# Supplementary material for: Transcriptome profiling revealed novel transcriptional regulators in maize responses to Ostrinia furnacalis and jasmonic acid
Source: PLoS One. 2017 May 16;12(5):e0177739. doi: 10.1371/journal.pone.0177739 (PMC5433750; doi:10.1371/journal.pone.0177739)
Supplement: S1 Table — (XLSX) [file pone.0177739.s004.xlsx]

## Sheet: Primers used for confirmation
Treatment	ID	Forward primer	Reverse primer	qPCR fold change	RNA-Seq fold change	Correlation between qPCR and RNA-Seq	Overall correlation
ACB	GRMZM2G039993	CTCCCTCTTCCTCAGGCTACG	CATCCTCATGCTTCCTTCCAAT	10.71	8.66	0.838356	0.91588
	GRMZM2G009045	GGGCTATTCAGAGGACTGGTTC	GGGGATGAGGTGCTTGTAGGT	7.37	8.44
	GRMZM2G058404	CAGACAGCATTGAGATGGGGTGG	TTTGGGCCGGGGCAAAGTA	12.68	7.26
	GRMZM2G125923	GTTTCCTCGTCCGATCCCT	ACGACATAAGCAGAAACCCAAC	3.96	4.72
	AC206201.3_FG004	TCATGTCATGCACATCAGCTCA	CGCCACTAACGGTTCCAAC	3.52	4.66
	GRMZM2G075978	ACTGTTCAATGTTTCCACCGTT	ATTTCGTTTGCGATCTCCG	-2.32	-3.45
	GRMZM2G168744	GTTCACCAGCGACCAAGGC	TGTATGATCTCCCTGTCCCACA	-18.67	-5.17
	GRMZM2G064605	CGTCATCGTCAGTCAGGCAA	GAAAGCCCACTAGAAGCAGACAC	-14.35	-8.12
	GRMZM2G009465	CGACCTATGGATCACCGACTC	CGATCACTGACCACCATTCAA	-9.07	-11.95
	GRMZM2G142342	CATCCGCCACATCAGACAAT	GAACCCGTTCATGGACAACTC	-8	-14.74
JA	GRMZM2G154523	GCCAAGGACCTCACCACG	CCAGCAGGTTCCTCAGCG	79.78	78.74	0.920511
	GRMZM2G087827	TCTCCTGGGACGGGGTGC	CAGCCGATCCTGTGAAGCC	13.04	18.24
	GRMZM2G325683	GGCAAGCAATCAATCACCCA	CCATCGCCGTAGAAGAAGAGC	49.07	15.46
	GRMZM2G099619	ACCCTGGGCTCCAACCTCA	GCAGGCAGTTCCATTTTCCAA	12.11	5.03
	GRMZM2G075456	CGGATTGACCCCTGCCTTC	CGTGGATGTGGGACACGTAGATA	2.68	4.56
	GRMZM2G005040	ACCAGAGCCAGATAGGAAATGC	CACGATGAAGGTCACCACGAG	-4.32	-3.08
	GRMZM2G105140	AAGGTGGTGCGGGAGATGC	GGGCTTTTGGCCATACTTGC	-5.05	-3.52
	GRMZM2G002396	CGGTTCAGGAGGTGGTGTAGC	GAGGATGATGGAGGCGACG	-2.53	-3.95
	GRMZM2G133475	TCGCTGCTCAGGCTCCATT	CCCTCGGGTTCAGAGTTAGATTC	-2.64	-5.43
	GRMZM2G137535	GTACGCCGTGAGTGATGCTG	CGAAGGGAGATCATCGACCAA	-2.2	-10.79

## Sheet: Other primers in this study
ID	Forward primer	Reverse primer
mpi	AGGTGATCCTCAAGGACAAGCC	CGAAGATGCGGACACGGTTAG
aos1	CTGGCATGTTGCATAAATTGCT	TCCACGGGCTTGAAAAGTATG
EF1alpha	AGCGGTCATTCAAGTATGCGTG	CGAACTTCCACAGGGCAATATCA
