# Supplementary material for: Transcriptome profiling revealed novel transcriptional regulators in maize responses to Ostrinia furnacalis and jasmonic acid
Source: PLoS One. 2017 May 16;12(5):e0177739. doi: 10.1371/journal.pone.0177739 (PMC5433750; doi:10.1371/journal.pone.0177739)
Supplement: S2 Table — (XLSX) [file pone.0177739.s005.xlsx]

## Sheet: Sheet1
Sample ID	GC Content	Clean Reads	Mapped Reads	Uniq Mapped Reads	Reads mapped to Exon	Reads mapped to Intergenic	Reads mapped to Intron
Control1	0.5753	53343750	48,230,804 (90.42%)	41,525,568 (77.85%)	0.8162	0.1523	0.0315
Control2	0.5788	67243060	60,955,648 (90.65%)	55,104,713 (81.95%)	0.8682	0.1054	0.0264
Control3	0.5781	58979334	53,373,263 (90.49%)	48,596,083 (82.40%)	0.8752	0.0977	0.0271
JA1	0.5746	65154520	59,258,087 (90.95%)	54,636,461 (83.86%)	0.8913	0.0814	0.0274
JA2	0.5752	49785202	45,069,910 (90.53%)	40,563,522 (81.48%)	0.869	0.1048	0.0262
JA3	0.5757	42616756	38,636,001 (90.66%)	35,871,366 (84.17%)	0.9059	0.0694	0.0247
ACB1	0.576	49934786	44,943,787 (90.00%)	41,696,670 (83.50%)	0.8946	0.078	0.0274
ACB2	0.5774	51684064	46,912,530 (90.77%)	43,580,128 (84.32%)	0.8996	0.0756	0.0248
ACB3	0.5795	49465328	44,536,025 (90.03%)	41,106,514 (83.10%)	0.893	0.0804	0.0266
