# Supplementary material for: Transcriptome profiling revealed novel transcriptional regulators in maize responses to Ostrinia furnacalis and jasmonic acid
Source: PLoS One. 2017 May 16;12(5):e0177739. doi: 10.1371/journal.pone.0177739 (PMC5433750; doi:10.1371/journal.pone.0177739)
Supplement: S4 Table — (XLSX) [file pone.0177739.s007.xlsx]

## Sheet: New genes
#GeneID	chr	start	end	COG_class	COG_class_annotation	GO_annotation	KEGG_annotation	Swissprot_annotation	nr_annotation
Zea_mays_newGene_1	1	1	3823	--	--	Cellular Component: chloroplast (GO:0009507);;	K15032|2.03598e-134|zma:103644366|mTERF domain-containing protein 1, mitochondrial-like; K15032 mTERF domain-containing protein, mitochondrial (A)	--	PREDICTED: mTERF domain-containing protein 1, mitochondrial-like, partial [Zea mays]
Zea_mays_newGene_2	1	1461459	1489363	[DK]	--	Cellular Component: membrane (GO:0016020);;	K12604|0|sbi:SORBI_01g050460|SORBIDRAFT_01g050460, Sb01g050460; hypothetical protein; K12604 CCR4-NOT transcription complex subunit 1 (A)	--	PREDICTED: uncharacterized protein LOC100273922 isoform X1 [Zea mays]
Zea_mays_newGene_3	1	4113092	4154486	--	--	Cellular Component: 1,3-beta-D-glucan synthase complex (GO:0000148);; Molecular Function: 1,3-beta-D-glucan synthase activity (GO:0003843);; Biological Process: (1->3)-beta-D-glucan biosynthetic process (GO:0006075);;	K11000|0|zma:103644387|callose synthase 9-like; K11000 callose synthase [EC:2.4.1.-] (A)	Callose synthase 9 GN=T1B9.18 OS=Arabidopsis thaliana (Mouse-ear cress) PE=2 SV=2	PREDICTED: LOW QUALITY PROTEIN: callose synthase 9-like [Zea mays]
Zea_mays_newGene_4	1	4154891	4165860	--	--	Cellular Component: 1,3-beta-D-glucan synthase complex (GO:0000148);; Molecular Function: 1,3-beta-D-glucan synthase activity (GO:0003843);; Cellular Component: mitochondrion (GO:0005739);; Cellular Component: Golgi apparatus (GO:0005794);; Biological Process: (1->3)-beta-D-glucan biosynthetic process (GO:0006075);; Biological Process: protein import into nucleus (GO:0006606);; Biological Process…	K11000|0|zma:103644387|callose synthase 9-like; K11000 callose synthase [EC:2.4.1.-] (A)	Callose synthase 9 GN=T1B9.18 OS=Arabidopsis thaliana (Mouse-ear cress) PE=2 SV=2	PREDICTED: LOW QUALITY PROTEIN: callose synthase 9-like [Zea mays]
Zea_mays_newGene_5	1	9568406	9573929	[L]	Replication, recombination and repair	Molecular Function: DNA binding (GO:0003677);; Molecular Function: RNA binding (GO:0003723);; Molecular Function: RNA-directed DNA polymerase activity (GO:0003964);; Molecular Function: aspartic-type endopeptidase activity (GO:0004190);; Biological Process: RNA-dependent DNA replication (GO:0006278);; Biological Process: DNA recombination (GO:0006310);; Biological Process: proteolysis (GO:0006508…	--	Uncharacterized mitochondrial protein AtMg00860 GN=AtMg00860 OS=Arabidopsis thaliana (Mouse-ear cress) PE=4 SV=1	putative gag-pol polyprotein [Zea mays]
Zea_mays_newGene_6	1	12570292	12574222	--	--	Molecular Function: acid phosphatase activity (GO:0003993);; Cellular Component: plastid (GO:0009536);; Molecular Function: metal ion binding (GO:0046872);;	K03787|1.92071e-19|zma:100284704|acid phosphatase; K03787 5'-nucleotidase [EC:3.1.3.5] (A)	--	putative retroelement [Zea mays]
Zea_mays_newGene_7	1	12597761	12604824	--	--	Molecular Function: DNA binding (GO:0003677);; Molecular Function: peroxidase activity (GO:0004601);; Biological Process: DNA recombination (GO:0006310);; Molecular Function: electron carrier activity (GO:0009055);; Cellular Component: plastid (GO:0009536);; Biological Process: DNA integration (GO:0015074);; Biological Process: electron transport chain (GO:0022900);;	--	Endonuclease OS=Nicotiana tabacum (Common tobacco) PE=2 SV=1	PREDICTED: uncharacterized protein LOC101777861 [Setaria italica]
Zea_mays_newGene_8	1	14462569	14469986	--	--	--	--	SNAP25 homologous protein SNAP33 OS=Arabidopsis thaliana (Mouse-ear cress) PE=1 SV=1	uncharacterized protein LOC100382159 [Zea mays]
Zea_mays_newGene_10	1	17318457	17323029	--	--	Molecular Function: nucleotide binding (GO:0000166);; Molecular Function: protein kinase activity (GO:0004672);; Biological Process: phosphorylation (GO:0016310);;	--	PTI1-like tyrosine-protein kinase 3 GN=PTI13 OS=Arabidopsis thaliana (Mouse-ear cress) PE=1 SV=1	Putative LRR receptor-like serine/threonine-protein kinase [Aegilops tauschii]
Zea_mays_newGene_11	1	18440871	18443905	[R]	General function prediction only	Molecular Function: nucleotide binding (GO:0000166);; Biological Process: nuclear-transcribed mRNA catabolic process (GO:0000956);; Cellular Component: plasma membrane (GO:0005886);; Biological Process: methylation-dependent chromatin silencing (GO:0006346);; Biological Process: sister chromatid cohesion (GO:0007062);; Cellular Component: plasmodesma (GO:0009506);; Biological Process: gravitropis…	K11807|8.45913e-168|zma:103631824|WD and tetratricopeptide repeats protein 1; K11807 WD and tetratricopeptide repeats protein 1 (A)	--	PREDICTED: WD and tetratricopeptide repeats protein 1 [Zea mays]
Zea_mays_newGene_14	1	25621107	25624037	--	--	--	--	AT-rich interactive domain-containing protein 2 GN=ARID2 OS=Arabidopsis thaliana (Mouse-ear cress) PE=2 SV=1	PREDICTED: uncharacterized protein LOC103632631 isoform X1 [Zea mays]
Zea_mays_newGene_15	1	27876166	27883552	--	--	--	--	--	PREDICTED: LOW QUALITY PROTEIN: uncharacterized protein LOC103644518, partial [Zea mays]
Zea_mays_newGene_16	1	28201688	28213772	[U]	Intracellular trafficking, secretion, and vesicular transport	Biological Process: RNA methylation (GO:0001510);; Molecular Function: nucleocytoplasmic transporter activity (GO:0005487);; Cellular Component: nuclear pore (GO:0005643);; Cellular Component: nucleolus (GO:0005730);; Cellular Component: plasma membrane (GO:0005886);; Biological Process: nucleocytoplasmic transport (GO:0006913);; Cellular Component: plasmodesma (GO:0009506);; Cellular Component: …	K14312|0|zma:103632918|nuclear pore complex protein Nup155-like; K14312 nuclear pore complex protein Nup155 (A)	Nuclear pore complex protein NUP155 {ECO:0000303|PubMed:12034489} OS=Arabidopsis thaliana (Mouse-ear cress) PE=1 SV=1	PREDICTED: nuclear pore complex protein Nup155-like isoform X2 [Zea mays]
Zea_mays_newGene_17	1	31289071	31297895	--	--	--	--	--	PREDICTED: uncharacterized protein LOC103641213 [Zea mays]
Zea_mays_newGene_18	1	37929155	37931779	--	--	Cellular Component: kinetochore (GO:0000776);; Biological Process: mitotic spindle assembly checkpoint (GO:0007094);; Cellular Component: phragmoplast (GO:0009524);;	--	Mitotic checkpoint protein BUB3.1 GN=BUB3.1 OS=Arabidopsis thaliana (Mouse-ear cress) PE=1 SV=1	PREDICTED: uncharacterized protein LOC100278449 isoform X1 [Zea mays]
Zea_mays_newGene_21	1	51373638	51376413	--	--	Biological Process: 'de novo' IMP biosynthetic process (GO:0006189);; Molecular Function: ligase activity (GO:0016874);; Molecular Function: 5-(carboxyamino)imidazole ribonucleotide mutase activity (GO:0034023);;	K10590|6.9019e-65|zma:103635779|E3 ubiquitin-protein ligase UPL4; K10590 E3 ubiquitin-protein ligase TRIP12 [EC:6.3.2.19] (A)	E3 ubiquitin-protein ligase UPL4 GN=F9G14_190 OS=Arabidopsis thaliana (Mouse-ear cress) PE=3 SV=1	hypothetical protein ZEAMMB73_111992 [Zea mays]
Zea_mays_newGene_22	1	52629607	52631907	--	--	Molecular Function: DNA binding (GO:0003677);; Cellular Component: cytoplasmic membrane-bounded vesicle (GO:0016023);; Molecular Function: protein dimerization activity (GO:0046983);;	--	Zinc finger BED domain-containing protein DAYSLEEPER GN=HAT OS=Arabidopsis thaliana (Mouse-ear cress) PE=1 SV=1	uncharacterized protein LOC100502493 [Zea mays]
Zea_mays_newGene_23	1	53570635	53574692	--	--	--	--	--	unknown [Zea mays]
Zea_mays_newGene_24	1	53853879	53855449	--	--	--	--	--	uncharacterized protein LOC100194062 [Zea mays]
Zea_mays_newGene_26	1	62330572	62331896	[O]	Posttranslational modification, protein turnover, chaperones	Molecular Function: glutathione peroxidase activity (GO:0004602);; Cellular Component: plasma membrane (GO:0005886);; Biological Process: response to oxidative stress (GO:0006979);; Biological Process: embryo development ending in seed dormancy (GO:0009793);; Biological Process: oxidation-reduction process (GO:0055114);;	K00432|3.14082e-14|zma:100283257|pco114914; LOC100283257 (EC:1.11.1.12); K00432 glutathione peroxidase [EC:1.11.1.9] (A)	Probable glutathione peroxidase 5 GN=GPX5 OS=Arabidopsis thaliana (Mouse-ear cress) PE=1 SV=1	LOC100283257 [Zea mays]
Zea_mays_newGene_27	1	62471470	62476742	[J]	Translation, ribosomal structure and biogenesis	--	--	60S ribosomal protein L23 GN=RPL23 OS=Nicotiana tabacum (Common tobacco) PE=2 SV=1	uncharacterized protein LOC100276444 [Zea mays]
Zea_mays_newGene_30	1	64092090	64095500	--	--	--	--	--	uncharacterized protein LOC100384746 [Zea mays]
Zea_mays_newGene_31	1	64551490	64553130	--	--	Molecular Function: nucleotide binding (GO:0000166);; Molecular Function: protein kinase activity (GO:0004672);; Biological Process: response to oxidative stress (GO:0006979);; Biological Process: proline transport (GO:0015824);; Cellular Component: cytoplasmic membrane-bounded vesicle (GO:0016023);; Biological Process: cellular macromolecule metabolic process (GO:0044260);;	--	--	PREDICTED: uncharacterized protein LOC103635553 [Zea mays]
Zea_mays_newGene_32	1	67055630	67057744	--	--	Molecular Function: microtubule motor activity (GO:0003777);; Molecular Function: ATP binding (GO:0005524);; Cellular Component: kinesin complex (GO:0005871);; Cellular Component: microtubule (GO:0005874);; Biological Process: microtubule-based movement (GO:0007018);; Molecular Function: microtubule binding (GO:0008017);;	K10398|5.95527e-40|sbi:SORBI_08g000250|SORBIDRAFT_08g000250, Sb08g000250; hypothetical protein; K10398 kinesin family member 11 (A)	125 kDa kinesin-related protein GN=TKRP125 OS=Nicotiana tabacum (Common tobacco) PE=1 SV=1	hypothetical protein SORBIDRAFT_08g000250 [Sorghum bicolor]
Zea_mays_newGene_33	1	67446505	67451197	[E]	Amino acid transport and metabolism	--	--	Alanine aminotransferase 2 OS=Hordeum vulgare (Barley) PE=1 SV=1	PREDICTED: uncharacterized protein LOC100272985 isoform X2 [Zea mays]
Zea_mays_newGene_34	1	72706768	72709659	--	--	--	--	--	uncharacterized protein LOC100278607 [Zea mays]
Zea_mays_newGene_35	1	74221816	74223571	[J]	Translation, ribosomal structure and biogenesis	Molecular Function: nucleic acid binding (GO:0003676);; Molecular Function: structural constituent of ribosome (GO:0003735);; Cellular Component: cell wall (GO:0005618);; Cellular Component: nucleolus (GO:0005730);; Cellular Component: vacuole (GO:0005773);; Biological Process: translation (GO:0006412);; Molecular Function: zinc ion binding (GO:0008270);; Biological Process: DNA integration (GO:0…	K02966|9.24506e-96|zma:100192949|uncharacterized LOC100192949; K02966 small subunit ribosomal protein S19e (A)	40S ribosomal protein S19 GN=OSJNBa0032H19.8 OS=Oryza sativa subsp. japonica (Rice) PE=3 SV=1	uncharacterized protein LOC100192949 [Zea mays]
Zea_mays_newGene_39	1	84017711	84022085	--	--	--	--	--	uncharacterized protein LOC100501052 [Zea mays]
Zea_mays_newGene_42	1	88169092	88171565	--	--	--	--	--	hypothetical protein [Zea mays]
Zea_mays_newGene_44	1	100409293	100411620	--	--	--	--	--	hypothetical protein ZEAMMB73_873645 [Zea mays]
Zea_mays_newGene_45	1	100587928	100590015	--	--	--	--	--	PREDICTED: uncharacterized protein LOC103637711 [Zea mays]
Zea_mays_newGene_46	1	103570969	103573163	--	--	Molecular Function: protein disulfide isomerase activity (GO:0003756);; Cellular Component: extracellular region (GO:0005576);; Cellular Component: endoplasmic reticulum (GO:0005783);; Cellular Component: plasma membrane (GO:0005886);; Biological Process: protein folding (GO:0006457);; Biological Process: glycerol ether metabolic process (GO:0006662);; Molecular Function: electron carrier activit…	--	Protein disulfide isomerase-like 2-1 (Precursor) OS=Oryza sativa subsp. japonica (Rice) PE=2 SV=2	PREDICTED: uncharacterized protein LOC103635506 isoform X1 [Zea mays]
Zea_mays_newGene_47	1	103573785	103574314	--	--	Molecular Function: transcription cofactor activity (GO:0003712);; Molecular Function: histone acetyltransferase activity (GO:0004402);; Cellular Component: nucleus (GO:0005634);; Biological Process: regulation of transcription, DNA-templated (GO:0006355);; Molecular Function: zinc ion binding (GO:0008270);; Biological Process: histone acetylation (GO:0016573);;	--	--	TPA: hypothetical protein ZEAMMB73_830062 [Zea mays]
Zea_mays_newGene_48	1	107070569	107073018	--	--	--	--	--	uncharacterized protein LOC100193075 [Zea mays]
Zea_mays_newGene_50	1	117876701	117877544	--	--	Biological Process: protein peptidyl-prolyl isomerization (GO:0000413);; Molecular Function: peptidyl-prolyl cis-trans isomerase activity (GO:0003755);; Cellular Component: mitochondrion (GO:0005739);; Cellular Component: chloroplast (GO:0009507);;	--	Rhodanese-like/PpiC domain-containing protein 12 GN=At5g19370 OS=Arabidopsis thaliana (Mouse-ear cress) PE=2 SV=1	isomerase [Zea mays]
Zea_mays_newGene_51	1	118778676	118783390	--	--	Molecular Function: nucleic acid binding (GO:0003676);; Molecular Function: catalytic activity (GO:0003824);; Biological Process: DNA metabolic process (GO:0006259);;	--	--	PREDICTED: uncharacterized protein LOC103644130 [Zea mays]
Zea_mays_newGene_52	1	120104519	120107533	--	--	Molecular Function: DNA binding (GO:0003677);; Molecular Function: RNA binding (GO:0003723);; Molecular Function: RNA-directed DNA polymerase activity (GO:0003964);; Molecular Function: aspartic-type endopeptidase activity (GO:0004190);; Biological Process: RNA-dependent DNA replication (GO:0006278);; Biological Process: DNA recombination (GO:0006310);; Biological Process: proteolysis (GO:0006508…	--	--	gag-pol [Zea mays]
Zea_mays_newGene_53	1	129701089	129709462	--	--	--	--	--	PREDICTED: uncharacterized protein LOC103650151 [Zea mays]
Zea_mays_newGene_54	1	134121507	134142458	--	--	--	--	--	PREDICTED: uncharacterized protein LOC103636803 [Zea mays]
Zea_mays_newGene_58	1	141691330	141692643	--	--	--	--	--	hypothetical protein ZEAMMB73_194032 [Zea mays]
Zea_mays_newGene_59	1	142662644	142664684	--	--	--	K03136|2.59233e-11|zma:100273074|uncharacterized LOC100273074; K03136 transcription initiation factor TFIIE subunit alpha (A)	--	uncharacterized protein LOC100273074 [Zea mays]
Zea_mays_newGene_60	1	145068411	145072616	--	--	Molecular Function: nucleic acid binding (GO:0003676);; Molecular Function: zinc ion binding (GO:0008270);;	--	--	TPA: hypothetical protein ZEAMMB73_745831 [Zea mays]
Zea_mays_newGene_62	1	146495945	146501967	--	--	--	--	--	PREDICTED: uncharacterized protein LOC103641019 isoform X1 [Zea mays]
Zea_mays_newGene_63	1	146905164	146920474	--	--	--	--	--	PREDICTED: uncharacterized protein LOC103644960 [Zea mays]
Zea_mays_newGene_64	1	147250689	147251824	[O]	Posttranslational modification, protein turnover, chaperones	--	K03283|5.69872e-07|obr:102714815|probable mediator of RNA polymerase II transcription subunit 37c-like; K03283 heat shock 70kDa protein 1/8 (A)	Heat shock 70 kDa protein GN=HSP70 OS=Zea mays (Maize) PE=3 SV=2	TPA: hypothetical protein ZEAMMB73_935223 [Zea mays]
Zea_mays_newGene_65	1	149885529	149889666	--	--	Molecular Function: nucleic acid binding (GO:0003676);; Cellular Component: mitochondrion (GO:0005739);; Biological Process: DNA integration (GO:0015074);;	--	--	putative gag-pol protein [Oryza sativa Japonica Group]
Zea_mays_newGene_66	1	152193543	152194037	[R]	General function prediction only	--	--	Rhodanese-like domain-containing protein 6 GN=STR6 OS=Arabidopsis thaliana (Mouse-ear cress) PE=2 SV=1	LOC100284947 [Zea mays]
Zea_mays_newGene_67	1	152194517	152196352	--	--	--	--	Rhodanese-like domain-containing protein 6 GN=STR6 OS=Arabidopsis thaliana (Mouse-ear cress) PE=2 SV=1	unknown [Zea mays]
Zea_mays_newGene_69	1	153716114	153719710	--	--	--	--	--	PREDICTED: uncharacterized protein DKFZp434B061-like [Zea mays]
Zea_mays_newGene_70	1	159400178	159403462	--	--	--	--	--	uncharacterized protein LOC100384263 [Zea mays]
Zea_mays_newGene_71	1	163850985	163854406	--	--	--	--	--	hypothetical protein [Zea mays]
Zea_mays_newGene_72	1	164974045	164976529	--	--	Molecular Function: tRNA-intron endonuclease activity (GO:0000213);; Molecular Function: nucleic acid binding (GO:0003676);; Biological Process: tRNA splicing, via endonucleolytic cleavage and ligation (GO:0006388);; Biological Process: nucleic acid phosphodiester bond hydrolysis (GO:0090305);;	K15322|4.35003e-15|zma:100282606|tRNA-splicing endonuclease subunit Sen2 (EC:4.6.1.16); K15322 tRNA-splicing endonuclease subunit Sen2 [EC:3.1.27.9] (A)	Probable tRNA-splicing endonuclease subunit Sen2 OS=Oryza sativa subsp. japonica (Rice) PE=2 SV=1	TPA: hypothetical protein ZEAMMB73_748597 [Zea mays]
Zea_mays_newGene_73	1	165585047	165589804	--	--	--	--	--	PREDICTED: uncharacterized abhydrolase domain-containing protein DDB_G0269086-like [Zea mays]
Zea_mays_newGene_75	1	165988696	165989791	--	--	Cellular Component: plasma membrane (GO:0005886);;	--	--	uncharacterized protein LOC100192001 [Zea mays]
Zea_mays_newGene_76	1	166982063	166983305	--	--	--	--	--	PREDICTED: uncharacterized protein LOC100217116 isoform X6 [Zea mays]
Zea_mays_newGene_77	1	167492919	167496105	--	--	--	--	--	unknown [Zea mays]
Zea_mays_newGene_80	1	169906574	169914552	--	--	Molecular Function: binding (GO:0005488);;	--	--	PREDICTED: uncharacterized protein LOC103640564 [Zea mays]
Zea_mays_newGene_82	1	177585023	177586981	--	--	Molecular Function: nucleic acid binding (GO:0003676);; Molecular Function: protein dimerization activity (GO:0046983);;	--	--	PREDICTED: uncharacterized protein LOC103638135 [Zea mays]
Zea_mays_newGene_84	1	181233824	181339022	--	--	--	--	--	PREDICTED: protein FAM63A-like [Zea mays]
Zea_mays_newGene_85	1	181265925	181271021	--	--	Molecular Function: nucleic acid binding (GO:0003676);; Molecular Function: protein serine/threonine kinase activity (GO:0004674);; Molecular Function: ATP binding (GO:0005524);; Cellular Component: mitochondrion (GO:0005739);; Biological Process: ATP catabolic process (GO:0006200);; Biological Process: protein phosphorylation (GO:0006468);; Molecular Function: electron carrier activity (GO:00090…	--	Endonuclease OS=Nicotiana tabacum (Common tobacco) PE=2 SV=1	PREDICTED: uncharacterized protein LOC100502300 isoform X2 [Zea mays]
Zea_mays_newGene_86	1	183473587	183474240	--	--	Molecular Function: nucleotide binding (GO:0000166);; Biological Process: mRNA splicing, via spliceosome (GO:0000398);; Cellular Component: nucleus (GO:0005634);; Biological Process: DNA-dependent DNA replication (GO:0006261);; Biological Process: mRNA export from nucleus (GO:0006406);; Biological Process: protein import into nucleus (GO:0006606);; Biological Process: embryo sac egg cell differen…	--	Elongator complex protein 2 OS=Arabidopsis thaliana (Mouse-ear cress) PE=1 SV=1	PREDICTED: elongator complex protein 2-like [Zea mays]
Zea_mays_newGene_87	1	190459788	190464240	--	--	Molecular Function: metallocarboxypeptidase activity (GO:0004181);; Biological Process: proteolysis (GO:0006508);; Molecular Function: zinc ion binding (GO:0008270);; Biological Process: regulation of root meristem growth (GO:0010082);;	K07752|1.42788e-52|sbi:SORBI_10g003060|SORBIDRAFT_10g003060, Sb10g003060; hypothetical protein; K07752 carboxypeptidase D [EC:3.4.17.22] (A)	--	PREDICTED: hypothetical protein isoform X1 [Zea mays]
Zea_mays_newGene_88	1	190464604	190468807	--	--	Molecular Function: carboxypeptidase activity (GO:0004180);;	--	--	uncharacterized protein LOC100279340 precursor [Zea mays]
Zea_mays_newGene_89	1	194195164	194199101	--	--	--	--	--	PREDICTED: uncharacterized protein LOC103642949 [Zea mays]
Zea_mays_newGene_90	1	194492514	194493629	--	--	Molecular Function: binding (GO:0005488);; Biological Process: transcription, DNA-templated (GO:0006351);;	--	--	hypothetical protein SORBIDRAFT_07g026180 [Sorghum bicolor]
Zea_mays_newGene_91	1	202621974	202630137	[P]	Inorganic ion transport and metabolism	Biological Process: response to lead ion (GO:0010288);; Biological Process: response to cadmium ion (GO:0046686);;	--	Beta-glucosidase 24 (Precursor) OS=Oryza sativa subsp. japonica (Rice) PE=2 SV=1	PREDICTED: cation transport regulator-like protein 1 [Zea mays]
Zea_mays_newGene_92	1	203127110	203131744	--	--	Molecular Function: DNA binding (GO:0003677);; Biological Process: regulation of transcription, DNA-templated (GO:0006355);;	--	NAC domain-containing protein 78 GN=T32M21.10 OS=Arabidopsis thaliana (Mouse-ear cress) PE=2 SV=2	hypothetical protein SORBIDRAFT_07g023900 [Sorghum bicolor]
Zea_mays_newGene_96	1	206760380	206765966	--	--	Molecular Function: protein kinase activity (GO:0004672);; Molecular Function: ATP binding (GO:0005524);; Cellular Component: plasma membrane (GO:0005886);; Biological Process: protein phosphorylation (GO:0006468);;	--	Probable receptor-like protein kinase At5g47070 GN=At5g47070 OS=Arabidopsis thaliana (Mouse-ear cress) PE=1 SV=1	uncharacterized protein LOC103643221 [Zea mays]
Zea_mays_newGene_97	1	212728982	212732250	--	--	--	--	--	hypothetical protein ZEAMMB73_389658 [Zea mays]
Zea_mays_newGene_98	1	214701869	214704272	[L]	Replication, recombination and repair	Molecular Function: DNA binding (GO:0003677);; Molecular Function: chromatin binding (GO:0003682);; Molecular Function: RNA binding (GO:0003723);; Molecular Function: RNA-directed DNA polymerase activity (GO:0003964);; Molecular Function: aspartic-type endopeptidase activity (GO:0004190);; Biological Process: RNA-dependent DNA replication (GO:0006278);; Biological Process: DNA recombination (GO:0…	--	--	Os08g0123950 [Oryza sativa Japonica Group]
Zea_mays_newGene_99	1	218115201	218118181	--	--	--	--	--	hypothetical protein ZEAMMB73_614438 [Zea mays]
Zea_mays_newGene_101	1	220426415	220429299	--	--	Molecular Function: protein kinase activity (GO:0004672);; Molecular Function: ATP binding (GO:0005524);; Cellular Component: plasma membrane (GO:0005886);; Biological Process: protein phosphorylation (GO:0006468);; Biological Process: brassinosteroid mediated signaling pathway (GO:0009742);;	K14500|2.78944e-90|zma:100282637|protein kinase APK1B; K14500 BR-signaling kinase [EC:2.7.11.1] (A)	Probable serine/threonine-protein kinase At5g41260 GN=At5g41260 OS=Arabidopsis thaliana (Mouse-ear cress) PE=1 SV=1	unknown [Zea mays]
Zea_mays_newGene_104	1	222213370	222224380	--	--	Molecular Function: nucleic acid binding (GO:0003676);; Molecular Function: ATP binding (GO:0005524);; Cellular Component: mitochondrion (GO:0005739);; Biological Process: ATP catabolic process (GO:0006200);; Molecular Function: electron carrier activity (GO:0009055);; Biological Process: DNA integration (GO:0015074);; Molecular Function: ATPase activity (GO:0016887);; Molecular Function: iron-su…	--	Endonuclease OS=Nicotiana tabacum (Common tobacco) PE=2 SV=1	PREDICTED: uncharacterized protein LOC100502300 isoform X2 [Zea mays]
Zea_mays_newGene_105	1	222651582	222653538	--	--	Molecular Function: bile acid:sodium symporter activity (GO:0008508);; Cellular Component: chloroplast envelope (GO:0009941);; Cellular Component: membrane (GO:0016020);; Biological Process: sodium ion transmembrane transport (GO:0035725);;	K03453|1.44794e-62|sbi:SORBI_01g016820|SORBIDRAFT_01g016820, Sb01g016820; hypothetical protein; K03453 bile acid:Na+ symporter, BASS family (A)	Probable sodium/metabolite cotransporter BASS1, chloroplastic (Precursor) GN=OSJNBa0072D21.3 OS=Oryza sativa subsp. japonica (Rice) PE=2 SV=2	hypothetical protein SORBIDRAFT_01g016820 [Sorghum bicolor]
Zea_mays_newGene_106	1	223205404	223208201	--	--	Cellular Component: mitochondrial outer membrane translocase complex (GO:0005742);; Cellular Component: cytosol (GO:0005829);; Biological Process: protein import into mitochondrial outer membrane (GO:0045040);;	--	--	uncharacterized protein LOC100191974 [Zea mays]
Zea_mays_newGene_107	1	223208868	223209989	--	--	Molecular Function: phospholipid binding (GO:0005543);; Cellular Component: mitochondrial outer membrane translocase complex (GO:0005742);; Cellular Component: cytosol (GO:0005829);; Biological Process: protein import into mitochondrial outer membrane (GO:0045040);;	--	--	uncharacterized protein LOC100191974 [Zea mays]
Zea_mays_newGene_108	1	223210362	223213367	[O]	Posttranslational modification, protein turnover, chaperones	Molecular Function: ATP binding (GO:0005524);; Cellular Component: cell wall (GO:0005618);; Cellular Component: mitochondrial matrix (GO:0005759);; Cellular Component: vacuolar membrane (GO:0005774);; Biological Process: gluconeogenesis (GO:0006094);; Biological Process: glycolytic process (GO:0006096);; Biological Process: protein folding (GO:0006457);; Biological Process: response to stress (GO…	K04043|0|zma:100191408|uncharacterized LOC100191408; K04043 molecular chaperone DnaK (A)	Heat shock 70 kDa protein, mitochondrial (Precursor) OS=Phaseolus vulgaris (Kidney bean) PE=1 SV=1	uncharacterized protein LOC100191408 [Zea mays]
Zea_mays_newGene_109	1	223252263	223254485	--	--	Biological Process: mitotic cell cycle (GO:0000278);; Biological Process: double-strand break repair via homologous recombination (GO:0000724);; Cellular Component: plasma membrane (GO:0005886);; Biological Process: DNA-dependent DNA replication (GO:0006261);; Biological Process: regulation of DNA replication (GO:0006275);; Biological Process: DNA methylation (GO:0006306);; Biological Process: ch…	--	Cellulose synthase A catalytic subunit 9 [UDP-forming] OS=Oryza sativa subsp. japonica (Rice) PE=2 SV=1	hypothetical protein [Zea mays]
Zea_mays_newGene_110	1	229033431	229038176	--	--	Molecular Function: DNA binding (GO:0003677);; Molecular Function: DNA-directed DNA polymerase activity (GO:0003887);; Biological Process: transcription, DNA-templated (GO:0006351);;	--	--	hypothetical protein [Zea mays]
Zea_mays_newGene_111	1	229092345	229093561	--	--	--	--	--	unknown [Zea mays]
Zea_mays_newGene_112	1	233695121	233696050	--	--	--	K11294|3.01245e-06|osa:4337032|Os04g0620700; K11294 nucleolin (A)	Nucleolin 2 GN=OSJNBa0058K23.21 OS=Oryza sativa subsp. japonica (Rice) PE=2 SV=2	putative protein kinase superfamily protein [Zea mays]
Zea_mays_newGene_113	1	237304615	237311700	[L]	Replication, recombination and repair	Molecular Function: nucleic acid binding (GO:0003676);; Molecular Function: catalytic activity (GO:0003824);; Biological Process: DNA metabolic process (GO:0006259);; Molecular Function: metal ion binding (GO:0046872);;	--	RNA-directed DNA polymerase homolog OS=Oenothera berteroana (Bertero&apos;s evening primrose) PE=4 SV=1	polyprotein [Coix lacryma-jobi]
Zea_mays_newGene_114	1	238081138	238086317	--	--	Molecular Function: protein kinase activity (GO:0004672);; Molecular Function: ATP binding (GO:0005524);; Cellular Component: plasma membrane (GO:0005886);; Biological Process: protein phosphorylation (GO:0006468);;	--	Probable receptor-like protein kinase At5g47070 GN=At5g47070 OS=Arabidopsis thaliana (Mouse-ear cress) PE=1 SV=1	uncharacterized protein LOC100272733 [Zea mays]
Zea_mays_newGene_115	1	243156129	243157670	--	--	--	--	--	uncharacterized protein LOC100272298 [Zea mays]
Zea_mays_newGene_116	1	243988983	243998107	--	--	--	--	--	uncharacterized protein LOC100501906 [Zea mays]
Zea_mays_newGene_118	1	248639078	248640105	[G]	Carbohydrate transport and metabolism	Cellular Component: cytosol (GO:0005829);; Cellular Component: plasma membrane (GO:0005886);; Biological Process: inositol biosynthetic process (GO:0006021);; Molecular Function: 3'(2'),5'-bisphosphate nucleotidase activity (GO:0008441);; Molecular Function: inositol monophosphate 1-phosphatase activity (GO:0008934);; Biological Process: response to cold (GO:0009409);; Biological Process: myo-ino…	K10047|2.99716e-68|zma:100283131|inositol monophosphatase 3 (EC:3.1.3.25); K10047 inositol-phosphate phosphatase / L-galactose 1-phosphate phosphatase [EC:3.1.3.25 3.1.3.93] (A)	Inositol monophosphatase GN=IMP1 OS=Mesembryanthemum crystallinum (Common ice plant) PE=2 SV=1	inositol monophosphatase 3 [Zea mays]
Zea_mays_newGene_119	1	250930289	250939329	--	--	Molecular Function: RNA-directed DNA polymerase activity (GO:0003964);; Molecular Function: copper ion binding (GO:0005507);; Molecular Function: ATP binding (GO:0005524);; Cellular Component: cell wall (GO:0005618);; Cellular Component: nucleolus (GO:0005730);; Cellular Component: mitochondrion (GO:0005739);; Cellular Component: vacuole (GO:0005773);; Cellular Component: plasma membrane (GO:0005…	--	ATP synthase subunit alpha, mitochondrial GN=ATPA OS=Triticum aestivum (Wheat) PE=3 SV=1	uncharacterized protein LOC100383672 [Zea mays]
Zea_mays_newGene_120	1	254121769	254128416	--	--	Molecular Function: protein serine/threonine kinase activity (GO:0004674);; Cellular Component: vacuole (GO:0005773);; Cellular Component: plastid (GO:0009536);; Biological Process: protein autophosphorylation (GO:0046777);;	--	--	PREDICTED: uncharacterized protein LOC103630975 [Zea mays]
Zea_mays_newGene_121	1	254134875	254136875	--	--	Molecular Function: DNA binding (GO:0003677);; Molecular Function: sequence-specific DNA binding transcription factor activity (GO:0003700);; Biological Process: regulation of transcription, DNA-templated (GO:0006355);; Biological Process: multicellular organismal development (GO:0007275);; Biological Process: xylem development (GO:0010089);; Biological Process: cell wall macromolecule metabolic …	--	Protein CUP-SHAPED COTYLEDON 2 GN=K19P17.12 OS=Arabidopsis thaliana (Mouse-ear cress) PE=1 SV=1	PREDICTED: protein CUP-SHAPED COTYLEDON 1-like [Zea mays]
Zea_mays_newGene_123	1	264593553	264594738	--	--	Cellular Component: cytoplasmic membrane-bounded vesicle (GO:0016023);;	--	--	hypothetical protein ZEAMMB73_547384, partial [Zea mays]
Zea_mays_newGene_124	1	264773740	264775376	[S]	Function unknown	Molecular Function: ATP binding (GO:0005524);; Cellular Component: plasma membrane (GO:0005886);; Biological Process: flower development (GO:0009908);; Cellular Component: cytoplasmic membrane-bounded vesicle (GO:0016023);; Molecular Function: 1-phosphatidylinositol-4-phosphate 5-kinase activity (GO:0016308);; Biological Process: cell differentiation (GO:0030154);; Biological Process: phosphatidy…	K00889|9.60525e-107|sita:101783347|phosphatidylinositol 4-phosphate 5-kinase 1-like; K00889 1-phosphatidylinositol-4-phosphate 5-kinase [EC:2.7.1.68] (A)	Phosphatidylinositol 4-phosphate 5-kinase 1 (Precursor) GN=PIPK1 OS=Oryza sativa subsp. japonica (Rice) PE=2 SV=2	PREDICTED: phosphatidylinositol 4-phosphate 5-kinase 1-like [Setaria italica]
Zea_mays_newGene_125	1	269982332	269985229	--	--	Cellular Component: nucleus (GO:0005634);; Cellular Component: cytosol (GO:0005829);; Biological Process: gluconeogenesis (GO:0006094);; Biological Process: cytoskeleton organization (GO:0007010);; Cellular Component: chloroplast (GO:0009507);; Biological Process: proteasomal protein catabolic process (GO:0010498);; Cellular Component: membrane (GO:0016020);; Biological Process: defense response …	--	--	PREDICTED: translational activator GCN1 [Zea mays]
Zea_mays_newGene_129	1	275094061	275097756	[U]	Intracellular trafficking, secretion, and vesicular transport	Molecular Function: transporter activity (GO:0005215);; Biological Process: intracellular protein transport (GO:0006886);; Biological Process: ER to Golgi vesicle-mediated transport (GO:0006888);; Molecular Function: zinc ion binding (GO:0008270);; Cellular Component: COPII vesicle coat (GO:0030127);;	K14006|0|zma:103625891|protein transport protein sec23-1-like; K14006 protein transport protein SEC23 (A)	--	PREDICTED: uncharacterized protein LOC100191458 isoform X1 [Zea mays]
Zea_mays_newGene_130	1	275122642	275124344	--	--	Molecular Function: binding (GO:0005488);;	--	Putative AC transposase OS=Zea mays (Maize) PE=2 SV=2	hypothetical protein OsI_07626 [Oryza sativa Indica Group]
Zea_mays_newGene_131	1	278801155	278804839	--	--	--	--	--	PREDICTED: uncharacterized protein LOC103644030 isoform X2 [Zea mays]
Zea_mays_newGene_132	1	279355093	279362406	--	--	Biological Process: response to stress (GO:0006950);; Biological Process: response to abiotic stimulus (GO:0009628);; Cellular Component: membrane (GO:0016020);; Cellular Component: cytoplasmic membrane-bounded vesicle (GO:0016023);; Molecular Function: metal ion binding (GO:0046872);; Biological Process: response to oxygen-containing compound (GO:1901700);;	--	14 kDa zinc-binding protein GN=ZBP14 OS=Zea mays (Maize) PE=1 SV=1	hypothetical protein ZEAMMB73_787325 [Zea mays]
Zea_mays_newGene_134	1	279942036	279943368	--	--	--	--	--	TPA: hypothetical protein ZEAMMB73_383983 [Zea mays]
Zea_mays_newGene_135	1	280253283	280262378	--	--	--	--	Ethylene-overproduction protein 1 GN=ETO1 OS=Arabidopsis thaliana (Mouse-ear cress) PE=1 SV=2	uncharacterized protein LOC100279271 [Zea mays]
Zea_mays_newGene_136	1	283801453	283804785	--	--	Biological Process: metabolic process (GO:0008152);; Molecular Function: trans-zeatin O-beta-D-glucosyltransferase activity (GO:0050403);; Molecular Function: cis-zeatin O-beta-D-glucosyltransferase activity (GO:0050502);;	--	7-deoxyloganetin glucosyltransferase GN=UGT85A23 OS=Catharanthus roseus (Madagascar periwinkle) PE=1 SV=1	uncharacterized protein LOC100383175 [Zea mays]
Zea_mays_newGene_137	1	283966053	283967638	--	--	--	--	--	PREDICTED: wiskott-Aldrich syndrome protein homolog 1-like isoform X1 [Zea mays]
Zea_mays_newGene_138	1	285090135	285095602	--	--	Molecular Function: DNA binding (GO:0003677);; Molecular Function: helicase activity (GO:0004386);; Molecular Function: endonuclease activity (GO:0004519);; Molecular Function: ATP binding (GO:0005524);; Biological Process: DNA recombination (GO:0006310);; Biological Process: meiotic nuclear division (GO:0007126);; Biological Process: response to gamma radiation (GO:0010332);; Biological Process:…	--	--	uncharacterized protein LOC100193533 [Zea mays]
Zea_mays_newGene_139	1	286002190	286009031	--	--	Cellular Component: vacuole (GO:0005773);; Cellular Component: cytoplasmic membrane-bounded vesicle (GO:0016023);;	--	--	PREDICTED: ML domain protein isoform X2 [Zea mays]
Zea_mays_newGene_140	1	288453179	288461692	--	--	--	--	--	hypothetical protein [Zea mays]
Zea_mays_newGene_141	1	290299108	290300531	--	--	Molecular Function: nucleic acid binding (GO:0003676);;	--	--	PREDICTED: uncharacterized protein LOC103635792 isoform X2 [Zea mays]
Zea_mays_newGene_142	1	290365923	290367818	--	--	Molecular Function: nucleotide binding (GO:0000166);; Biological Process: cell plate assembly (GO:0000919);; Cellular Component: kinetochore microtubule (GO:0005828);; Cellular Component: plasma membrane (GO:0005886);; Biological Process: embryo sac development (GO:0009553);; Biological Process: pollen development (GO:0009555);; Biological Process: protein transport (GO:0015031);; Biological Proc…	K12194|1.63539e-38|sita:101768151|vacuolar protein sorting-associated protein 32 homolog 2-like; K12194 charged multivesicular body protein 4 (A)	Vacuolar protein sorting-associated protein 32 homolog 2 GN=At4g29160 OS=Arabidopsis thaliana (Mouse-ear cress) PE=1 SV=1	PREDICTED: charged multivesicular body protein 4b isoform X2 [Zea mays]
Zea_mays_newGene_143	1	290367940	290371444	--	--	Cellular Component: plasma membrane (GO:0005886);; Biological Process: protein transport (GO:0015031);;	K12194|4.65462e-20|cmo:103498351|vacuolar protein sorting-associated protein 32 homolog 2; K12194 charged multivesicular body protein 4 (A)	Vacuolar protein sorting-associated protein 32 homolog 1 GN=F6F22.14 OS=Arabidopsis thaliana (Mouse-ear cress) PE=1 SV=1	predicted protein [Hordeum vulgare subsp. vulgare]
Zea_mays_newGene_144	1	290753410	290761758	[RTKL]	--	--	--	Cysteine-rich receptor-like protein kinase 41 (Precursor) OS=Arabidopsis thaliana (Mouse-ear cress) PE=3 SV=2	PREDICTED: uncharacterized protein LOC103645703 [Zea mays]
Zea_mays_newGene_145	1	291872785	291873801	--	--	Cellular Component: intracellular (GO:0005622);;	--	--	PREDICTED: glutamic acid-rich protein-like isoform X1 [Zea mays]
Zea_mays_newGene_146	1	294006334	294009859	--	--	Molecular Function: DNA binding (GO:0003677);; Molecular Function: protein dimerization activity (GO:0046983);;	--	--	PREDICTED: uncharacterized protein LOC103644259 [Zea mays]
Zea_mays_newGene_147	1	296347489	296356820	--	--	Cellular Component: mitochondrion (GO:0005739);; Cellular Component: plastid (GO:0009536);; Biological Process: chromoplast organization (GO:0009661);; Biological Process: carotene biosynthetic process (GO:0016120);; Molecular Function: heat shock protein binding (GO:0031072);; Molecular Function: unfolded protein binding (GO:0051082);;	--	--	hypothetical protein ZEAMMB73_780285 [Zea mays]
Zea_mays_newGene_148	1	300051688	300053092	--	--	Cellular Component: extracellular region (GO:0005576);; Biological Process: lipid metabolic process (GO:0006629);; Cellular Component: cytoplasmic membrane-bounded vesicle (GO:0016023);; Molecular Function: hydrolase activity, acting on ester bonds (GO:0016788);;	--	GDSL esterase/lipase EXL1 (Precursor) GN=EXL1 OS=Arabidopsis thaliana (Mouse-ear cress) PE=2 SV=1	uncharacterized protein LOC100192744 [Zea mays]
Zea_mays_newGene_149	1	156466	160496	[G]	Carbohydrate transport and metabolism	Biological Process: response to hypoxia (GO:0001666);; Molecular Function: starch synthase activity (GO:0009011);; Biological Process: glucan biosynthetic process (GO:0009250);; Cellular Component: chloroplast (GO:0009507);; Biological Process: myo-inositol hexakisphosphate biosynthetic process (GO:0010264);; Biological Process: galactolipid biosynthetic process (GO:0019375);;	K13679|2.51096e-150|zma:101027247|granule-bound starch synthase 1b; K13679 granule-bound starch synthase [EC:2.4.1.242] (A)	Granule-bound starch synthase 1b, chloroplastic/amyloplastic (Precursor; Fragment) OS=Hordeum vulgare (Barley) PE=1 SV=1	PREDICTED: granule bound starch synthase IIa precursor isoform X1 [Zea mays]
Zea_mays_newGene_151	1	4608536	4610505	[L]	Replication, recombination and repair	Molecular Function: nucleotide binding (GO:0000166);; Biological Process: cytokinesis (GO:0000910);; Molecular Function: RNA binding (GO:0003723);; Molecular Function: helicase activity (GO:0004386);; Cellular Component: nucleus (GO:0005634);; Biological Process: organelle organization (GO:0006996);; Biological Process: post-embryonic development (GO:0009791);; Molecular Function: endoribonucleas…	K11592|2.26414e-138|sita:101782831|endoribonuclease Dicer homolog 1-like; K11592 endoribonuclease Dicer [EC:3.1.26.-] (A)	Endoribonuclease Dicer homolog 1 OS=Oryza sativa subsp. japonica (Rice) PE=3 SV=1	PREDICTED: uncharacterized protein LOC100381417 isoform X1 [Zea mays]
Zea_mays_newGene_153	1	10068753	10069777	--	--	Cellular Component: protein storage vacuole (GO:0000326);; Cellular Component: endoplasmic reticulum (GO:0005783);; Cellular Component: plasma membrane (GO:0005886);; Biological Process: water transport (GO:0006833);; Cellular Component: plant-type vacuole membrane (GO:0009705);; Cellular Component: chloroplast envelope (GO:0009941);; Molecular Function: urea transmembrane transporter activity (G…	K09873|6.27434e-22|zma:100856907|aquaporin TIP1.1; K09873 aquaporin TIP (A)	Aquaporin TIP1-1 GN=TIP1-1 OS=Zea mays (Maize) PE=2 SV=1	unknown [Zea mays]
Zea_mays_newGene_155	1	10843090	10844073	--	--	Cellular Component: endoplasmic reticulum (GO:0005783);; Cellular Component: cytoplasmic membrane-bounded vesicle (GO:0016023);;	--	--	PREDICTED: uncharacterized protein LOC103631884 [Zea mays]
Zea_mays_newGene_156	1	10844892	10847755	--	--	Cellular Component: endoplasmic reticulum (GO:0005783);; Cellular Component: cytoplasmic membrane-bounded vesicle (GO:0016023);;	--	--	LOC100280583 precursor [Zea mays]
Zea_mays_newGene_157	1	14326363	14327129	[T]	Signal transduction mechanisms	Molecular Function: protein serine/threonine phosphatase activity (GO:0004722);; Cellular Component: nucleolus (GO:0005730);; Cellular Component: plasma membrane (GO:0005886);; Biological Process: protein dephosphorylation (GO:0006470);; Cellular Component: protein serine/threonine phosphatase complex (GO:0008287);; Cellular Component: cytoplasmic membrane-bounded vesicle (GO:0016023);;	K04382|5.80343e-15|zma:100282834|PP2Ac-5 - Phosphatase 2A isoform 5 belonging to family 2; K04382 serine/threonine-protein phosphatase 2A catalytic subunit [EC:3.1.3.16] (A)	Serine/threonine-protein phosphatase PP2A-5 catalytic subunit GN=NPP5 OS=Nicotiana tabacum (Common tobacco) PE=2 SV=1	PP2Ac-5 - Phosphatase 2A isoform 5 belonging to family 2 [Zea mays]
Zea_mays_newGene_158	1	14866138	14867680	--	--	--	--	--	PREDICTED: glutathione S-transferase T3-like [Zea mays]
Zea_mays_newGene_160	1	19688755	19690866	--	--	--	--	--	uncharacterized protein LOC100384437 [Zea mays]
Zea_mays_newGene_161	1	20541386	20543966	--	--	Molecular Function: phosphorelay sensor kinase activity (GO:0000155);; Molecular Function: phosphorelay response regulator activity (GO:0000156);; Biological Process: response to molecule of bacterial origin (GO:0002237);; Molecular Function: ATP binding (GO:0005524);; Cellular Component: endoplasmic reticulum membrane (GO:0005789);; Biological Process: regulation of transcription, DNA-templated …	K14509|5.88e-08|osa:4333832|Os03g0701700; K14509 ethylene receptor [EC:2.7.13.-] (A)	Ethylene receptor GN=ETR1 OS=Nicotiana tabacum (Common tobacco) PE=2 SV=1	PREDICTED: uncharacterized protein LOC100383809 isoform X1 [Zea mays]
Zea_mays_newGene_162	1	35924281	35940649	[E]	Amino acid transport and metabolism	Biological Process: histidine biosynthetic process (GO:0000105);; Molecular Function: imidazoleglycerol-phosphate synthase activity (GO:0000107);; Biological Process: pyrimidine ribonucleotide biosynthetic process (GO:0009220);; Cellular Component: chloroplast stroma (GO:0009570);; Molecular Function: oxo-acid-lyase activity (GO:0016833);;	K01663|0|zma:100501537|hypothetical protein; K01663 glutamine amidotransferase / cyclase [EC:2.4.2.- 4.1.3.-] (A)	Cyclase (Precursor) GN=HISN4 OS=Arabidopsis thaliana (Mouse-ear cress) PE=2 SV=1	uncharacterized protein LOC100501537 [Zea mays]
Zea_mays_newGene_163	1	35940946	35941590	[E]	Amino acid transport and metabolism	Biological Process: histidine biosynthetic process (GO:0000105);; Molecular Function: imidazoleglycerol-phosphate synthase activity (GO:0000107);; Biological Process: glutamine metabolic process (GO:0006541);; Biological Process: pyrimidine ribonucleotide biosynthetic process (GO:0009220);; Cellular Component: chloroplast stroma (GO:0009570);; Molecular Function: oxo-acid-lyase activity (GO:00168…	K01663|3.43408e-64|zma:100501537|hypothetical protein; K01663 glutamine amidotransferase / cyclase [EC:2.4.2.- 4.1.3.-] (A)	Cyclase (Precursor) GN=HISN4 OS=Arabidopsis thaliana (Mouse-ear cress) PE=2 SV=1	uncharacterized protein LOC100501537 [Zea mays]
Zea_mays_newGene_164	1	36994286	36998123	--	--	--	--	--	PREDICTED: uncharacterized protein LOC103644558 [Zea mays]
Zea_mays_newGene_165	1	37593208	37593738	--	--	Biological Process: mitotic G2 phase (GO:0000085);; Cellular Component: proteasome complex (GO:0000502);; Cellular Component: cytosol (GO:0005829);; Biological Process: mitotic recombination (GO:0006312);; Biological Process: RNA processing (GO:0006396);; Cellular Component: COP9 signalosome (GO:0008180);; Biological Process: embryo sac egg cell differentiation (GO:0009560);; Biological Process: …	K12177|6.94523e-44|sita:101776258|COP9 signalosome complex subunit 3-like; K12177 COP9 signalosome complex subunit 3 (A)	COP9 signalosome complex subunit 3 GN=F18O22.40 OS=Arabidopsis thaliana (Mouse-ear cress) PE=1 SV=2	unknown [Zea mays]
Zea_mays_newGene_166	1	39143997	39146111	[T]	Signal transduction mechanisms	Molecular Function: protein serine/threonine phosphatase activity (GO:0004722);; Biological Process: protein dephosphorylation (GO:0006470);; Biological Process: response to cold (GO:0009409);; Biological Process: response to water deprivation (GO:0009414);; Cellular Component: plastid (GO:0009536);; Biological Process: negative regulation of abscisic acid-activated signaling pathway (GO:0009788)…	K14497|0|zma:101027236|uncharacterized LOC101027236; K14497 protein phosphatase 2C [EC:3.1.3.16] (A)	Probable protein phosphatase 2C 30 OS=Oryza sativa subsp. japonica (Rice) PE=2 SV=1	PREDICTED: uncharacterized protein LOC100192073 isoform X1 [Zea mays]
Zea_mays_newGene_169	1	46385138	46388559	--	--	--	--	--	PREDICTED: uncharacterized protein LOC103634517 [Zea mays]
Zea_mays_newGene_170	1	54303286	54305831	[RTKL]	--	Molecular Function: protein serine/threonine kinase activity (GO:0004674);; Molecular Function: ATP binding (GO:0005524);; Cellular Component: nucleus (GO:0005634);; Cellular Component: ribosome (GO:0005840);; Biological Process: protein phosphorylation (GO:0006468);; Biological Process: response to heat (GO:0009408);; Biological Process: response to cold (GO:0009409);; Biological Process: respon…	K04688|0|zma:100281573|IDP300; LOC100281573; K04688 p70 ribosomal S6 kinase [EC:2.7.11.1] (A)	Serine/threonine-protein kinase AtPK2/AtPK19 GN=F17O14.19 OS=Arabidopsis thaliana (Mouse-ear cress) PE=1 SV=2	LOC100281573 [Zea mays]
Zea_mays_newGene_171	1	54817933	54819424	--	--	Biological Process: cell plate assembly (GO:0000919);; Molecular Function: Rho guanyl-nucleotide exchange factor activity (GO:0005089);; Cellular Component: nucleus (GO:0005634);; Cellular Component: cytosol (GO:0005829);; Biological Process: embryo development (GO:0009790);; Cellular Component: membrane (GO:0016020);; Biological Process: cell wall biogenesis (GO:0042546);; Biological Process: po…	--	Vacuolar protein sorting-associated protein 9A GN=MMB12.26 OS=Arabidopsis thaliana (Mouse-ear cress) PE=1 SV=1	PREDICTED: uncharacterized protein LOC100191594 isoform X2 [Zea mays]
Zea_mays_newGene_172	1	58447187	58448717	--	--	Molecular Function: metal ion binding (GO:0046872);;	--	--	putative gag and pol polyprotein [Oryza sativa Japonica Group]
Zea_mays_newGene_173	1	59387283	59391048	--	--	Biological Process: signal transduction (GO:0007165);; Molecular Function: kinase activity (GO:0016301);; Biological Process: cellular metabolic process (GO:0044237);; Biological Process: single-multicellular organism process (GO:0044707);; Biological Process: single-organism transport (GO:0044765);; Biological Process: cellular response to organic substance (GO:0071310);; Biological Process: org…	--	--	PREDICTED: HORMA domain-containing protein 1 isoform X1 [Zea mays]
Zea_mays_newGene_174	1	59861727	59864754	--	--	Molecular Function: DNA binding (GO:0003677);; Cellular Component: mitochondrion (GO:0005739);; Biological Process: DNA recombination (GO:0006310);; Cellular Component: plastid (GO:0009536);;	--	Endonuclease OS=Nicotiana tabacum (Common tobacco) PE=2 SV=1	unknown [Oryza sativa Japonica Group]
Zea_mays_newGene_175	1	61025793	61026814	[U]	Intracellular trafficking, secretion, and vesicular transport	Cellular Component: plasma membrane (GO:0005886);; Biological Process: intracellular protein transport (GO:0006886);; Molecular Function: protein transporter activity (GO:0008565);; Biological Process: vesicle-mediated transport (GO:0016192);; Cellular Component: clathrin adaptor complex (GO:0030131);;	K12392|9.62822e-102|zma:103634981|beta-adaptin-like protein C; K12392 AP-1 complex subunit beta-1 (A)	Beta-adaptin-like protein C GN=BETAC-AD OS=Arabidopsis thaliana (Mouse-ear cress) PE=1 SV=2	PREDICTED: beta-adaptin-like protein C [Zea mays]
Zea_mays_newGene_176	1	62231169	62233865	--	--	Cellular Component: cytoplasmic membrane-bounded vesicle (GO:0016023);;	--	--	hypothetical protein ZEAMMB73_952052 [Zea mays]
Zea_mays_newGene_179	1	72552627	72558260	--	--	Molecular Function: RNA binding (GO:0003723);; Molecular Function: RNA-directed DNA polymerase activity (GO:0003964);; Molecular Function: RNA-DNA hybrid ribonuclease activity (GO:0004523);; Biological Process: RNA-dependent DNA replication (GO:0006278);; Molecular Function: zinc ion binding (GO:0008270);; Biological Process: DNA integration (GO:0015074);;	--	Endonuclease OS=Nicotiana tabacum (Common tobacco) PE=2 SV=1	Cinful1 polyprotein [Zea mays]
Zea_mays_newGene_181	1	75322328	75323708	--	--	--	--	--	PREDICTED: uncharacterized protein LOC103639347 isoform X1 [Zea mays]
Zea_mays_newGene_182	1	76191741	76203583	[L]	Replication, recombination and repair	Molecular Function: DNA binding (GO:0003677);; Molecular Function: RNA binding (GO:0003723);; Molecular Function: RNA-directed DNA polymerase activity (GO:0003964);; Molecular Function: RNA-DNA hybrid ribonuclease activity (GO:0004523);; Biological Process: RNA-dependent DNA replication (GO:0006278);; Biological Process: DNA recombination (GO:0006310);; Biological Process: DNA integration (GO:001…	--	RNA-directed DNA polymerase homolog OS=Oenothera berteroana (Bertero&apos;s evening primrose) PE=4 SV=1	putative gag-pol precursor [Zea mays]
Zea_mays_newGene_183	1	80505623	80508968	[O]	Posttranslational modification, protein turnover, chaperones	Molecular Function: DNA binding (GO:0003677);; Molecular Function: ATP binding (GO:0005524);; Cellular Component: mitochondrion (GO:0005739);; Cellular Component: chloroplast (GO:0009507);; Molecular Function: nucleoside-triphosphatase activity (GO:0017111);; Biological Process: protein metabolic process (GO:0019538);;	K03696|4.49548e-30|zma:103644745|chaperone protein ClpC1, chloroplastic-like; K03696 ATP-dependent Clp protease ATP-binding subunit ClpC (A)	Chaperone protein ClpC1, chloroplastic (Precursor) GN=OSJNBa0039C07.4 OS=Oryza sativa subsp. japonica (Rice) PE=2 SV=2	PREDICTED: chaperone protein ClpC1, chloroplastic-like [Zea mays]
Zea_mays_newGene_184	1	88430179	88431708	--	--	Molecular Function: serine-type endopeptidase activity (GO:0004252);; Biological Process: proteolysis (GO:0006508);; Molecular Function: identical protein binding (GO:0042802);; Biological Process: negative regulation of catalytic activity (GO:0043086);;	--	--	PREDICTED: subtilisin-like protease [Zea mays]
Zea_mays_newGene_185	1	95666406	95668804	--	--	Cellular Component: mitochondrion (GO:0005739);; Biological Process: embryo development ending in seed dormancy (GO:0009793);;	--	Pentatricopeptide repeat-containing protein At4g20090 GN=EMB1025 OS=Arabidopsis thaliana (Mouse-ear cress) PE=3 SV=1	PREDICTED: pentatricopeptide repeat-containing protein At4g20090-like, partial [Setaria italica]
Zea_mays_newGene_187	1	104523980	104531489	--	--	Molecular Function: glycerol-3-phosphate O-acyltransferase activity (GO:0004366);; Biological Process: unsaturated fatty acid biosynthetic process (GO:0006636);; Biological Process: phosphatidylglycerol biosynthetic process (GO:0006655);; Cellular Component: chloroplast stroma (GO:0009570);; Biological Process: chlorophyll biosynthetic process (GO:0015995);; Biological Process: carotenoid biosynt…	K00630|0|zma:103637735|glycerol-3-phosphate acyltransferase, chloroplastic-like; K00630 glycerol-3-phosphate O-acyltransferase [EC:2.3.1.15] (A)	Glycerol-3-phosphate acyltransferase, chloroplastic (Precursor) OS=Cucumis sativus (Cucumber) PE=2 SV=1	PREDICTED: glycerol-3-phosphate acyltransferase, chloroplastic-like isoform X2 [Zea mays]
Zea_mays_newGene_188	1	110793498	110796079	--	--	Cellular Component: vacuole (GO:0005773);;	--	F-box protein At1g10780 GN=At1g10780 OS=Arabidopsis thaliana (Mouse-ear cress) PE=2 SV=1	hypothetical protein SORBIDRAFT_02g026460 [Sorghum bicolor]
Zea_mays_newGene_189	1	111555068	111556452	--	--	Molecular Function: ATP binding (GO:0005524);; Cellular Component: cytoplasm (GO:0005737);; Molecular Function: poly(U) RNA binding (GO:0008266);; Biological Process: phosphorylation (GO:0016310);; Molecular Function: glucuronokinase activity (GO:0047940);;	--	Probable glucuronokinase 2 GN=GLCAK2 OS=Arabidopsis thaliana (Mouse-ear cress) PE=2 SV=1	uncharacterized protein LOC103637771 [Zea mays]
Zea_mays_newGene_190	1	113891579	113898595	--	--	--	--	--	PREDICTED: uncharacterized protein LOC103644867 [Zea mays]
Zea_mays_newGene_191	1	114462920	114464264	--	--	--	--	--	PREDICTED: uncharacterized protein LOC103641213 [Zea mays]
Zea_mays_newGene_192	1	114477026	114482018	--	--	Molecular Function: DNA binding (GO:0003677);; Molecular Function: RNA binding (GO:0003723);; Molecular Function: RNA-directed DNA polymerase activity (GO:0003964);; Molecular Function: RNA-DNA hybrid ribonuclease activity (GO:0004523);; Biological Process: RNA-dependent DNA replication (GO:0006278);; Biological Process: DNA recombination (GO:0006310);; Biological Process: DNA integration (GO:001…	--	--	putative gag-pol precursor [Zea mays]
Zea_mays_newGene_193	1	118286234	118287456	--	--	Cellular Component: mitochondrion (GO:0005739);; Biological Process: protein glycosylation (GO:0006486);; Molecular Function: fucosyltransferase activity (GO:0008417);; Cellular Component: integral component of membrane (GO:0016021);; Cellular Component: Golgi cisterna membrane (GO:0032580);; Biological Process: fucosylation (GO:0036065);;	K00753|3.70225e-109|zma:732741|core3ft; 3-alpha-L-fucosyltransferase; K00753 glycoprotein 3-alpha-L-fucosyltransferase [EC:2.4.1.214] (A)	Glycoprotein 3-alpha-L-fucosyltransferase A GN=FUT11 OS=Arabidopsis thaliana (Mouse-ear cress) PE=2 SV=1	3-alpha-L-fucosyltransferase [Zea mays]
Zea_mays_newGene_194	1	118959508	118961466	--	--	Biological Process: cleavage involved in rRNA processing (GO:0000469);; Molecular Function: endoribonuclease activity (GO:0004521);; Cellular Component: cytoplasm (GO:0005737);; Biological Process: protein import into nucleus (GO:0006606);; Biological Process: embryo sac development (GO:0009553);; Biological Process: pollen development (GO:0009555);;	K11883|5.13788e-113|zma:100276745|hypothetical protein; K11883 RNA-binding protein NOB1 (A)	--	uncharacterized protein LOC100276745 [Zea mays]
Zea_mays_newGene_196	1	120382417	120384242	--	--	Molecular Function: protein kinase activity (GO:0004672);; Molecular Function: ATP binding (GO:0005524);; Biological Process: protein phosphorylation (GO:0006468);;	--	Protein SPA1-RELATED 4 GN=SPA4 OS=Arabidopsis thaliana (Mouse-ear cress) PE=1 SV=1	uncharacterized protein LOC100381592 [Zea mays]
Zea_mays_newGene_200	1	127429606	127446467	[L]	Replication, recombination and repair	Molecular Function: RNA binding (GO:0003723);; Molecular Function: RNA-directed DNA polymerase activity (GO:0003964);; Molecular Function: aspartic-type endopeptidase activity (GO:0004190);; Cellular Component: mitochondrion (GO:0005739);; Biological Process: RNA-dependent DNA replication (GO:0006278);; Biological Process: proteolysis (GO:0006508);;	--	RNA-directed DNA polymerase homolog OS=Oenothera berteroana (Bertero&apos;s evening primrose) PE=4 SV=1	Xilon1 gag-pol polyprotein [Zea mays subsp. mexicana]
Zea_mays_newGene_201	1	134121342	134142384	--	--	--	--	--	PREDICTED: uncharacterized protein LOC103636803 [Zea mays]
Zea_mays_newGene_202	1	135569192	135571957	--	--	--	--	--	unknown [Zea mays]
Zea_mays_newGene_203	1	141912396	141913485	--	--	Molecular Function: DNA binding (GO:0003677);; Molecular Function: chromatin binding (GO:0003682);;	--	Protein REVEILLE 8 GN=F11F8.19 OS=Arabidopsis thaliana (Mouse-ear cress) PE=2 SV=1	hypothetical protein SORBIDRAFT_03g005480 [Sorghum bicolor]
Zea_mays_newGene_204	1	143483948	143487341	[J]	Translation, ribosomal structure and biogenesis	Molecular Function: organic cyclic compound binding (GO:0097159);; Molecular Function: heterocyclic compound binding (GO:1901363);;	--	Elongation factor 1-alpha GN=TEF1 OS=Triticum aestivum (Wheat) PE=2 SV=1	PREDICTED: uncharacterized protein LOC103639018 [Zea mays]
Zea_mays_newGene_205	1	143770554	143788604	[L]	Replication, recombination and repair	Molecular Function: nucleic acid binding (GO:0003676);; Molecular Function: catalytic activity (GO:0003824);; Biological Process: DNA metabolic process (GO:0006259);;	--	RNA-directed DNA polymerase homolog OS=Oenothera berteroana (Bertero&apos;s evening primrose) PE=4 SV=1	polyprotein [Sorghum bicolor]
Zea_mays_newGene_209	1	162805121	162806058	--	--	Biological Process: telomere maintenance (GO:0000723);; Biological Process: DNA recombination (GO:0006310);; Biological Process: chromosome segregation (GO:0007059);; Biological Process: meiosis I (GO:0007127);; Biological Process: regulation of flower development (GO:0009909);; Biological Process: gene expression (GO:0010467);; Biological Process: RNA metabolic process (GO:0016070);; Biological …	--	--	hypothetical protein SORBIDRAFT_02g032680 [Sorghum bicolor]
Zea_mays_newGene_213	1	167081040	167083130	--	--	--	--	--	unknown [Zea mays]
Zea_mays_newGene_214	1	167613945	167614565	[R]	General function prediction only	Cellular Component: chloroplast (GO:0009507);;	--	--	unknown [Zea mays]
Zea_mays_newGene_216	1	170691869	170696714	[C]	Energy production and conversion	Molecular Function: inorganic diphosphatase activity (GO:0004427);; Cellular Component: vacuole (GO:0005773);; Cellular Component: Golgi apparatus (GO:0005794);; Molecular Function: hydrogen-translocating pyrophosphatase activity (GO:0009678);; Biological Process: proton transport (GO:0015992);; Cellular Component: membrane (GO:0016020);;	--	Pyrophosphate-energized membrane proton pump 3 GN=AVPL2 OS=Arabidopsis thaliana (Mouse-ear cress) PE=3 SV=1	H+-translocating pyrophosphatase [Zea mays]
Zea_mays_newGene_217	1	171683399	171690756	[L]	Replication, recombination and repair	Molecular Function: RNA binding (GO:0003723);; Molecular Function: RNA-directed DNA polymerase activity (GO:0003964);; Molecular Function: RNA-DNA hybrid ribonuclease activity (GO:0004523);; Biological Process: RNA-dependent DNA replication (GO:0006278);; Biological Process: DNA integration (GO:0015074);; Cellular Component: membrane (GO:0016020);;	--	RNA-directed DNA polymerase homolog OS=Oenothera berteroana (Bertero&apos;s evening primrose) PE=4 SV=1	putative prpol [Zea mays]
Zea_mays_newGene_218	1	172044861	172049018	--	--	--	--	--	TPA: hypothetical protein ZEAMMB73_760101 [Zea mays]
Zea_mays_newGene_219	1	173136939	173139214	--	--	Molecular Function: nucleic acid binding (GO:0003676);; Molecular Function: zinc ion binding (GO:0008270);; Biological Process: DNA integration (GO:0015074);;	--	--	putative retrotransposon RIRE1 poly protein [Zea mays]
Zea_mays_newGene_220	1	175855867	175858359	[L]	Replication, recombination and repair	Molecular Function: DNA binding (GO:0003677);; Molecular Function: RNA binding (GO:0003723);; Molecular Function: RNA-directed DNA polymerase activity (GO:0003964);; Molecular Function: aspartic-type endopeptidase activity (GO:0004190);; Biological Process: RNA-dependent DNA replication (GO:0006278);; Biological Process: DNA recombination (GO:0006310);; Biological Process: proteolysis (GO:0006508…	--	--	putative gag-pol polyprotein [Zea mays]
Zea_mays_newGene_221	1	177795477	177797236	--	--	Biological Process: protein peptidyl-prolyl isomerization (GO:0000413);; Molecular Function: peptidyl-prolyl cis-trans isomerase activity (GO:0003755);; Biological Process: protein folding (GO:0006457);;	K09566|1.49124e-81|zma:100384625|TIDP2776; LOC100384625; K09566 peptidyl-prolyl isomerase G (cyclophilin G) [EC:5.2.1.8] (A)	Peptidyl-prolyl cis-trans isomerase CYP63 GN=MAA21.30 OS=Arabidopsis thaliana (Mouse-ear cress) PE=1 SV=1	TPA: hypothetical protein ZEAMMB73_596682 [Zea mays]
Zea_mays_newGene_222	1	181221145	181222299	--	--	Molecular Function: DNA binding (GO:0003677);; Biological Process: DNA recombination (GO:0006310);; Molecular Function: zinc ion binding (GO:0008270);; Cellular Component: plastid (GO:0009536);; Biological Process: DNA integration (GO:0015074);;	--	Endonuclease OS=Nicotiana tabacum (Common tobacco) PE=2 SV=1	integrase core domain containing protein [Oryza sativa Japonica Group]
Zea_mays_newGene_223	1	181223621	181224840	--	--	--	--	--	retrotransposon protein, putative, Ty1-copia subclass [Oryza sativa Japonica Group]
Zea_mays_newGene_224	1	181242567	181247831	--	--	Molecular Function: nucleic acid binding (GO:0003676);; Molecular Function: ATP binding (GO:0005524);; Biological Process: ATP catabolic process (GO:0006200);; Molecular Function: electron carrier activity (GO:0009055);; Biological Process: DNA integration (GO:0015074);; Molecular Function: ATPase activity (GO:0016887);; Molecular Function: iron-sulfur cluster binding (GO:0051536);;	--	Endonuclease OS=Nicotiana tabacum (Common tobacco) PE=2 SV=1	PREDICTED: uncharacterized protein LOC103629135 [Zea mays]
Zea_mays_newGene_225	1	181265759	181272119	--	--	Molecular Function: nucleic acid binding (GO:0003676);; Molecular Function: protein serine/threonine kinase activity (GO:0004674);; Molecular Function: ATP binding (GO:0005524);; Cellular Component: mitochondrion (GO:0005739);; Biological Process: ATP catabolic process (GO:0006200);; Biological Process: protein phosphorylation (GO:0006468);; Molecular Function: electron carrier activity (GO:00090…	--	Endonuclease OS=Nicotiana tabacum (Common tobacco) PE=2 SV=1	PREDICTED: uncharacterized protein LOC100502300 isoform X2 [Zea mays]
Zea_mays_newGene_226	1	181275207	181288742	[J]	Translation, ribosomal structure and biogenesis	Cellular Component: intracellular membrane-bounded organelle (GO:0043231);; Cellular Component: cytoplasmic part (GO:0044444);;	K01872|0|zma:103641258|uncharacterized LOC103641258; K01872 alanyl-tRNA synthetase [EC:6.1.1.7] (A)	Alanine--tRNA ligase {ECO:0000255|HAMAP-Rule:MF_03133} (Precursor) GN=F14I3.17 OS=Arabidopsis thaliana (Mouse-ear cress) PE=1 SV=3	PREDICTED: uncharacterized protein LOC103641258 [Zea mays]
Zea_mays_newGene_227	1	183024230	183026742	--	--	--	--	--	hypothetical protein [Zea mays]
Zea_mays_newGene_229	1	190061600	190064886	--	--	--	--	--	PREDICTED: uncharacterized protein LOC100272506 isoform X1 [Zea mays]
Zea_mays_newGene_230	1	191660094	191663380	--	--	--	--	--	uncharacterized protein LOC100501052 [Zea mays]
Zea_mays_newGene_232	1	196288145	196288981	--	--	Molecular Function: protein kinase activity (GO:0004672);; Biological Process: phosphorylation (GO:0016310);;	--	--	PREDICTED: uncharacterized protein LOC100277376 isoform X1 [Zea mays]
Zea_mays_newGene_235	1	201979194	201983500	--	--	Molecular Function: nucleic acid binding (GO:0003676);; Molecular Function: zinc ion binding (GO:0008270);; Biological Process: DNA integration (GO:0015074);;	--	Uncharacterized mitochondrial protein AtMg00810 GN=AtMg00810 OS=Arabidopsis thaliana (Mouse-ear cress) PE=4 SV=1	putative copia-type pol polyprotein [Zea mays]
Zea_mays_newGene_236	1	202472440	202481020	[J]	Translation, ribosomal structure and biogenesis	Molecular Function: RNA binding (GO:0003723);; Molecular Function: endoribonuclease activity (GO:0004521);; Cellular Component: chloroplast (GO:0009507);; Biological Process: chloroplast relocation (GO:0009902);; Biological Process: thylakoid membrane organization (GO:0010027);; Biological Process: chloroplast mRNA processing (GO:0010239);; Biological Process: mRNA modification (GO:0016556);; Bio…	--	Ribonuclease E/G-like protein, chloroplastic (Precursor) GN=T23O15.10 OS=Arabidopsis thaliana (Mouse-ear cress) PE=1 SV=1	PREDICTED: ribonuclease E/G-like protein, chloroplastic [Zea mays]
Zea_mays_newGene_238	1	206155164	206157312	--	--	Biological Process: lipid metabolic process (GO:0006629);; Molecular Function: phosphoric diester hydrolase activity (GO:0008081);; Cellular Component: cytoplasmic membrane-bounded vesicle (GO:0016023);; Molecular Function: kinase activity (GO:0016301);; Biological Process: phosphorylation (GO:0016310);;	--	--	uncharacterized protein LOC100216605 [Zea mays]
Zea_mays_newGene_239	1	206373261	206376696	--	--	--	--	--	uncharacterized protein LOC100274960 [Zea mays]
Zea_mays_newGene_240	1	208055689	208057417	--	--	Cellular Component: cytoplasmic membrane-bounded vesicle (GO:0016023);;	--	--	uncharacterized protein LOC100278496 precursor [Zea mays]
Zea_mays_newGene_241	1	209271790	209273708	[P]	Inorganic ion transport and metabolism	Molecular Function: NADPH-hemoprotein reductase activity (GO:0003958);; Molecular Function: iron ion binding (GO:0005506);; Cellular Component: endosome (GO:0005768);; Cellular Component: endoplasmic reticulum membrane (GO:0005789);; Cellular Component: Golgi apparatus (GO:0005794);; Cellular Component: trans-Golgi network (GO:0005802);; Cellular Component: cytosol (GO:0005829);; Cellular Compone…	--	Glycosyltransferase-like KOBITO 1 {ECO:0000303|PubMed:12215501, ECO:0000303|PubMed:22457425} (Precursor) OS=Arabidopsis thaliana (Mouse-ear cress) PE=1 SV=1	hypothetical protein F775_32261 [Aegilops tauschii]
Zea_mays_newGene_242	1	209273865	209277568	--	--	Molecular Function: binding (GO:0005488);; Biological Process: carbohydrate metabolic process (GO:0005975);; Molecular Function: mannosidase activity (GO:0015923);;	K01191|6.22123e-101|zma:103643242|lysosomal alpha-mannosidase-like; K01191 alpha-mannosidase [EC:3.2.1.24] (A)	Alpha-mannosidase, light subunit {ECO:0000303|PubMed:24221485} OS=Canavalia ensiformis (Jack bean) PE=1 SV=1	PREDICTED: uncharacterized protein LOC100193937 isoform X1 [Zea mays]
Zea_mays_newGene_243	1	209872808	209874748	--	--	Molecular Function: phosphoprotein phosphatase activity (GO:0004721);; Cellular Component: actin filament (GO:0005884);; Biological Process: actin nucleation (GO:0045010);;	--	Formin-like protein 3 OS=Oryza sativa subsp. japonica (Rice) PE=2 SV=2	PREDICTED: formin-like protein 3 [Zea mays]
Zea_mays_newGene_244	1	217723359	217724917	--	--	--	--	--	TPA: hypothetical protein ZEAMMB73_525651 [Zea mays]
Zea_mays_newGene_245	1	222548737	222560927	--	--	--	--	--	uncharacterized protein LOC100274130 [Zea mays]
Zea_mays_newGene_246	1	222659136	222674901	--	--	--	K07466|9.10564e-157|zma:103626324|replication protein A 70 kDa DNA-binding subunit B-like; K07466 replication factor A1 (A)	--	PREDICTED: replication protein A 70 kDa DNA-binding subunit B-like isoform X1 [Zea mays]
Zea_mays_newGene_247	1	224026502	224030733	--	--	--	--	--	PREDICTED: uncharacterized protein LOC103643374 [Zea mays]
Zea_mays_newGene_248	1	225646395	225652070	--	--	Cellular Component: mitochondrion (GO:0005739);;	--	--	PREDICTED: intracellular protein transport protein USO1-like [Zea mays]
Zea_mays_newGene_249	1	225986691	225989615	--	--	Cellular Component: mitochondrion (GO:0005739);; Molecular Function: electron carrier activity (GO:0009055);; Molecular Function: protein disulfide oxidoreductase activity (GO:0015035);; Biological Process: cell redox homeostasis (GO:0045454);;	--	--	PREDICTED: uncharacterized protein LOC103643812 [Zea mays]
Zea_mays_newGene_250	1	227015687	227018789	[S]	Function unknown	Molecular Function: nucleotide binding (GO:0000166);; Molecular Function: protein kinase activity (GO:0004672);; Cellular Component: nucleus (GO:0005634);; Biological Process: nucleotide biosynthetic process (GO:0009165);; Cellular Component: membrane (GO:0016020);; Cellular Component: cytoplasmic membrane-bounded vesicle (GO:0016023);; Biological Process: ribosome biogenesis (GO:0042254);;	--	Probable LRR receptor-like serine/threonine-protein kinase At3g47570 (Precursor) GN=At3g47570 OS=Arabidopsis thaliana (Mouse-ear cress) PE=2 SV=1	PREDICTED: putative receptor-like protein kinase At3g47110 [Zea mays]
Zea_mays_newGene_251	1	230229628	230239942	[J]	Translation, ribosomal structure and biogenesis	Molecular Function: threonine-tRNA ligase activity (GO:0004829);; Molecular Function: ATP binding (GO:0005524);; Cellular Component: cell wall (GO:0005618);; Cellular Component: mitochondrion (GO:0005739);; Cellular Component: plasma membrane (GO:0005886);; Biological Process: threonyl-tRNA aminoacylation (GO:0006435);; Cellular Component: chloroplast (GO:0009507);;	K01868|0|zma:103643444|threonine--tRNA ligase, mitochondrial-like; K01868 threonyl-tRNA synthetase [EC:6.1.1.3] (A)	Threonine--tRNA ligase, mitochondrial (Precursor) GN=THRRS OS=Arabidopsis thaliana (Mouse-ear cress) PE=2 SV=3	PREDICTED: LOW QUALITY PROTEIN: threonine--tRNA ligase, mitochondrial-like [Zea mays]
Zea_mays_newGene_252	1	232996307	232999717	[R]	General function prediction only	Molecular Function: DNA binding (GO:0003677);; Molecular Function: GTPase activity (GO:0003924);; Molecular Function: GTP binding (GO:0005525);; Cellular Component: nucleus (GO:0005634);; Cellular Component: vacuole (GO:0005773);; Cellular Component: plasma membrane (GO:0005886);; Biological Process: GTP catabolic process (GO:0006184);; Biological Process: small GTPase mediated signal transductio…	K07904|8.1153e-25|bdi:100824781|ras-related protein RIC2; K07904 Ras-related protein Rab-11A (A)	Ras-related protein RIC2 OS=Oryza sativa subsp. japonica (Rice) PE=2 SV=2	hypothetical protein ZEAMMB73_420399 [Zea mays]
Zea_mays_newGene_253	1	235510076	235512603	[H]	Coenzyme transport and metabolism	Cellular Component: mitochondrion (GO:0005739);; Molecular Function: zinc ion binding (GO:0008270);; Molecular Function: ligase activity (GO:0016874);;	--	Glutamate--cysteine ligase B, chloroplastic (Precursor) GN=GSH1-2 OS=Oryza sativa subsp. indica (Rice) PE=3 SV=2	hypothetical protein ZEAMMB73_221271 [Zea mays]
Zea_mays_newGene_254	1	235770029	235776073	--	--	--	--	Plant intracellular Ras-group-related LRR protein 8 GN=IRL8 OS=Oryza sativa subsp. japonica (Rice) PE=2 SV=1	LOC100282196 [Zea mays]
Zea_mays_newGene_255	1	237265122	237271943	[L]	Replication, recombination and repair	Molecular Function: RNA binding (GO:0003723);; Molecular Function: RNA-directed DNA polymerase activity (GO:0003964);; Molecular Function: aspartic-type endopeptidase activity (GO:0004190);; Cellular Component: nucleus (GO:0005634);; Biological Process: RNA-dependent DNA replication (GO:0006278);; Biological Process: proteolysis (GO:0006508);; Molecular Function: zinc ion binding (GO:0008270);; B…	--	--	hypothetical protein SORBIDRAFT_07g011900 [Sorghum bicolor]
Zea_mays_newGene_256	1	240201717	240205235	--	--	Molecular Function: kinase activity (GO:0016301);; Biological Process: phosphorylation (GO:0016310);;	--	--	PREDICTED: myosin heavy chain, clone 203 [Zea mays]
Zea_mays_newGene_257	1	241360801	241364243	--	--	--	--	--	PREDICTED: uncharacterized protein LOC103641605 isoform X3 [Zea mays]
Zea_mays_newGene_258	1	243988818	243998220	--	--	--	--	--	uncharacterized protein LOC100501906 [Zea mays]
Zea_mays_newGene_260	1	246275368	246276899	--	--	Molecular Function: hydrolase activity (GO:0016787);;	--	--	PREDICTED: uncharacterized protein LOC103626919 [Zea mays]
Zea_mays_newGene_261	1	246750960	246752414	[P]	Inorganic ion transport and metabolism	Molecular Function: calcium-transporting ATPase activity (GO:0005388);; Molecular Function: calmodulin binding (GO:0005516);; Molecular Function: ATP binding (GO:0005524);; Cellular Component: plasma membrane (GO:0005886);; Biological Process: single fertilization (GO:0007338);; Biological Process: pollen development (GO:0009555);; Biological Process: response to nematode (GO:0009624);; Cellular …	K01537|1.08995e-33|zma:103643640|calcium-transporting ATPase 8, plasma membrane-type-like; K01537 Ca2+-transporting ATPase [EC:3.6.3.8] (A)	Calcium-transporting ATPase 10, plasma membrane-type GN=ACA10 OS=Arabidopsis thaliana (Mouse-ear cress) PE=1 SV=2	PREDICTED: calcium-transporting ATPase 8, plasma membrane-type-like [Zea mays]
Zea_mays_newGene_262	1	246753090	246760729	--	--	Molecular Function: calcium-transporting ATPase activity (GO:0005388);; Molecular Function: calmodulin binding (GO:0005516);; Molecular Function: ATP binding (GO:0005524);; Cellular Component: plasma membrane (GO:0005886);; Biological Process: single fertilization (GO:0007338);; Biological Process: pollen development (GO:0009555);; Biological Process: response to nematode (GO:0009624);; Cellular …	--	Calcium-transporting ATPase 9, plasma membrane-type GN=ACA9 OS=Arabidopsis thaliana (Mouse-ear cress) PE=2 SV=2	PREDICTED: uncharacterized protein LOC103643639 isoform X1 [Zea mays]
Zea_mays_newGene_263	1	249510150	249513023	--	--	--	--	--	unknown [Zea mays]
Zea_mays_newGene_265	1	254724212	254729176	--	--	Molecular Function: protoheme IX farnesyltransferase activity (GO:0008495);; Cellular Component: integral component of membrane (GO:0016021);; Cellular Component: mitochondrial membrane (GO:0031966);; Biological Process: heme O biosynthetic process (GO:0048034);;	K02257|1.63538e-15|zma:100193223|hypothetical protein; K02257 protoheme IX farnesyltransferase [EC:2.5.1.-] (A)	Protoheme IX farnesyltransferase, mitochondrial (Precursor) GN=COX10 OS=Arabidopsis thaliana (Mouse-ear cress) PE=2 SV=4	unknown [Zea mays]
Zea_mays_newGene_266	1	260058153	260060826	--	--	--	--	--	hypothetical protein SORBIDRAFT_01g015610 [Sorghum bicolor]
Zea_mays_newGene_267	1	262236461	262240582	--	--	Biological Process: cellular macromolecule metabolic process (GO:0044260);; Biological Process: nucleic acid metabolic process (GO:0090304);;	--	--	PREDICTED: putative ribonuclease H protein At1g65750 [Zea mays]
Zea_mays_newGene_270	1	267115417	267116108	[J]	Translation, ribosomal structure and biogenesis	Molecular Function: amidase activity (GO:0004040);; Cellular Component: cytosol (GO:0005829);; Biological Process: nucleotide biosynthetic process (GO:0009165);; Biological Process: indoleacetic acid biosynthetic process (GO:0009684);; Biological Process: leaf morphogenesis (GO:0009965);; Molecular Function: carbon-nitrogen ligase activity, with glutamine as amido-N-donor (GO:0016884);; Biologica…	--	Outer envelope protein 64, chloroplastic GN=MEB5.19 OS=Arabidopsis thaliana (Mouse-ear cress) PE=1 SV=1	unknown [Zea mays]
Zea_mays_newGene_273	1	272524505	272530206	--	--	--	--	--	BSD domain containing protein [Zea mays]
Zea_mays_newGene_274	1	272804559	272810018	--	--	--	--	--	PREDICTED: uncharacterized protein LOC103643961 [Zea mays]
Zea_mays_newGene_276	1	273372098	273376190	--	--	Molecular Function: DNA binding (GO:0003677);; Biological Process: post-embryonic development (GO:0009791);; Cellular Component: cytoplasmic membrane-bounded vesicle (GO:0016023);; Molecular Function: protein dimerization activity (GO:0046983);;	--	Zinc finger BED domain-containing protein RICESLEEPER 2 OS=Oryza sativa subsp. japonica (Rice) PE=2 SV=1	PREDICTED: transposon protein isoform X1 [Zea mays]
Zea_mays_newGene_280	1	285068675	285071643	--	--	--	--	--	hypothetical protein [Zea mays]
Zea_mays_newGene_285	1	294179076	294182522	--	--	--	--	Putative ribonuclease H protein At1g65750 GN=At1g65750 OS=Arabidopsis thaliana (Mouse-ear cress) PE=3 SV=1	PREDICTED: putative ribonuclease H protein At1g65750 [Zea mays]
Zea_mays_newGene_287	1	296245650	296246197	--	--	--	--	--	TPA: hypothetical protein ZEAMMB73_883023 [Zea mays]
Zea_mays_newGene_288	1	296347465	296350993	--	--	--	--	26S protease regulatory subunit 6B homolog {ECO:0000250|UniProtKB:P54778} OS=Helianthus annuus (Common sunflower) PE=1 SV=1	TPA: hypothetical protein ZEAMMB73_393025 [Zea mays]
Zea_mays_newGene_289	1	299694482	299696127	[KAD]	--	Molecular Function: DNA binding (GO:0003677);; Molecular Function: chromatin binding (GO:0003682);;	--	Transcription factor MYB98 GN=MYB98 OS=Arabidopsis thaliana (Mouse-ear cress) PE=2 SV=1	PREDICTED: uncharacterized protein LOC103648138 [Zea mays]
Zea_mays_newGene_290	1	300051799	300053092	--	--	Cellular Component: extracellular region (GO:0005576);; Biological Process: lipid metabolic process (GO:0006629);; Cellular Component: cytoplasmic membrane-bounded vesicle (GO:0016023);; Molecular Function: hydrolase activity, acting on ester bonds (GO:0016788);;	--	GDSL esterase/lipase EXL1 (Precursor) GN=EXL1 OS=Arabidopsis thaliana (Mouse-ear cress) PE=2 SV=1	uncharacterized protein LOC100192744 [Zea mays]
Zea_mays_newGene_572	10	5921475	5923002	--	--	Molecular Function: sequence-specific DNA binding transcription factor activity (GO:0003700);; Cellular Component: nucleus (GO:0005634);; Biological Process: regulation of transcription, DNA-templated (GO:0006355);; Cellular Component: plastid (GO:0009536);; Molecular Function: sequence-specific DNA binding (GO:0043565);; Molecular Function: protein dimerization activity (GO:0046983);;	--	Transcription factor HBP-1a OS=Triticum aestivum (Wheat) PE=2 SV=1	PREDICTED: DNA-binding protein EMBP-1-like [Zea mays]
Zea_mays_newGene_573	10	6869103	6872015	--	--	Biological Process: cellular process (GO:0009987);; Cellular Component: cytoplasmic part (GO:0044444);; Biological Process: system development (GO:0048731);; Cellular Component: cell periphery (GO:0071944);;	K07195|3.36082e-56|zma:100191404|uncharacterized LOC100191404; K07195 exocyst complex component 7 (A)	Exocyst complex component EXO70A1 GN=EXO70A1 OS=Arabidopsis thaliana (Mouse-ear cress) PE=1 SV=1	uncharacterized protein LOC100191404 [Zea mays]
Zea_mays_newGene_574	10	8859423	8861328	--	--	--	--	--	PREDICTED: uncharacterized protein LOC103640817 isoform X2 [Zea mays]
Zea_mays_newGene_576	10	16903494	16928125	--	--	--	--	--	unknown [Zea mays]
Zea_mays_newGene_577	10	19313229	19314575	--	--	--	--	GRF1-interacting factor 3 GN=GIF3 OS=Arabidopsis thaliana (Mouse-ear cress) PE=1 SV=1	putative GRF-interacting factor 3 [Zea mays]
Zea_mays_newGene_578	10	20139146	20140633	--	--	Cellular Component: mitochondrion (GO:0005739);; Cellular Component: chloroplast inner membrane (GO:0009706);;	--	--	hypothetical protein SORBIDRAFT_08g011730 [Sorghum bicolor]
Zea_mays_newGene_579	10	22102568	22106005	--	--	Molecular Function: DNA binding (GO:0003677);; Molecular Function: RNA binding (GO:0003723);; Molecular Function: acid phosphatase activity (GO:0003993);; Molecular Function: transporter activity (GO:0005215);; Cellular Component: nucleus (GO:0005634);; Cellular Component: cytosol (GO:0005829);; Cellular Component: plastid (GO:0009536);; Cellular Component: integral component of membrane (GO:0016…	K13100|8.72359e-167|sita:101770247|pre-mRNA-splicing factor CWC22 homolog; K13100 pre-mRNA-splicing factor CWC22 (A)	--	PREDICTED: pre-mRNA-splicing factor CWC22 homolog [Setaria italica]
Zea_mays_newGene_580	10	24394133	24397458	--	--	--	--	--	uncharacterized protein LOC100501031 [Zea mays]
Zea_mays_newGene_581	10	29813986	29817664	--	--	--	--	--	hypothetical protein [Zea mays]
Zea_mays_newGene_582	10	30452817	30455084	--	--	--	--	Glycosyltransferase-like KOBITO 1 {ECO:0000303|PubMed:12215501, ECO:0000303|PubMed:22457425} (Precursor) OS=Arabidopsis thaliana (Mouse-ear cress) PE=1 SV=1	PREDICTED: uncharacterized protein LOC103640993 [Zea mays]
Zea_mays_newGene_585	10	37713026	37714608	--	--	--	--	--	PREDICTED: synaptonemal complex protein 1-like [Zea mays]
Zea_mays_newGene_586	10	40292975	40294246	--	--	--	--	--	unknown [Zea mays]
Zea_mays_newGene_588	10	42416000	42422804	--	--	--	--	--	PREDICTED: uncharacterized protein LOC103642399 [Zea mays]
Zea_mays_newGene_589	10	44073068	44077255	--	--	--	--	--	hypothetical protein [Zea mays]
Zea_mays_newGene_590	10	47046863	47048987	--	--	--	--	--	hypothetical protein [Zea mays]
Zea_mays_newGene_593	10	57518245	57525915	--	--	Molecular Function: DNA binding (GO:0003677);; Cellular Component: plastid (GO:0009536);; Molecular Function: protein dimerization activity (GO:0046983);;	--	Zinc finger BED domain-containing protein RICESLEEPER 2 OS=Oryza sativa subsp. japonica (Rice) PE=2 SV=1	uncharacterized protein LOC100383142 [Zea mays]
Zea_mays_newGene_595	10	61514252	61515498	--	--	--	--	--	TPA: hypothetical protein ZEAMMB73_281441 [Zea mays]
Zea_mays_newGene_596	10	61960743	61968521	--	--	Molecular Function: DNA binding (GO:0003677);; Cellular Component: mitochondrion (GO:0005739);;	--	Zinc finger BED domain-containing protein DAYSLEEPER GN=HAT OS=Arabidopsis thaliana (Mouse-ear cress) PE=1 SV=1	Os08g0198000 [Oryza sativa Japonica Group]
Zea_mays_newGene_597	10	62256204	62260891	--	--	--	--	--	PREDICTED: uncharacterized protein LOC103650151 [Zea mays]
Zea_mays_newGene_599	10	65932894	65937814	--	--	--	--	--	Cinful1 polyprotein [Zea mays]
Zea_mays_newGene_600	10	71275741	71277549	--	--	Molecular Function: nucleic acid binding (GO:0003676);; Molecular Function: catalytic activity (GO:0003824);; Biological Process: nucleobase-containing compound metabolic process (GO:0006139);; Cellular Component: plastid (GO:0009536);;	K02335|1.07339e-164|zma:103641202|DNA polymerase I A, chloroplastic-like; K02335 DNA polymerase I [EC:2.7.7.7] (A)	DNA polymerase I A, chloroplastic (Precursor) OS=Oryza sativa subsp. japonica (Rice) PE=2 SV=1	PREDICTED: DNA polymerase I A, chloroplastic-like [Zea mays]
Zea_mays_newGene_601	10	73842218	73843867	--	--	--	--	--	TPA: hypothetical protein ZEAMMB73_057143, partial [Zea mays]
Zea_mays_newGene_602	10	74659607	74665566	--	--	Molecular Function: monooxygenase activity (GO:0004497);; Molecular Function: iron ion binding (GO:0005506);; Molecular Function: electron carrier activity (GO:0009055);; Molecular Function: oxidoreductase activity, acting on paired donors, with incorporation or reduction of molecular oxygen (GO:0016705);; Molecular Function: heme binding (GO:0020037);; Biological Process: oxidation-reduction pro…	--	--	PREDICTED: uncharacterized protein LOC103637102 [Zea mays]
Zea_mays_newGene_603	10	78174995	78176193	--	--	--	K01940|8.36133e-10|sbi:SORBI_08g008320|SORBIDRAFT_08g008320, Sb08g008320; hypothetical protein; K01940 argininosuccinate synthase [EC:6.3.4.5] (A)	--	unknown [Zea mays]
Zea_mays_newGene_604	10	80595816	80596749	--	--	Cellular Component: intracellular membrane-bounded organelle (GO:0043231);; Cellular Component: cytoplasmic part (GO:0044444);;	--	--	PREDICTED: uncharacterized protein LOC103641294 isoform X5 [Zea mays]
Zea_mays_newGene_605	10	80883889	80886773	--	--	Cellular Component: Piccolo NuA4 histone acetyltransferase complex (GO:0032777);;	--	--	hypothetical protein ZEAMMB73_655960 [Zea mays]
Zea_mays_newGene_606	10	80928153	80929485	[A]	RNA processing and modification	Molecular Function: RNA binding (GO:0003723);; Cellular Component: cytoplasmic membrane-bounded vesicle (GO:0016023);;	K12856|3.40193e-81|sbi:SORBI_10g004680|SORBIDRAFT_10g004680, Sb10g004680; hypothetical protein; K12856 pre-mRNA-processing factor 8 (A)	--	hypothetical protein SORBIDRAFT_10g004680 [Sorghum bicolor]
Zea_mays_newGene_609	10	85848539	85849946	--	--	Molecular Function: structural constituent of ribosome (GO:0003735);; Cellular Component: ribosome (GO:0005840);; Biological Process: translation (GO:0006412);;	--	--	PREDICTED: uncharacterized protein LOC101758071 [Setaria italica]
Zea_mays_newGene_610	10	89364270	89364801	--	--	Molecular Function: RNA binding (GO:0003723);; Cellular Component: mitochondrion (GO:0005739);;	--	--	PREDICTED: uncharacterized CRM domain-containing protein At3g25440, chloroplastic-like [Oryza brachyantha]
Zea_mays_newGene_611	10	93448813	93450184	--	--	--	--	--	PREDICTED: uncharacterized protein LOC103641413 [Zea mays]
Zea_mays_newGene_614	10	95741022	95743372	--	--	--	--	--	putative pol protein [Zea mays]
Zea_mays_newGene_615	10	95929899	95934090	--	--	Molecular Function: zinc ion binding (GO:0008270);;	--	--	protein binding protein [Zea mays]
Zea_mays_newGene_616	10	96862741	96864320	--	--	--	--	--	uncharacterized protein LOC100194001 [Zea mays]
Zea_mays_newGene_617	10	99909011	99912017	--	--	Molecular Function: zinc ion binding (GO:0008270);;	--	--	hypothetical protein SORBIDRAFT_06g002790 [Sorghum bicolor]
Zea_mays_newGene_618	10	99954699	99962871	--	--	Molecular Function: zinc ion binding (GO:0008270);;	--	E3 ubiquitin-protein ligase MBR2 GN=MBR2 OS=Arabidopsis thaliana (Mouse-ear cress) PE=1 SV=1	PREDICTED: E3 ubiquitin-protein ligase MBR2-like [Zea mays]
Zea_mays_newGene_620	10	106491375	106495526	--	--	--	--	WPP domain-associated protein GN=WAP OS=Arabidopsis thaliana (Mouse-ear cress) PE=1 SV=2	PREDICTED: WPP domain-associated protein-like, partial [Zea mays]
Zea_mays_newGene_621	10	106495686	106497788	--	--	--	--	--	hypothetical protein ZEAMMB73_984643 [Zea mays]
Zea_mays_newGene_623	10	110557882	110562030	[RTKL]	--	Molecular Function: protein kinase activity (GO:0004672);; Cellular Component: cytoplasmic membrane-bounded vesicle (GO:0016023);;	--	Cysteine-rich receptor-like protein kinase 6 (Precursor) OS=Arabidopsis thaliana (Mouse-ear cress) PE=1 SV=1	PREDICTED: cysteine-rich receptor-like protein kinase 6 [Zea mays]
Zea_mays_newGene_624	10	117470387	117473642	--	--	--	--	--	TPA: hypothetical protein ZEAMMB73_648537 [Zea mays]
Zea_mays_newGene_625	10	121113421	121116000	--	--	--	--	--	unknown [Zea mays]
Zea_mays_newGene_626	10	123363228	123366807	--	--	Cellular Component: mitochondrion (GO:0005739);;	--	--	uncharacterized protein LOC100273518 [Zea mays]
Zea_mays_newGene_627	10	124322278	124324317	--	--	--	--	Protein SHI RELATED SEQUENCE 4 GN=SRS4 OS=Arabidopsis thaliana (Mouse-ear cress) PE=2 SV=1	hypothetical protein [Zea mays]
Zea_mays_newGene_628	10	131072350	131076042	--	--	Molecular Function: nucleic acid binding (GO:0003676);; Molecular Function: calcium ion binding (GO:0005509);; Cellular Component: photosystem II oxygen evolving complex (GO:0009654);; Biological Process: DNA integration (GO:0015074);; Biological Process: photosynthesis (GO:0015979);; Cellular Component: extrinsic component of membrane (GO:0019898);;	--	--	hypothetical protein [Zea mays]
Zea_mays_newGene_629	10	131863684	131866682	--	--	--	K18647|9.98897e-72|zma:100286325|acidic leucine-rich nuclear phosphoprotein 32 family member A; K18647 acidic leucine-rich nuclear phosphoprotein 32 family member B (A)	Acidic leucine-rich nuclear phosphoprotein 32-related protein 2 OS=Oryza sativa subsp. japonica (Rice) PE=2 SV=1	acidic leucine-rich nuclear phosphoprotein 32 family member A [Zea mays]
Zea_mays_newGene_630	10	132526119	132529780	--	--	--	--	Protein LURP-one-related 6 GN=At2g05910 OS=Arabidopsis thaliana (Mouse-ear cress) PE=2 SV=1	PREDICTED: protein LURP-one-related 6-like [Zea mays]
Zea_mays_newGene_631	10	132792487	132795813	[P]	Inorganic ion transport and metabolism	Molecular Function: thiosulfate sulfurtransferase activity (GO:0004792);; Cellular Component: mitochondrion (GO:0005739);; Cellular Component: cytosol (GO:0005829);; Cellular Component: chloroplast (GO:0009507);; Molecular Function: 3-mercaptopyruvate sulfurtransferase activity (GO:0016784);;	K01011|4.47325e-16|zma:100275494|pco128327; LOC100275494; K01011 thiosulfate/3-mercaptopyruvate sulfurtransferase [EC:2.8.1.1 2.8.1.2] (A)	Thiosulfate/3-mercaptopyruvate sulfurtransferase 1, mitochondrial (Precursor) GN=YUP8H12R.17 OS=Arabidopsis thaliana (Mouse-ear cress) PE=1 SV=1	hypothetical protein ZEAMMB73_963291 [Zea mays]
Zea_mays_newGene_636	10	140171516	140199945	[J]	Translation, ribosomal structure and biogenesis	Molecular Function: structural constituent of ribosome (GO:0003735);; Cellular Component: ribosome (GO:0005840);; Biological Process: translation (GO:0006412);;	K02870|1.17873e-104|sbi:SORBI_06g014530|SORBIDRAFT_06g014530, Sb06g014530; hypothetical protein; K02870 large subunit ribosomal protein L12e (A)	60S ribosomal protein L12-1 GN=RPL12A OS=Arabidopsis thaliana (Mouse-ear cress) PE=2 SV=2	hypothetical protein SORBIDRAFT_04g030890 [Sorghum bicolor]
Zea_mays_newGene_637	10	140200678	140201855	--	--	Molecular Function: ubiquitin-protein transferase activity (GO:0004842);; Biological Process: postreplication repair (GO:0006301);; Biological Process: phosphate ion transport (GO:0006817);; Biological Process: cellular response to phosphate starvation (GO:0016036);; Biological Process: protein ubiquitination (GO:0016567);; Biological Process: phosphate ion homeostasis (GO:0055062);;	--	Probable ubiquitin-conjugating enzyme E2 24 GN=T1B8.8 OS=Arabidopsis thaliana (Mouse-ear cress) PE=2 SV=1	Os05g0557700 [Oryza sativa Japonica Group]
Zea_mays_newGene_639	10	142339986	142342608	--	--	Molecular Function: DNA binding (GO:0003677);; Cellular Component: plastid (GO:0009536);; Cellular Component: cytoplasmic membrane-bounded vesicle (GO:0016023);; Molecular Function: protein dimerization activity (GO:0046983);;	--	Putative AC transposase OS=Zea mays (Maize) PE=2 SV=2	uncharacterized protein LOC100502208 [Zea mays]
Zea_mays_newGene_640	10	143623551	143626206	[H]	Coenzyme transport and metabolism	Cellular Component: mitochondrion (GO:0005739);;	K06127|2.66622e-40|sbi:SORBI_03g000990|SORBIDRAFT_03g000990, Sb03g000990; hypothetical protein; K06127 2-methoxy-6-polyprenyl-1,4-benzoquinol methylase [EC:2.1.1.201] (A)	2-methoxy-6-polyprenyl-1,4-benzoquinol methylase, mitochondrial (Precursor) OS=Oryza sativa subsp. japonica (Rice) PE=2 SV=1	hypothetical protein ZEAMMB73_189189 [Zea mays]
Zea_mays_newGene_641	10	143646418	143660115	--	--	--	--	--	uncharacterized protein LOC100382526 [Zea mays]
Zea_mays_newGene_642	10	145009708	145013064	--	--	--	--	--	PREDICTED: uncharacterized protein LOC100272875 isoform X1 [Zea mays]
Zea_mays_newGene_643	10	145110928	145111279	--	--	Cellular Component: Golgi membrane (GO:0000139);; Molecular Function: galactosylgalactosylxylosylprotein 3-beta-glucuronosyltransferase activity (GO:0015018);; Cellular Component: integral component of membrane (GO:0016021);;	--	Probable glucuronosyltransferase Os04g0650300 OS=Oryza sativa subsp. japonica (Rice) PE=3 SV=1	LOC100281712 [Zea mays]
Zea_mays_newGene_645	10	146810162	146813197	--	--	--	--	B3 domain-containing protein Os03g0212300 OS=Oryza sativa subsp. japonica (Rice) PE=2 SV=1	PREDICTED: myosin-11-like isoform X1 [Zea mays]
Zea_mays_newGene_646	10	148036883	148042101	--	--	Molecular Function: nucleic acid binding (GO:0003676);; Cellular Component: nucleus (GO:0005634);; Cellular Component: plasmodesma (GO:0009506);; Molecular Function: protein dimerization activity (GO:0046983);;	--	--	PREDICTED: zinc finger MYM-type protein 1-like isoform X3 [Zea mays]
Zea_mays_newGene_648	10	1633315	1636175	--	--	Cellular Component: nucleus (GO:0005634);; Biological Process: RNA splicing (GO:0008380);;	K13109|5.70352e-108|zma:103640654|protein Red-like; K13109 IK cytokine (A)	Suppressor of mec-8 and unc-52 protein homolog 2 GN=SMU2 OS=Arabidopsis thaliana (Mouse-ear cress) PE=1 SV=1	PREDICTED: protein Red-like [Zea mays]
Zea_mays_newGene_649	10	2037600	2038759	--	--	--	--	--	TPA: hypothetical protein ZEAMMB73_164133 [Zea mays]
Zea_mays_newGene_651	10	4023541	4025330	--	--	Cellular Component: cytoplasm (GO:0005737);; Biological Process: regulation of flower development (GO:0009909);; Biological Process: vegetative to reproductive phase transition of meristem (GO:0010228);; Biological Process: histone H3-K36 methylation (GO:0010452);; Biological Process: histone H3-K4 methylation (GO:0051568);;	--	--	PREDICTED: uncharacterized protein LOC103642258 [Zea mays]
Zea_mays_newGene_652	10	5882692	5883805	--	--	Molecular Function: catalytic activity (GO:0003824);; Molecular Function: metal ion binding (GO:0046872);;	--	--	hypothetical protein OsJ_08180 [Oryza sativa Japonica Group]
Zea_mays_newGene_653	10	5883972	5884719	--	--	--	--	--	PREDICTED: uncharacterized protein LOC103640767 [Zea mays]
Zea_mays_newGene_654	10	6870605	6874271	--	--	Cellular Component: exocyst (GO:0000145);; Molecular Function: RNA binding (GO:0003723);; Molecular Function: RNA-directed DNA polymerase activity (GO:0003964);; Cellular Component: nucleus (GO:0005634);; Cellular Component: cytosol (GO:0005829);; Cellular Component: plasma membrane (GO:0005886);; Biological Process: RNA-dependent DNA replication (GO:0006278);; Biological Process: exocytosis (GO:…	K07195|0|zma:100191404|uncharacterized LOC100191404; K07195 exocyst complex component 7 (A)	Exocyst complex component EXO70A1 GN=EXO70A1 OS=Arabidopsis thaliana (Mouse-ear cress) PE=1 SV=1	uncharacterized protein LOC100191404 [Zea mays]
Zea_mays_newGene_655	10	7053663	7055338	--	--	Cellular Component: exocyst (GO:0000145);; Molecular Function: DNA binding (GO:0003677);; Molecular Function: RNA binding (GO:0003723);; Molecular Function: RNA-directed DNA polymerase activity (GO:0003964);; Cellular Component: nucleus (GO:0005634);; Cellular Component: cytosol (GO:0005829);; Cellular Component: plasma membrane (GO:0005886);; Biological Process: RNA-dependent DNA replication (GO…	K07195|8.80947e-39|sbi:SORBI_08g003730|SORBIDRAFT_08g003730, Sb08g003730; hypothetical protein; K07195 exocyst complex component 7 (A)	Exocyst complex component EXO70A1 GN=EXO70A1 OS=Arabidopsis thaliana (Mouse-ear cress) PE=1 SV=1	hypothetical protein SORBIDRAFT_08g003730 [Sorghum bicolor]
Zea_mays_newGene_656	10	7196005	7199723	[F]	Nucleotide transport and metabolism	Molecular Function: CTP synthase activity (GO:0003883);; Biological Process: pyrimidine nucleotide biosynthetic process (GO:0006221);;	--	Long chain acyl-CoA synthetase 8 GN=LACS8 OS=Arabidopsis thaliana (Mouse-ear cress) PE=1 SV=1	uncharacterized protein LOC100194225 [Zea mays]
Zea_mays_newGene_657	10	8607791	8611631	--	--	--	--	Salt stress-induced protein OS=Oryza sativa subsp. japonica (Rice) PE=2 SV=1	PL3K2 [Zea mays]
Zea_mays_newGene_658	10	9081010	9086565	--	--	Molecular Function: RNA binding (GO:0003723);; Molecular Function: ATP binding (GO:0005524);; Cellular Component: nucleus (GO:0005634);; Molecular Function: ATP-dependent helicase activity (GO:0008026);;	--	DEAD-box ATP-dependent RNA helicase 29 GN=OsI_028228 OS=Oryza sativa subsp. indica (Rice) PE=2 SV=2	PREDICTED: uncharacterized protein LOC100273375 isoform X2 [Zea mays]
Zea_mays_newGene_660	10	20114365	20116212	--	--	Cellular Component: mitochondrion (GO:0005739);; Cellular Component: chloroplast inner membrane (GO:0009706);;	--	--	hypothetical protein SORBIDRAFT_08g011730 [Sorghum bicolor]
Zea_mays_newGene_661	10	20372352	20373951	--	--	Molecular Function: ATP binding (GO:0005524);; Biological Process: starch catabolic process (GO:0005983);; Cellular Component: chloroplast stroma (GO:0009570);; Biological Process: plant-type cell wall organization (GO:0009664);; Molecular Function: carbohydrate kinase activity (GO:0019200);; Biological Process: starch biosynthetic process (GO:0019252);; Biological Process: protein autophosphoryl…	K15535|0|zma:103640931|phosphoglucan, water dikinase, chloroplastic-like; K15535 phosphoglucan, water dikinase [EC:2.7.9.5] (A)	Phosphoglucan, water dikinase, chloroplastic (Precursor) OS=Oryza sativa subsp. japonica (Rice) PE=3 SV=2	PREDICTED: phosphoglucan, water dikinase, chloroplastic-like [Zea mays]
Zea_mays_newGene_662	10	23932820	23935428	[O]	Posttranslational modification, protein turnover, chaperones	Cellular Component: membrane (GO:0016020);; Cellular Component: cell part (GO:0044464);;	K10601|1.18491e-85|zma:103640951|E3 ubiquitin-protein ligase synoviolin-like; K10601 E3 ubiquitin-protein ligase synoviolin [EC:6.3.2.19] (A)	ERAD-associated E3 ubiquitin-protein ligase HRD1 {ECO:0000305} OS=Oryza sativa subsp. japonica (Rice) PE=2 SV=1	PREDICTED: E3 ubiquitin-protein ligase synoviolin-like, partial [Zea mays]
Zea_mays_newGene_666	10	38151807	38154488	--	--	--	--	--	uncharacterized protein LOC100384738 precursor [Zea mays]
Zea_mays_newGene_667	10	42578005	42579549	--	--	Cellular Component: Golgi membrane (GO:0000139);; Molecular Function: nucleotide-sugar transmembrane transporter activity (GO:0005338);; Molecular Function: sugar:proton symporter activity (GO:0005351);; Cellular Component: endosome (GO:0005768);; Cellular Component: trans-Golgi network (GO:0005802);; Biological Process: glucose catabolic process (GO:0006007);; Biological Process: carbohydrate tr…	K15272|7.21698e-22|zma:100283535|UDP-galactose translocator; K15272 solute carrier family 35 (UDP-sugar transporter), member A1/2/3 (A)	CMP-sialic acid transporter 4 OS=Arabidopsis thaliana (Mouse-ear cress) PE=2 SV=1	UDP-galactose translocator [Zea mays]
Zea_mays_newGene_668	10	43256252	43260009	--	--	--	--	--	uncharacterized protein LOC100273425 [Zea mays]
Zea_mays_newGene_669	10	47561470	47569350	--	--	--	--	--	Cinful1 polyprotein [Zea mays]
Zea_mays_newGene_672	10	50950766	50952649	--	--	--	--	--	uncharacterized protein LOC100384746 [Zea mays]
Zea_mays_newGene_673	10	51689236	51766655	[O]	Posttranslational modification, protein turnover, chaperones	Cellular Component: ubiquitin ligase complex (GO:0000151);; Molecular Function: ubiquitin-protein transferase activity (GO:0004842);; Cellular Component: nucleus (GO:0005634);; Cellular Component: cytoplasm (GO:0005737);; Biological Process: protein ubiquitination involved in ubiquitin-dependent protein catabolic process (GO:0042787);;	K10589|0|sbi:SORBI_09g004530|SORBIDRAFT_09g004530, Sb09g004530; hypothetical protein; K10589 ubiquitin-protein ligase E3 C [EC:6.3.2.19] (A)	E3 ubiquitin-protein ligase UPL6 GN=UPL6 OS=Arabidopsis thaliana (Mouse-ear cress) PE=2 SV=1	hypothetical protein SORBIDRAFT_09g004530 [Sorghum bicolor]
Zea_mays_newGene_674	10	51789170	51793358	--	--	Cellular Component: ubiquitin ligase complex (GO:0000151);; Molecular Function: ubiquitin-protein transferase activity (GO:0004842);; Cellular Component: nucleus (GO:0005634);; Cellular Component: cytoplasm (GO:0005737);; Biological Process: protein ubiquitination involved in ubiquitin-dependent protein catabolic process (GO:0042787);;	K10589|1.74023e-162|zma:103642438|E3 ubiquitin-protein ligase UPL6-like; K10589 ubiquitin-protein ligase E3 C [EC:6.3.2.19] (A)	E3 ubiquitin-protein ligase UPL6 GN=UPL6 OS=Arabidopsis thaliana (Mouse-ear cress) PE=2 SV=1	PREDICTED: E3 ubiquitin-protein ligase UPL6-like [Zea mays]
Zea_mays_newGene_675	10	53985298	53988529	--	--	--	--	--	uncharacterized protein LOC100533165 [Zea mays]
Zea_mays_newGene_676	10	63079162	63080034	--	--	Molecular Function: DNA binding (GO:0003677);; Molecular Function: protein dimerization activity (GO:0046983);;	--	--	PREDICTED: serrate RNA effector molecule homolog [Zea mays]
Zea_mays_newGene_677	10	66448442	66449788	[F]	Nucleotide transport and metabolism	Molecular Function: 3'-5'-exoribonuclease activity (GO:0000175);; Cellular Component: mitochondrion (GO:0005739);; Biological Process: DNA replication (GO:0006260);; Biological Process: rRNA processing (GO:0006364);; Biological Process: deoxyribonucleoside triphosphate biosynthetic process (GO:0009202);; Cellular Component: chloroplast (GO:0009507);; Biological Process: chloroplast organization (…	--	Ribonucleoside-diphosphate reductase large subunit {ECO:0000303|PubMed:10542051} OS=Arabidopsis thaliana (Mouse-ear cress) PE=1 SV=1	PREDICTED: uncharacterized protein LOC103641163 [Zea mays]
Zea_mays_newGene_678	10	73441756	73442172	--	--	Cellular Component: mitochondrion (GO:0005739);; Cellular Component: endoplasmic reticulum (GO:0005783);; Cellular Component: membrane (GO:0016020);;	--	--	PREDICTED: cleft lip and palate transmembrane protein 1 homolog [Zea mays]
Zea_mays_newGene_679	10	82466882	82467519	--	--	--	--	--	TPA: hypothetical protein ZEAMMB73_294515 [Zea mays]
Zea_mays_newGene_680	10	84628031	84636564	[LKJ]	--	Molecular Function: nucleotide binding (GO:0000166);; Molecular Function: nucleic acid binding (GO:0003676);; Molecular Function: zinc ion binding (GO:0008270);;	K10643|2.3536e-75|zma:100501174|uncharacterized LOC100501174; K10643 CCR4-NOT transcription complex subunit 4 [EC:6.3.2.19] (A)	DEAD-box ATP-dependent RNA helicase 27 OS=Oryza sativa subsp. japonica (Rice) PE=3 SV=1	uncharacterized protein LOC100501174 [Zea mays]
Zea_mays_newGene_682	10	93490624	93495247	--	--	--	--	--	PREDICTED: uncharacterized protein LOC103641416 [Zea mays]
Zea_mays_newGene_683	10	95240766	95242017	--	--	--	--	--	PREDICTED: uncharacterized protein LOC103650931 [Zea mays]
Zea_mays_newGene_684	10	95929751	95934188	--	--	Molecular Function: zinc ion binding (GO:0008270);;	--	--	protein binding protein [Zea mays]
Zea_mays_newGene_685	10	97207375	97217003	[V]	Defense mechanisms	Molecular Function: ATP binding (GO:0005524);; Cellular Component: plasma membrane (GO:0005886);; Biological Process: ATP catabolic process (GO:0006200);; Biological Process: auxin efflux (GO:0010315);; Molecular Function: auxin efflux transmembrane transporter activity (GO:0010329);; Biological Process: basipetal auxin transport (GO:0010540);; Biological Process: acropetal auxin transport (GO:00…	--	ABC transporter B family member 19 GN=MLD15.2 OS=Arabidopsis thaliana (Mouse-ear cress) PE=1 SV=1	PREDICTED: uncharacterized protein LOC103641465 [Zea mays]
Zea_mays_newGene_686	10	99568365	99574206	--	--	--	--	--	PREDICTED: uncharacterized protein LOC100192651 isoform X1 [Zea mays]
Zea_mays_newGene_687	10	100712373	100719910	[V]	Defense mechanisms	Cellular Component: plant-type vacuole (GO:0000325);; Molecular Function: ATP binding (GO:0005524);; Cellular Component: vacuolar membrane (GO:0005774);; Cellular Component: plasma membrane (GO:0005886);; Biological Process: ATP catabolic process (GO:0006200);; Molecular Function: folic acid transporter activity (GO:0008517);; Biological Process: response to water deprivation (GO:0009414);; Cellu…	--	ABC transporter C family member 4 GN=F17A22.19 OS=Arabidopsis thaliana (Mouse-ear cress) PE=2 SV=2	PREDICTED: LOW QUALITY PROTEIN: ABC transporter C family member 4 [Zea mays]
Zea_mays_newGene_688	10	106495686	106497788	--	--	--	--	--	hypothetical protein ZEAMMB73_984643 [Zea mays]
Zea_mays_newGene_689	10	109031168	109032958	--	--	Molecular Function: protein kinase activity (GO:0004672);; Molecular Function: ATP binding (GO:0005524);; Biological Process: protein phosphorylation (GO:0006468);; Cellular Component: integral component of membrane (GO:0016021);; Cellular Component: cytoplasmic membrane-bounded vesicle (GO:0016023);;	--	Probable inactive leucine-rich repeat receptor-like protein kinase At3g03770 (Precursor) GN=At3g03770 OS=Arabidopsis thaliana (Mouse-ear cress) PE=2 SV=1	uncharacterized protein LOC100272758 [Zea mays]
Zea_mays_newGene_691	10	117484797	117486927	--	--	--	--	--	PREDICTED: uncharacterized protein LOC103642752 [Zea mays]
Zea_mays_newGene_692	10	119061359	119061726	--	--	Molecular Function: cysteine-type peptidase activity (GO:0008234);;	--	--	uncharacterized protein LOC100192862 [Zea mays]
Zea_mays_newGene_693	10	119765907	119768974	--	--	--	K07466|1.6388e-112|zma:100274860|uncharacterized LOC100274860; K07466 replication factor A1 (A)	--	uncharacterized protein LOC100274860 [Zea mays]
Zea_mays_newGene_695	10	120796642	120801575	--	--	Molecular Function: transporter activity (GO:0005215);; Cellular Component: mitochondrial inner membrane (GO:0005743);; Biological Process: mitochondrial transport (GO:0006839);; Cellular Component: integral component of membrane (GO:0016021);; Biological Process: transmembrane transport (GO:0055085);;	K15112|2.39336e-27|zma:103646382|mitochondrial uncoupling protein 3; K15112 solute carrier family 25 (mitochondrial uncoupling protein), member 27 (A)	Mitochondrial phosphate carrier protein 3, mitochondrial (Precursor) GN=MUA22_4 OS=Arabidopsis thaliana (Mouse-ear cress) PE=1 SV=1	PREDICTED: mitochondrial uncoupling protein 3 [Zea mays]
Zea_mays_newGene_696	10	123365552	123366576	--	--	Cellular Component: mitochondrion (GO:0005739);;	--	--	uncharacterized protein LOC100273518 [Zea mays]
Zea_mays_newGene_697	10	126562719	126565635	[HC]	--	Molecular Function: zinc ion binding (GO:0008270);; Molecular Function: transferase activity (GO:0016740);;	--	L-arabinokinase OS=Arabidopsis thaliana (Mouse-ear cress) PE=1 SV=1	PREDICTED: uncharacterized protein LOC103654302 [Zea mays]
Zea_mays_newGene_698	10	127559513	127565186	--	--	Molecular Function: DNA binding (GO:0003677);; Molecular Function: chromatin binding (GO:0003682);;	--	--	PREDICTED: uncharacterized protein LOC103626689 [Zea mays]
Zea_mays_newGene_699	10	129367890	129376149	--	--	Cellular Component: spindle microtubule (GO:0005876);; Cellular Component: plasma membrane (GO:0005886);; Biological Process: mitotic nuclear division (GO:0007067);; Biological Process: cell growth (GO:0016049);; Biological Process: protein stabilization (GO:0050821);;	K16578|0|zma:103642826|CLIP-associated protein-like; K16578 CLIP-associating protein 1/2 (A)	CLIP-associated protein GN=T2G17.1/F11A3.25 OS=Arabidopsis thaliana (Mouse-ear cress) PE=1 SV=1	PREDICTED: CLIP-associated protein-like, partial [Zea mays]
Zea_mays_newGene_700	10	131863698	131866682	--	--	--	K18647|7.32451e-74|zma:100286325|acidic leucine-rich nuclear phosphoprotein 32 family member A; K18647 acidic leucine-rich nuclear phosphoprotein 32 family member B (A)	Acidic leucine-rich nuclear phosphoprotein 32-related protein 2 OS=Oryza sativa subsp. japonica (Rice) PE=2 SV=1	acidic leucine-rich nuclear phosphoprotein 32 family member A [Zea mays]
Zea_mays_newGene_701	10	135214845	135218173	--	--	--	--	--	hypothetical protein [Zea mays]
Zea_mays_newGene_702	10	138342806	138344269	[I]	Lipid transport and metabolism	Cellular Component: peroxisome (GO:0005777);; Biological Process: acyl-CoA metabolic process (GO:0006637);; Molecular Function: cyclic nucleotide binding (GO:0030551);; Molecular Function: acyl-CoA hydrolase activity (GO:0047617);;	K01068|7.96505e-104|zma:100273486|cl483_1; LOC100273486; K01068 acyl-coenzyme A thioesterase 1/2/4 [EC:3.1.2.2] (A)	--	uncharacterized protein LOC100273486 [Zea mays]
Zea_mays_newGene_703	10	140979758	140981564	--	--	--	--	--	unknown [Zea mays]
Zea_mays_newGene_706	10	142495197	142497505	--	--	Molecular Function: translation initiation factor activity (GO:0003743);; Molecular Function: protein serine/threonine kinase activity (GO:0004674);; Molecular Function: ATP binding (GO:0005524);; Biological Process: translational initiation (GO:0006413);; Biological Process: protein phosphorylation (GO:0006468);;	--	Cyclin-dependent kinase F-4 OS=Oryza sativa subsp. japonica (Rice) PE=2 SV=1	unknown [Zea mays]
Zea_mays_newGene_707	10	142909605	142913834	--	--	Molecular Function: DNA binding (GO:0003677);; Cellular Component: plastid (GO:0009536);; Molecular Function: protein dimerization activity (GO:0046983);;	--	Zinc finger BED domain-containing protein RICESLEEPER 2 OS=Oryza sativa subsp. japonica (Rice) PE=2 SV=1	hypothetical protein SORBIDRAFT_06g029390 [Sorghum bicolor]
Zea_mays_newGene_709	10	146597779	146600536	[J]	Translation, ribosomal structure and biogenesis	Molecular Function: serine-tRNA ligase activity (GO:0004828);; Molecular Function: ATP binding (GO:0005524);; Cellular Component: cytoplasm (GO:0005737);; Biological Process: seryl-tRNA aminoacylation (GO:0006434);; Biological Process: response to cadmium ion (GO:0046686);;	K01875|2.32324e-87|zma:100272738|seryl-tRNA synthetase isoform 1; K01875 seryl-tRNA synthetase [EC:6.1.1.11] (A)	Serine--tRNA ligase OS=Helianthus annuus (Common sunflower) PE=2 SV=1	unknown [Zea mays]
Zea_mays_newGene_710	10	148029312	148030579	[L]	Replication, recombination and repair	Molecular Function: damaged DNA binding (GO:0003684);; Molecular Function: mRNA binding (GO:0003729);; Molecular Function: ATP binding (GO:0005524);; Cellular Component: mRNA cleavage factor complex (GO:0005849);; Biological Process: mismatch repair (GO:0006298);; Biological Process: mRNA polyadenylation (GO:0006378);; Biological Process: potassium ion transport (GO:0006813);; Biological Process:…	K08736|6.70633e-85|zma:103642206|DNA mismatch repair protein MSH3; K08736 DNA mismatch repair protein MSH3 (A)	DNA mismatch repair protein MSH3 GN=MSH3 OS=Arabidopsis thaliana (Mouse-ear cress) PE=1 SV=2	DNA mismatch repair protein [Zea mays]
Zea_mays_newGene_711	10	148031869	148035536	[L]	Replication, recombination and repair	Molecular Function: damaged DNA binding (GO:0003684);; Molecular Function: ATP binding (GO:0005524);; Biological Process: mismatch repair (GO:0006298);; Biological Process: synapsis (GO:0007129);; Biological Process: response to xenobiotic stimulus (GO:0009410);; Molecular Function: mismatched DNA binding (GO:0030983);; Biological Process: positive regulation of cellular process (GO:0048522);;	K08736|0|zma:103642206|DNA mismatch repair protein MSH3; K08736 DNA mismatch repair protein MSH3 (A)	DNA mismatch repair protein MSH3 GN=MSH3 OS=Arabidopsis thaliana (Mouse-ear cress) PE=1 SV=2	PREDICTED: LOW QUALITY PROTEIN: DNA mismatch repair protein MSH3 [Zea mays]
Zea_mays_newGene_712	10	149245366	149246546	[V]	Defense mechanisms	Molecular Function: ATP binding (GO:0005524);; Biological Process: ATP catabolic process (GO:0006200);; Biological Process: stomatal complex morphogenesis (GO:0010103);; Cellular Component: membrane (GO:0016020);; Molecular Function: ATPase activity, coupled to transmembrane movement of substances (GO:0042626);;	--	ABC transporter G family member 5 GN=T10F5.15 OS=Arabidopsis thaliana (Mouse-ear cress) PE=2 SV=1	PREDICTED: ABC transporter G family member 5 [Zea mays]
Zea_mays_newGene_841	2	1209598	1212384	--	--	Molecular Function: carboxylic ester hydrolase activity (GO:0004091);; Biological Process: lipid metabolic process (GO:0006629);; Cellular Component: apoplast (GO:0048046);;	--	GDSL esterase/lipase CPRD49 (Precursor) GN=CPRD49 OS=Arabidopsis thaliana (Mouse-ear cress) PE=2 SV=1	LOC100283985 [Zea mays]
Zea_mays_newGene_842	2	2424372	2427213	--	--	--	--	--	PREDICTED: uncharacterized protein LOC103647307 [Zea mays]
Zea_mays_newGene_843	2	3079770	3082002	--	--	Cellular Component: mitochondrion (GO:0005739);; Cellular Component: plasma membrane (GO:0005886);;	--	B3 domain-containing protein Os03g0212300 OS=Oryza sativa subsp. japonica (Rice) PE=2 SV=1	PREDICTED: uncharacterized protein LOC100384077 isoform X1 [Zea mays]
Zea_mays_newGene_844	2	3707927	3710489	--	--	--	--	--	TPA: hypothetical protein ZEAMMB73_655214 [Zea mays]
Zea_mays_newGene_846	2	5504364	5509617	--	--	Molecular Function: transferase activity, transferring phosphorus-containing groups (GO:0016772);; Molecular Function: ion binding (GO:0043167);; Biological Process: primary metabolic process (GO:0044238);; Biological Process: cellular macromolecule metabolic process (GO:0044260);; Molecular Function: organic cyclic compound binding (GO:0097159);; Molecular Function: heterocyclic compound binding…	--	Putative ribonuclease H protein At1g65750 GN=At1g65750 OS=Arabidopsis thaliana (Mouse-ear cress) PE=3 SV=1	PREDICTED: uncharacterized protein LOC103648354 [Zea mays]
Zea_mays_newGene_847	2	6102937	6107943	--	--	Cellular Component: cytoplasm (GO:0005737);; Molecular Function: metal ion binding (GO:0046872);;	K14801|2.87219e-28|zma:103639246|programmed cell death protein 2-like; K14801 pre-rRNA-processing protein TSR4 (A)	--	hypothetical protein ZEAMMB73_660781 [Zea mays]
Zea_mays_newGene_848	2	6133709	6134163	--	--	--	--	--	PREDICTED: uncharacterized protein LOC103645862 [Zea mays]
Zea_mays_newGene_850	2	7036439	7037596	--	--	Cellular Component: vacuole (GO:0005773);;	K08501|2.39246e-68|zma:100193337|uncharacterized LOC100193337; K08501 syntaxin 8 (A)	Syntaxin-51 GN=SYP51 OS=Arabidopsis thaliana (Mouse-ear cress) PE=1 SV=1	uncharacterized protein LOC100193337 [Zea mays]
Zea_mays_newGene_851	2	7408916	7411645	--	--	--	--	--	PREDICTED: uncharacterized protein LOC103645891 isoform X1 [Zea mays]
Zea_mays_newGene_852	2	8874831	8878764	--	--	Molecular Function: starch synthase activity (GO:0009011);; Cellular Component: chloroplast (GO:0009507);; Biological Process: starch biosynthetic process (GO:0019252);; Molecular Function: starch binding (GO:2001070);;	--	Soluble starch synthase 3, chloroplastic/amyloplastic (Precursor) GN=SS3 OS=Solanum tuberosum (Potato) PE=1 SV=1	starch synthase IIIb-2 precursor [Zea mays]
Zea_mays_newGene_853	2	9012398	9015490	--	--	Cellular Component: endosome (GO:0005768);; Cellular Component: Golgi apparatus (GO:0005794);; Cellular Component: trans-Golgi network (GO:0005802);; Cellular Component: membrane (GO:0016020);;	--	Protein SET DOMAIN GROUP 40 GN=MKP11.9 OS=Arabidopsis thaliana (Mouse-ear cress) PE=2 SV=1	uncharacterized protein LOC100502423 [Zea mays]
Zea_mays_newGene_854	2	9815515	9818103	--	--	--	--	--	PREDICTED: uncharacterized protein LOC103640732 [Zea mays]
Zea_mays_newGene_855	2	9831813	9883295	--	--	Molecular Function: protein serine/threonine kinase activity (GO:0004674);; Molecular Function: ATP binding (GO:0005524);; Cellular Component: plasma membrane (GO:0005886);; Biological Process: protein phosphorylation (GO:0006468);; Cellular Component: cytoplasmic membrane-bounded vesicle (GO:0016023);;	--	Probable LRR receptor-like serine/threonine-protein kinase At1g56130 (Precursor) GN=At1g56130 OS=Arabidopsis thaliana (Mouse-ear cress) PE=2 SV=2	PREDICTED: probable LRR receptor-like serine/threonine-protein kinase At1g56130 [Zea mays]
Zea_mays_newGene_856	2	10006090	10007482	[J]	Translation, ribosomal structure and biogenesis	Cellular Component: mitochondrion (GO:0005739);; Cellular Component: plastid (GO:0009536);;	K06942|4.16954e-74|sbi:SORBI_01g006280|SORBIDRAFT_01g006280, Sb01g006280; hypothetical protein; K06942 (A)	--	unknown [Zea mays]
Zea_mays_newGene_857	2	13011955	13014869	--	--	Molecular Function: ATP binding (GO:0005524);; Biological Process: ATP catabolic process (GO:0006200);; Biological Process: fatty acid beta-oxidation (GO:0006635);; Biological Process: protein import into peroxisome matrix (GO:0016558);; Molecular Function: ATPase activity (GO:0016887);;	K13339|3.13671e-90|zma:103645998|peroxisome biogenesis protein 6-like; K13339 peroxin-6 (A)	Peroxisome biogenesis protein 6 GN=PEX6 OS=Arabidopsis thaliana (Mouse-ear cress) PE=1 SV=1	hypothetical protein ZEAMMB73_238165 [Zea mays]
Zea_mays_newGene_858	2	13342531	13346746	--	--	Molecular Function: protein serine/threonine kinase activity (GO:0004674);; Molecular Function: ATP binding (GO:0005524);; Cellular Component: mitochondrion (GO:0005739);; Biological Process: protein phosphorylation (GO:0006468);;	--	Probable receptor-like protein kinase At5g15080 GN=At5g15080 OS=Arabidopsis thaliana (Mouse-ear cress) PE=2 SV=1	PREDICTED: receptor-like serine/threonine-protein kinase At3g01300-like [Setaria italica]
Zea_mays_newGene_859	2	15941732	15943701	--	--	--	--	--	hypothetical protein [Zea mays]
Zea_mays_newGene_860	2	19861656	19870780	--	--	Molecular Function: nucleic acid binding (GO:0003676);; Molecular Function: zinc ion binding (GO:0008270);; Biological Process: DNA integration (GO:0015074);;	--	--	Opie1 putative gag protein [Zea luxurians]
Zea_mays_newGene_862	2	24602597	24604940	--	--	--	--	--	hypothetical protein ZEAMMB73_465661 [Zea mays]
Zea_mays_newGene_863	2	24605092	24606305	--	--	--	--	--	hypothetical protein [Zea mays]
Zea_mays_newGene_864	2	24957605	24958623	--	--	Cellular Component: cytoplasmic membrane-bounded vesicle (GO:0016023);;	K09131|4.53814e-19|zma:100284194|pco105859; LOC100284194; K09131 hypothetical protein (A)	--	unknown [Zea mays]
Zea_mays_newGene_865	2	24990800	24993343	--	--	--	K17402|6.40693e-15|zma:100276754|pco096827; LOC100276754; K17402 small subunit ribosomal protein S23 (A)	--	uncharacterized protein LOC100276754 [Zea mays]
Zea_mays_newGene_866	2	26651389	26656745	[Q]	Secondary metabolites biosynthesis, transport and catabolism	Molecular Function: monooxygenase activity (GO:0004497);; Molecular Function: iron ion binding (GO:0005506);; Cellular Component: endoplasmic reticulum (GO:0005783);; Molecular Function: electron carrier activity (GO:0009055);; Molecular Function: oxidoreductase activity, acting on paired donors, with incorporation or reduction of molecular oxygen (GO:0016705);; Molecular Function: heme binding (…	--	Cytochrome P450 72A15 GN=CYP72A15 OS=Arabidopsis thaliana (Mouse-ear cress) PE=2 SV=1	PREDICTED: uncharacterized protein LOC100277073 isoform X1 [Zea mays]
Zea_mays_newGene_867	2	28669810	28670212	--	--	--	--	--	PREDICTED: uncharacterized protein LOC103646209 [Zea mays]
Zea_mays_newGene_868	2	28976050	28978574	--	--	--	--	--	PREDICTED: uncharacterized protein LOC103651230 [Zea mays]
Zea_mays_newGene_869	2	30407938	30412361	--	--	Molecular Function: nucleic acid binding (GO:0003676);; Molecular Function: zinc ion binding (GO:0008270);; Biological Process: DNA integration (GO:0015074);;	--	--	putative copia-type pol polyprotein [Zea mays]
Zea_mays_newGene_870	2	30602344	30602777	[C]	Energy production and conversion	Molecular Function: magnesium ion binding (GO:0000287);; Molecular Function: isocitrate dehydrogenase (NADP+) activity (GO:0004450);; Cellular Component: mitochondrion (GO:0005739);; Biological Process: tricarboxylic acid cycle (GO:0006099);; Biological Process: isocitrate metabolic process (GO:0006102);; Cellular Component: chloroplast thylakoid (GO:0009534);; Cellular Component: chloroplast str…	K00031|3.14534e-32|sbi:SORBI_06g022050|SORBIDRAFT_06g022050, Sb06g022050; hypothetical protein; K00031 isocitrate dehydrogenase [EC:1.1.1.42] (A)	Isocitrate dehydrogenase [NADP], chloroplastic/mitochondrial (Precursor) GN=At5g14590 OS=Arabidopsis thaliana (Mouse-ear cress) PE=2 SV=1	hypothetical protein SORBIDRAFT_06g022050 [Sorghum bicolor]
Zea_mays_newGene_871	2	32656884	32664339	[O]	Posttranslational modification, protein turnover, chaperones	Molecular Function: damaged DNA binding (GO:0003684);; Cellular Component: nucleus (GO:0005634);; Biological Process: nucleotide-excision repair (GO:0006289);; Biological Process: proteasome-mediated ubiquitin-dependent protein catabolic process (GO:0043161);;	K10839|7.15613e-24|zma:100282427|csu631; LOC100282427; K10839 UV excision repair protein RAD23 (A)	Ubiquitin receptor RAD23b GN=F20B17.8 OS=Arabidopsis thaliana (Mouse-ear cress) PE=1 SV=3	PREDICTED: LOC100282427 isoform X2 [Zea mays]
Zea_mays_newGene_874	2	38829841	38830506	--	--	Biological Process: metabolic process (GO:0008152);; Molecular Function: transferase activity, transferring acyl groups other than amino-acyl groups (GO:0016747);;	K07513|1.03815e-15|zma:100192501|acetyl-CoA C-acyltransferase-like protein; K07513 acetyl-CoA acyltransferase 1 [EC:2.3.1.16] (A)	3-ketoacyl-CoA thiolase 2, peroxisomal (Precursor) GN=F25I18.11 OS=Arabidopsis thaliana (Mouse-ear cress) PE=1 SV=2	hypothetical protein ZEAMMB73_080325, partial [Zea mays]
Zea_mays_newGene_875	2	38830646	38831795	[I]	Lipid transport and metabolism	Molecular Function: acetyl-CoA C-acyltransferase activity (GO:0003988);; Biological Process: metabolic process (GO:0008152);;	K07513|8.23232e-48|zma:103653241|3-ketoacyl-CoA thiolase 2, peroxisomal-like; K07513 acetyl-CoA acyltransferase 1 [EC:2.3.1.16] (A)	3-ketoacyl-CoA thiolase 1, peroxisomal (Precursor) GN=KAT1 OS=Arabidopsis thaliana (Mouse-ear cress) PE=2 SV=2	PREDICTED: 3-ketoacyl-CoA thiolase 2, peroxisomal-like [Zea mays]
Zea_mays_newGene_876	2	42261241	42266828	--	--	Cellular Component: endoplasmic reticulum (GO:0005783);; Cellular Component: cytoplasmic membrane-bounded vesicle (GO:0016023);;	--	--	PREDICTED: formin-like protein 13 [Zea mays]
Zea_mays_newGene_878	2	49923500	49930095	--	--	Cellular Component: nucleolus (GO:0005730);; Biological Process: regulation of transcription, DNA-templated (GO:0006355);; Biological Process: polar nucleus fusion (GO:0010197);;	K17255|3.40622e-32|zma:103637048|guanosine nucleotide diphosphate dissociation inhibitor 2-like; K17255 Rab GDP dissociation inhibitor (A)	Protein TOPLESS GN=F7H2.9 OS=Arabidopsis thaliana (Mouse-ear cress) PE=1 SV=1	PREDICTED: guanosine nucleotide diphosphate dissociation inhibitor 2-like [Zea mays]
Zea_mays_newGene_879	2	52374502	52377952	--	--	--	--	--	unknown [Zea mays]
Zea_mays_newGene_882	2	58114406	58116327	--	--	Biological Process: microtubule cytoskeleton organization (GO:0000226);; Biological Process: preprophase band assembly (GO:0000913);; Molecular Function: protein binding (GO:0005515);; Cellular Component: nucleus (GO:0005634);; Cellular Component: spindle (GO:0005819);; Biological Process: cell adhesion (GO:0007155);; Cellular Component: phragmoplast (GO:0009524);; Biological Process: unidimensio…	K11583|1.92743e-64|zma:103641393|probable serine/threonine-protein phosphatase 2A regulatory subunit B'' subunit TON2; K11583 serine/threonine-protein phosphatase 2A regulatory subunit B'' (A)	Probable serine/threonine-protein phosphatase 2A regulatory subunit B&apos;&apos; subunit TON2 GN=At5g18580 OS=Arabidopsis thaliana (Mouse-ear cress) PE=1 SV=1	PREDICTED: LOW QUALITY PROTEIN: probable serine/threonine-protein phosphatase 2A regulatory subunit B&apos;&apos; subunit TON2 [Zea mays]
Zea_mays_newGene_883	2	58507576	58513434	--	--	--	--	--	hypothetical protein ZEAMMB73_411529, partial [Zea mays]
Zea_mays_newGene_884	2	59864117	59876598	--	--	--	--	--	putative retrotransposon protein [Zea mays]
Zea_mays_newGene_885	2	60793208	60797006	--	--	--	--	--	unknown [Zea mays]
Zea_mays_newGene_887	2	61729419	61730725	--	--	--	--	--	PREDICTED: putative DNA-binding protein ESCAROLA [Zea mays]
Zea_mays_newGene_888	2	61877474	61879120	--	--	Molecular Function: triglyceride lipase activity (GO:0004806);; Cellular Component: monolayer-surrounded lipid storage body (GO:0012511);; Biological Process: triglyceride catabolic process (GO:0019433);;	K14674|2.29663e-14|sbi:SORBI_03g035280|SORBIDRAFT_03g035280, Sb03g035280; hypothetical protein; K14674 TAG lipase / steryl ester hydrolase / phospholipase A2 / LPA acyltransferase [EC:3.1.1.3 3.1.1.13 3.1.1.4 2.3.1.51] (A)	--	hypothetical protein SORBIDRAFT_03g035280 [Sorghum bicolor]
Zea_mays_newGene_889	2	62115308	62120916	[L]	Replication, recombination and repair	Molecular Function: DNA binding (GO:0003677);; Molecular Function: chromatin binding (GO:0003682);; Molecular Function: RNA binding (GO:0003723);; Molecular Function: RNA-directed DNA polymerase activity (GO:0003964);; Molecular Function: aspartic-type endopeptidase activity (GO:0004190);; Biological Process: RNA-dependent DNA replication (GO:0006278);; Biological Process: DNA recombination (GO:0…	--	Uncharacterized mitochondrial protein AtMg00860 GN=AtMg00860 OS=Arabidopsis thaliana (Mouse-ear cress) PE=4 SV=1	PREDICTED: uncharacterized protein LOC103648418 [Zea mays]
Zea_mays_newGene_891	2	66022821	66025787	--	--	--	--	--	hypothetical protein [Zea mays]
Zea_mays_newGene_892	2	66527924	66530774	--	--	--	--	--	unknown [Zea mays]
Zea_mays_newGene_893	2	67023058	67028243	--	--	Molecular Function: nucleotide binding (GO:0000166);; Molecular Function: RNA binding (GO:0003723);; Biological Process: regulation of transcription, DNA-templated (GO:0006355);; Molecular Function: zinc ion binding (GO:0008270);;	K13192|0|zma:103648710|zinc finger CCCH domain-containing protein 27-like; K13192 RNA-binding protein 26 (A)	Zinc finger CCCH domain-containing protein 27 GN=OSJNBa0072K14.6 OS=Oryza sativa subsp. japonica (Rice) PE=2 SV=2	PREDICTED: zinc finger CCCH domain-containing protein 27-like [Zea mays]
Zea_mays_newGene_894	2	68910788	68934579	[S]	Function unknown	Biological Process: response to oxidative stress (GO:0006979);; Biological Process: cobalamin biosynthetic process (GO:0009236);; Cellular Component: chloroplast (GO:0009507);; Biological Process: siroheme biosynthetic process (GO:0019354);; Molecular Function: metal ion binding (GO:0046872);; Molecular Function: sirohydrochlorin ferrochelatase activity (GO:0051266);;	--	--	sirohydrochlorin ferrochelatase isoform 1 [Zea mays]
Zea_mays_newGene_895	2	71858989	71868712	--	--	--	--	--	hypothetical protein [Zea mays]
Zea_mays_newGene_897	2	79694272	79696861	--	--	--	--	--	PREDICTED: uncharacterized protein LOC103648753 [Zea mays]
Zea_mays_newGene_898	2	82012837	82016275	--	--	--	--	--	TPA: hypothetical protein ZEAMMB73_280016 [Zea mays]
Zea_mays_newGene_899	2	82025500	82029556	--	--	--	--	--	PREDICTED: uncharacterized protein LOC102714997 [Oryza brachyantha]
Zea_mays_newGene_902	2	84115982	84118030	--	--	Molecular Function: carboxypeptidase activity (GO:0004180);; Cellular Component: vacuole (GO:0005773);; Cellular Component: plasma membrane (GO:0005886);; Biological Process: proteolysis (GO:0006508);; Molecular Function: serine-type peptidase activity (GO:0008236);; Cellular Component: plant-type cell wall (GO:0009505);; Biological Process: megagametogenesis (GO:0009561);;	--	Probable serine protease EDA2 (Precursor) GN=EDA2 OS=Arabidopsis thaliana (Mouse-ear cress) PE=2 SV=2	putative serine peptidase S28 family protein [Zea mays]
Zea_mays_newGene_905	2	89753641	89757131	--	--	--	--	--	PREDICTED: uncharacterized protein LOC100381458 isoform X7 [Zea mays]
Zea_mays_newGene_910	2	102917826	102920301	--	--	Molecular Function: binding (GO:0005488);; Molecular Function: hydrolase activity (GO:0016787);;	--	Endonuclease OS=Nicotiana tabacum (Common tobacco) PE=2 SV=1	PREDICTED: uncharacterized protein LOC103637193 [Zea mays]
Zea_mays_newGene_911	2	108481038	108483085	--	--	--	--	--	uncharacterized protein LOC100383724 [Zea mays]
Zea_mays_newGene_912	2	109629843	109632330	--	--	Biological Process: phototropism (GO:0009638);; Biological Process: blue light signaling pathway (GO:0009785);; Biological Process: cellular component organization or biogenesis (GO:0071840);;	--	Coleoptile phototropism protein 1 OS=Oryza sativa subsp. japonica (Rice) PE=2 SV=1	PREDICTED: coleoptile phototropism protein 1-like [Zea mays]
Zea_mays_newGene_913	2	110997064	111008141	--	--	Cellular Component: plasma membrane (GO:0005886);; Molecular Function: sterol 3-beta-glucosyltransferase activity (GO:0016906);; Biological Process: lipid glycosylation (GO:0030259);;	K05841|4.64946e-26|zma:100285431|pco090816a; LOC100285431; K05841 sterol 3beta-glucosyltransferase [EC:2.4.1.173] (A)	--	LOC100285431 [Zea mays]
Zea_mays_newGene_914	2	111521726	111523555	--	--	--	--	--	TPA: hypothetical protein ZEAMMB73_112445 [Zea mays]
Zea_mays_newGene_916	2	114429556	114430546	--	--	--	--	--	PREDICTED: uncharacterized protein LOC103646884 [Zea mays]
Zea_mays_newGene_917	2	114695898	114698694	--	--	Molecular Function: nucleic acid binding (GO:0003676);; Biological Process: metabolic process (GO:0008152);; Molecular Function: transferase activity, transferring hexosyl groups (GO:0016758);;	--	UDP-glycosyltransferase 73D1 GN=UGT73D1 OS=Arabidopsis thaliana (Mouse-ear cress) PE=3 SV=1	PREDICTED: LOW QUALITY PROTEIN: uncharacterized protein LOC100194383 [Zea mays]
Zea_mays_newGene_918	2	114971225	114975324	--	--	Molecular Function: zinc ion binding (GO:0008270);;	--	--	PREDICTED: uncharacterized protein LOC103646890 [Zea mays]
Zea_mays_newGene_919	2	115126832	115127884	[Q]	Secondary metabolites biosynthesis, transport and catabolism	Molecular Function: monooxygenase activity (GO:0004497);; Molecular Function: iron ion binding (GO:0005506);; Molecular Function: electron carrier activity (GO:0009055);; Molecular Function: oxidoreductase activity, acting on paired donors, with incorporation or reduction of molecular oxygen (GO:0016705);; Molecular Function: heme binding (GO:0020037);; Biological Process: oxidation-reduction pro…	--	Cytochrome P450 93A2 GN=CYP93A2 OS=Glycine max (Soybean) PE=2 SV=1	PREDICTED: cytochrome P450 93A2-like [Zea mays]
Zea_mays_newGene_922	2	125159210	125182917	[A]	RNA processing and modification	Molecular Function: mRNA guanylyltransferase activity (GO:0004484);; Molecular Function: polynucleotide 5'-phosphatase activity (GO:0004651);; Molecular Function: protein tyrosine phosphatase activity (GO:0004725);; Cellular Component: nucleus (GO:0005634);; Biological Process: 7-methylguanosine mRNA capping (GO:0006370);; Molecular Function: protein tyrosine/serine/threonine phosphatase activity…	K13917|0|zma:103646942|mRNA-capping enzyme-like; K13917 mRNA-capping enzyme [EC:2.7.7.50 3.6.1.-] (A)	--	PREDICTED: mRNA-capping enzyme-like isoform X1 [Zea mays]
Zea_mays_newGene_923	2	127055047	127076478	--	--	Biological Process: transport (GO:0006810);; Cellular Component: membrane (GO:0016020);; Cellular Component: cell periphery (GO:0071944);;	--	Nucleobase-ascorbate transporter 6 GN=NAT6 OS=Arabidopsis thaliana (Mouse-ear cress) PE=2 SV=2	hypothetical protein SORBIDRAFT_04g028300 [Sorghum bicolor]
Zea_mays_newGene_924	2	132715737	132717414	--	--	Biological Process: dephosphorylation (GO:0016311);;	--	--	uncharacterized protein LOC100382937 [Zea mays]
Zea_mays_newGene_925	2	134520414	134526063	--	--	Molecular Function: nucleic acid binding (GO:0003676);; Molecular Function: zinc ion binding (GO:0008270);;	--	--	PREDICTED: uncharacterized protein LOC100193718 [Zea mays]
Zea_mays_newGene_926	2	135135100	135141462	--	--	Molecular Function: binding (GO:0005488);;	--	--	uncharacterized protein LOC100501052 [Zea mays]
Zea_mays_newGene_927	2	144864705	144866556	--	--	--	--	--	hypothetical protein ZEAMMB73_086171 [Zea mays]
Zea_mays_newGene_928	2	152576174	152578359	--	--	--	--	--	PREDICTED: formin-like protein 14 [Zea mays]
Zea_mays_newGene_929	2	152739003	152743419	--	--	--	--	--	unknown [Zea mays]
Zea_mays_newGene_931	2	155127405	155132318	--	--	Cellular Component: mitochondrial respiratory chain complex III (GO:0005750);; Cellular Component: plasma membrane (GO:0005886);; Biological Process: mitochondrial electron transport, ubiquinol to cytochrome c (GO:0006122);; Cellular Component: plastid (GO:0009536);;	K00417|3.99729e-95|zma:103649017|cytochrome b-c1 complex subunit 7-2-like; K00417 ubiquinol-cytochrome c reductase subunit 7 (A)	Cytochrome b-c1 complex subunit 7 OS=Solanum tuberosum (Potato) PE=1 SV=1	PREDICTED: cytochrome b-c1 complex subunit 7-2-like, partial [Zea mays]
Zea_mays_newGene_932	2	158582004	158613199	[R]	General function prediction only	Molecular Function: GTP binding (GO:0005525);; Cellular Component: vacuole (GO:0005773);; Cellular Component: plasma membrane (GO:0005886);; Biological Process: small GTPase mediated signal transduction (GO:0007264);; Biological Process: ethylene-activated signaling pathway (GO:0009873);; Biological Process: protein transport (GO:0015031);;	K07901|1.57074e-124|zma:100273382|uncharacterized LOC100273382; K07901 Ras-related protein Rab-8A (A)	Ras-related protein RABE1c GN=F12M12.30 OS=Arabidopsis thaliana (Mouse-ear cress) PE=1 SV=1	uncharacterized protein LOC100273382 [Zea mays]
Zea_mays_newGene_933	2	159103353	159109106	--	--	Cellular Component: mitochondrion (GO:0005739);; Molecular Function: zinc ion binding (GO:0008270);; Molecular Function: ligase activity (GO:0016874);;	--	--	uncharacterized protein LOC100501662 [Zea mays]
Zea_mays_newGene_934	2	161642552	161648540	--	--	--	--	--	hypothetical protein ZEAMMB73_353114 [Zea mays]
Zea_mays_newGene_935	2	162147603	162149059	[O]	Posttranslational modification, protein turnover, chaperones	Molecular Function: manganese ion transmembrane transporter activity (GO:0005384);; Cellular Component: mitochondrion (GO:0005739);; Cellular Component: vacuolar membrane (GO:0005774);; Cellular Component: endomembrane system (GO:0012505);; Molecular Function: potassium ion transmembrane transporter activity (GO:0015079);; Molecular Function: sodium ion transmembrane transporter activity (GO:0015…	K13754|1.04054e-45|sbi:SORBI_03g008600|SORBIDRAFT_03g008600, Sb03g008600; hypothetical protein; K13754 solute carrier family 24 (sodium/potassium/calcium exchanger), member 6 (A)	Cation/calcium exchanger 4 GN=F15I1.21 OS=Arabidopsis thaliana (Mouse-ear cress) PE=2 SV=1	hypothetical protein SORBIDRAFT_03g008600 [Sorghum bicolor]
Zea_mays_newGene_936	2	173190991	173196507	[L]	Replication, recombination and repair	Molecular Function: DNA binding (GO:0003677);; Molecular Function: RNA binding (GO:0003723);; Molecular Function: RNA-directed DNA polymerase activity (GO:0003964);; Molecular Function: aspartic-type endopeptidase activity (GO:0004190);; Biological Process: RNA-dependent DNA replication (GO:0006278);; Biological Process: DNA recombination (GO:0006310);; Biological Process: proteolysis (GO:0006508…	--	Uncharacterized mitochondrial protein AtMg00860 GN=AtMg00860 OS=Arabidopsis thaliana (Mouse-ear cress) PE=4 SV=1	putative gag-pol polyprotein [Zea mays]
Zea_mays_newGene_937	2	175814852	175816034	[GEPR]	--	Molecular Function: sugar:proton symporter activity (GO:0005351);; Molecular Function: galactose transmembrane transporter activity (GO:0005354);; Cellular Component: plasma membrane (GO:0005886);; Biological Process: galactose transport (GO:0015757);; Cellular Component: integral component of membrane (GO:0016021);; Cellular Component: cytoplasmic membrane-bounded vesicle (GO:0016023);; Biologic…	--	Sugar transport protein 14 GN=STP14 OS=Arabidopsis thaliana (Mouse-ear cress) PE=2 SV=2	sugar transport protein 14 [Zea mays]
Zea_mays_newGene_938	2	177097891	177099005	--	--	--	--	--	uncharacterized protein LOC100276898 [Zea mays]
Zea_mays_newGene_939	2	179347175	179354803	--	--	--	--	--	PREDICTED: uncharacterized protein LOC103644727 [Zea mays]
Zea_mays_newGene_940	2	179624079	179625945	--	--	--	--	--	unknown [Zea mays]
Zea_mays_newGene_941	2	183488871	183494147	--	--	Molecular Function: nucleic acid binding (GO:0003676);; Molecular Function: zinc ion binding (GO:0008270);; Biological Process: DNA integration (GO:0015074);;	--	Endonuclease OS=Nicotiana tabacum (Common tobacco) PE=2 SV=1	putative copia-type pol polyprotein [Zea mays]
Zea_mays_newGene_943	2	187277338	187278646	--	--	Molecular Function: cyclin-dependent protein serine/threonine kinase inhibitor activity (GO:0004861);; Cellular Component: nucleus (GO:0005634);; Biological Process: negative regulation of protein kinase activity (GO:0006469);; Biological Process: cell cycle arrest (GO:0007050);; Cellular Component: plastid (GO:0009536);;	--	Cyclin-dependent kinase inhibitor 6 OS=Oryza sativa subsp. japonica (Rice) PE=3 SV=1	PREDICTED: cyclin-dependent kinase inhibitor 6 [Zea mays]
Zea_mays_newGene_945	2	188863639	188865092	--	--	--	--	--	uncharacterized protein LOC100272298 [Zea mays]
Zea_mays_newGene_946	2	189498656	189499993	--	--	--	--	--	PREDICTED: uncharacterized protein LOC103650465 [Zea mays]
Zea_mays_newGene_947	2	190725067	190732915	--	--	Cellular Component: cytoplasm (GO:0005737);; Biological Process: tricarboxylic acid cycle (GO:0006099);; Molecular Function: phosphoenolpyruvate carboxylase activity (GO:0008964);; Biological Process: carbon fixation (GO:0015977);; Biological Process: photosynthesis (GO:0015979);;	K08472|4.36749e-162|zma:103647543|MLO-like protein 4; K08472 mlo protein (A)	Phosphoenolpyruvate carboxylase 1 GN=PEP1 OS=Zea mays (Maize) PE=1 SV=2	PREDICTED: MLO-like protein 4 [Zea mays]
Zea_mays_newGene_949	2	194275109	194276977	--	--	--	--	--	hypothetical protein ZEAMMB73_387986 [Zea mays]
Zea_mays_newGene_950	2	197163122	197164063	--	--	Biological Process: ER to Golgi vesicle-mediated transport (GO:0006888);; Cellular Component: plastid (GO:0009536);;	--	--	PREDICTED: trafficking protein particle complex subunit 2-like protein-like [Oryza brachyantha]
Zea_mays_newGene_951	2	200624461	200627676	[J]	Translation, ribosomal structure and biogenesis	Molecular Function: RNA binding (GO:0003723);; Molecular Function: structural constituent of ribosome (GO:0003735);; Molecular Function: catalytic activity (GO:0003824);; Cellular Component: ribosome (GO:0005840);; Biological Process: DNA metabolic process (GO:0006259);; Biological Process: translation (GO:0006412);;	--	40S ribosomal protein S4 GN=OJ1359_D06.12 OS=Oryza sativa subsp. japonica (Rice) PE=2 SV=3	PREDICTED: uncharacterized protein LOC100382585 isoform X1 [Zea mays]
Zea_mays_newGene_952	2	211724868	211726846	--	--	--	--	--	unknown [Zea mays]
Zea_mays_newGene_953	2	212318944	212319805	--	--	--	--	--	uncharacterized protein LOC100304301 [Zea mays]
Zea_mays_newGene_954	2	214243082	214244808	--	--	Cellular Component: lytic vacuole (GO:0000323);; Molecular Function: nucleic acid binding (GO:0003676);; Biological Process: response to ethylene (GO:0009723);; Cellular Component: basal plasma membrane (GO:0009925);; Biological Process: positive gravitropism (GO:0009958);; Biological Process: auxin efflux (GO:0010315);; Molecular Function: auxin efflux transmembrane transporter activity (GO:0010…	--	Probable auxin efflux carrier component 3a OS=Oryza sativa subsp. japonica (Rice) PE=2 SV=1	uncharacterized protein LOC101202712 [Zea mays]
Zea_mays_newGene_955	2	214998356	215011148	--	--	--	--	--	PREDICTED: uncharacterized protein LOC103650169 [Zea mays]
Zea_mays_newGene_956	2	215949303	215955528	[J]	Translation, ribosomal structure and biogenesis	Molecular Function: translation elongation factor activity (GO:0003746);; Biological Process: translational elongation (GO:0006414);; Cellular Component: chloroplast stroma (GO:0009570);; Biological Process: embryo development ending in seed dormancy (GO:0009793);; Biological Process: chloroplast relocation (GO:0009902);; Cellular Component: chloroplast envelope (GO:0009941);; Biological Process:…	K02357|0|sbi:SORBI_02g041940|SORBIDRAFT_02g041940, Sb02g041940; hypothetical protein; K02357 elongation factor Ts (A)	Elongation factor Ts, chloroplastic GN=tsf OS=Rhodomonas salina (Cryptomonas salina) PE=3 SV=1	hypothetical protein SORBIDRAFT_02g041940 [Sorghum bicolor]
Zea_mays_newGene_957	2	216060133	216064575	--	--	Cellular Component: nucleus (GO:0005634);; Cellular Component: cytoplasm (GO:0005737);; Biological Process: iron-sulfur cluster assembly (GO:0016226);; Biological Process: negative regulation of apoptotic process (GO:0043066);; Molecular Function: iron-sulfur cluster binding (GO:0051536);;	--	BTB/POZ domain-containing protein At3g19850 GN=At3g19850 OS=Arabidopsis thaliana (Mouse-ear cress) PE=2 SV=1	TPA: putative phototropic-responsive NPH3 family protein [Zea mays]
Zea_mays_newGene_958	2	217495391	217497542	--	--	Molecular Function: ATP transmembrane transporter activity (GO:0005347);; Cellular Component: nucleus (GO:0005634);; Cellular Component: mitochondrial inner membrane (GO:0005743);; Cellular Component: vacuolar membrane (GO:0005774);; Cellular Component: plasma membrane (GO:0005886);; Biological Process: glycolytic process (GO:0006096);; Biological Process: pentose-phosphate shunt (GO:0006098);; B…	K14684|8.83859e-20|zma:100191302|IDP800; LOC100191302; K14684 solute carrier family 25 (mitochondrial phosphate transporter), member 23/24/25/41 (A)	Mitochondrial adenine nucleotide transporter ADNT1 OS=Arabidopsis thaliana (Mouse-ear cress) PE=2 SV=1	hypothetical protein [Zea mays]
Zea_mays_newGene_959	2	217499835	217502946	--	--	Cellular Component: nucleus (GO:0005634);; Cellular Component: cytosol (GO:0005829);; Biological Process: regulation of transcription, DNA-templated (GO:0006355);; Biological Process: response to auxin (GO:0009733);; Biological Process: jasmonic acid mediated signaling pathway (GO:0009867);; Biological Process: xylem and phloem pattern formation (GO:0010051);; Biological Process: primary shoot ap…	--	Topless-related protein 1 OS=Arabidopsis thaliana (Mouse-ear cress) PE=1 SV=3	uncharacterized protein LOC100279252 [Zea mays]
Zea_mays_newGene_963	2	223726738	223739214	--	--	--	--	--	unknown [Zea mays]
Zea_mays_newGene_964	2	225066370	225067582	--	--	Cellular Component: late endosome (GO:0005770);; Cellular Component: vacuolar membrane (GO:0005774);; Cellular Component: Golgi apparatus (GO:0005794);; Biological Process: response to manganese ion (GO:0010042);; Biological Process: myo-inositol hexakisphosphate biosynthetic process (GO:0010264);; Molecular Function: manganese:proton antiporter activity (GO:0010486);; Cellular Component: integra…	--	Metal tolerance protein 5 OS=Oryza sativa subsp. japonica (Rice) PE=2 SV=1	hypothetical protein SORBIDRAFT_03g039220 [Sorghum bicolor]
Zea_mays_newGene_965	2	225666529	225667812	--	--	Molecular Function: ATP binding (GO:0005524);; Cellular Component: mitochondrion (GO:0005739);; Biological Process: ATP catabolic process (GO:0006200);; Molecular Function: ATPase activity (GO:0016887);;	--	--	PREDICTED: uncharacterized protein LOC103640902 isoform X2 [Zea mays]
Zea_mays_newGene_967	2	228995916	229015460	--	--	Cellular Component: intracellular organelle (GO:0043229);; Biological Process: single-organism cellular process (GO:0044763);;	K11578|0|zma:103648143|centromere/kinetochore protein zw10 homolog; K11578 centromere/kinetochore protein ZW10 (A)	Centromere/kinetochore protein zw10 homolog OS=Arabidopsis thaliana (Mouse-ear cress) PE=1 SV=1	PREDICTED: centromere/kinetochore protein zw10 homolog [Zea mays]
Zea_mays_newGene_968	2	229657791	229663516	--	--	--	--	--	hypothetical protein [Zea mays]
Zea_mays_newGene_970	2	232315440	232329311	--	--	--	--	--	PREDICTED: uncharacterized protein LOC100216552 isoform X2 [Zea mays]
Zea_mays_newGene_971	2	234087776	234090747	--	--	Biological Process: polysaccharide biosynthetic process (GO:0000271);; Cellular Component: spindle microtubule (GO:0005876);; Cellular Component: plasma membrane (GO:0005886);; Cellular Component: cell cortex (GO:0005938);; Biological Process: negative regulation of microtubule depolymerization (GO:0007026);; Biological Process: mitotic nuclear division (GO:0007067);; Cellular Component: plasmode…	K16578|2.96281e-73|sbi:SORBI_06g021970|SORBIDRAFT_06g021970, Sb06g021970; hypothetical protein; K16578 CLIP-associating protein 1/2 (A)	CLIP-associated protein GN=T2G17.1/F11A3.25 OS=Arabidopsis thaliana (Mouse-ear cress) PE=1 SV=1	unknown [Zea mays]
Zea_mays_newGene_972	2	236756193	236765325	--	--	--	--	--	PREDICTED: uncharacterized protein LOC103648291 isoform X3 [Zea mays]
Zea_mays_newGene_973	2	237045613	237045922	[J]	Translation, ribosomal structure and biogenesis	Molecular Function: tRNA binding (GO:0000049);; Molecular Function: protein histidine kinase activity (GO:0004673);; Molecular Function: glutamate-tRNA ligase activity (GO:0004818);; Molecular Function: receptor activity (GO:0004872);; Molecular Function: protein binding (GO:0005515);; Molecular Function: ATP binding (GO:0005524);; Cellular Component: mitochondrion (GO:0005739);; Cellular Compone…	K01885|1.58843e-21|sita:101784608|glutamate--tRNA ligase, chloroplastic/mitochondrial-like; K01885 glutamyl-tRNA synthetase [EC:6.1.1.17] (A)	Glutamate--tRNA ligase, chloroplastic/mitochondrial (Precursor) OS=Hordeum vulgare (Barley) PE=2 SV=1	unknown [Zea mays]
Zea_mays_newGene_974	2	237059087	237065996	[RTKL]	--	Molecular Function: protein serine/threonine kinase activity (GO:0004674);; Molecular Function: ATP binding (GO:0005524);; Cellular Component: mitochondrion (GO:0005739);; Biological Process: protein phosphorylation (GO:0006468);; Cellular Component: plastid (GO:0009536);;	--	Mitogen-activated protein kinase kinase kinase YODA GN=YDA OS=Arabidopsis thaliana (Mouse-ear cress) PE=1 SV=1	LOC100281440 precursor [Zea mays]
Zea_mays_newGene_975	2	237066618	237068759	--	--	Molecular Function: nucleic acid binding (GO:0003676);; Molecular Function: zinc ion binding (GO:0008270);; Cellular Component: membrane (GO:0016020);;	--	--	PREDICTED: uncharacterized protein LOC103648298 [Zea mays]
Zea_mays_newGene_976	2	237548209	237549111	--	--	--	--	--	PREDICTED: uncharacterized protein LOC103649505 [Zea mays]
Zea_mays_newGene_977	2	1539110	1542531	[R]	General function prediction only	--	--	Protein Mut11 GN=Mut11 OS=Chlamydomonas reinhardtii (Chlamydomonas smithii) PE=2 SV=1	hypothetical protein SORBIDRAFT_06g033000 [Sorghum bicolor]
Zea_mays_newGene_978	2	6143923	6147226	[J]	Translation, ribosomal structure and biogenesis	Molecular Function: aminoacyl-tRNA editing activity (GO:0002161);; Molecular Function: isoleucine-tRNA ligase activity (GO:0004822);; Molecular Function: ATP binding (GO:0005524);; Biological Process: isoleucyl-tRNA aminoacylation (GO:0006428);; Biological Process: regulation of translational fidelity (GO:0006450);; Cellular Component: chloroplast stroma (GO:0009570);; Biological Process: embryo …	K01870|6.50023e-47|sbi:SORBI_04g034870|SORBIDRAFT_04g034870, Sb04g034870; hypothetical protein; K01870 isoleucyl-tRNA synthetase [EC:6.1.1.5] (A)	--	hypothetical protein SORBIDRAFT_04g034870 [Sorghum bicolor]
Zea_mays_newGene_979	2	6148227	6149881	[J]	Translation, ribosomal structure and biogenesis	Molecular Function: nucleic acid binding (GO:0003676);; Molecular Function: asparagine-tRNA ligase activity (GO:0004816);; Molecular Function: ATP binding (GO:0005524);; Cellular Component: mitochondrion (GO:0005739);; Biological Process: asparaginyl-tRNA aminoacylation (GO:0006421);; Cellular Component: chloroplast stroma (GO:0009570);; Biological Process: ovule development (GO:0048481);;	K01893|2.03236e-15|sita:101767933|asparagine--tRNA ligase, chloroplastic/mitochondrial-like; K01893 asparaginyl-tRNA synthetase [EC:6.1.1.22] (A)	Asparagine--tRNA ligase, chloroplastic/mitochondrial (Precursor) GN=dl4685w OS=Arabidopsis thaliana (Mouse-ear cress) PE=2 SV=3	PREDICTED: hypothetical protein isoform X1 [Zea mays]
Zea_mays_newGene_980	2	6187613	6188241	[LKJ]	--	Molecular Function: nucleic acid binding (GO:0003676);; Molecular Function: ATP binding (GO:0005524);; Cellular Component: vacuole (GO:0005773);; Biological Process: fatty acid beta-oxidation (GO:0006635);; Molecular Function: ATP-dependent helicase activity (GO:0008026);; Biological Process: protein import into peroxisome matrix (GO:0016558);;	K12823|1.83295e-98|sita:101778221|DEAD-box ATP-dependent RNA helicase 40-like; K12823 ATP-dependent RNA helicase DDX5/DBP2 [EC:3.6.4.13] (A)	DEAD-box ATP-dependent RNA helicase 40 GN=RH40 OS=Arabidopsis thaliana (Mouse-ear cress) PE=2 SV=1	PREDICTED: DEAD-box ATP-dependent RNA helicase 40-like isoform X1 [Setaria italica]
Zea_mays_newGene_981	2	9815694	9830848	--	--	--	--	--	PREDICTED: uncharacterized protein LOC103640732 [Zea mays]
Zea_mays_newGene_982	2	11378190	11382523	--	--	Cellular Component: plasma membrane (GO:0005886);;	--	--	uncharacterized protein LOC100193046 [Zea mays]
Zea_mays_newGene_983	2	15696546	15698484	[J]	Translation, ribosomal structure and biogenesis	Molecular Function: proline-tRNA ligase activity (GO:0004827);; Molecular Function: ATP binding (GO:0005524);; Cellular Component: cytoplasm (GO:0005737);; Biological Process: prolyl-tRNA aminoacylation (GO:0006433);; Cellular Component: membrane (GO:0016020);;	K01881|2.06561e-79|zma:103648437|proline--tRNA ligase-like; K01881 prolyl-tRNA synthetase [EC:6.1.1.15] (A)	--	PREDICTED: proline--tRNA ligase-like [Zea mays]
Zea_mays_newGene_984	2	15698663	15716677	[J]	Translation, ribosomal structure and biogenesis	Molecular Function: proline-tRNA ligase activity (GO:0004827);; Molecular Function: ATP binding (GO:0005524);; Cellular Component: cytoplasm (GO:0005737);; Biological Process: prolyl-tRNA aminoacylation (GO:0006433);; Cellular Component: membrane (GO:0016020);;	K01881|6.90183e-107|osa:4352148|Os12g0443700; K01881 prolyl-tRNA synthetase [EC:6.1.1.15] (A)	--	Bifunctional aminoacyl-tRNA synthetase, putative, expressed [Oryza sativa Japonica Group]
Zea_mays_newGene_985	2	29393419	29418293	--	--	Biological Process: metabolic process (GO:0008152);; Molecular Function: transferase activity (GO:0016740);;	K00600|1.87166e-09|sbi:SORBI_03g041410|SORBIDRAFT_03g041410, Sb03g041410; hypothetical protein; K00600 glycine hydroxymethyltransferase [EC:2.1.2.1] (A)	Serine hydroxymethyltransferase 6 GN=F2E2.7 OS=Arabidopsis thaliana (Mouse-ear cress) PE=2 SV=1	hypothetical protein SORBIDRAFT_03g041410 [Sorghum bicolor]
Zea_mays_newGene_987	2	30338312	30341573	--	--	--	--	--	uncharacterized protein LOC100383658 [Zea mays]
Zea_mays_newGene_988	2	32435527	32437155	--	--	Molecular Function: DNA binding (GO:0003677);; Cellular Component: plastid (GO:0009536);; Cellular Component: cytoplasmic membrane-bounded vesicle (GO:0016023);; Molecular Function: protein dimerization activity (GO:0046983);;	--	Zinc finger BED domain-containing protein RICESLEEPER 2 OS=Oryza sativa subsp. japonica (Rice) PE=2 SV=1	PREDICTED: uncharacterized protein LOC100191735 isoform X1 [Zea mays]
Zea_mays_newGene_989	2	32437470	32438842	--	--	Molecular Function: DNA binding (GO:0003677);; Cellular Component: plastid (GO:0009536);; Cellular Component: cytoplasmic membrane-bounded vesicle (GO:0016023);; Molecular Function: protein dimerization activity (GO:0046983);;	--	--	uncharacterized protein LOC100502493 [Zea mays]
Zea_mays_newGene_990	2	36272628	36275210	--	--	--	--	--	uncharacterized protein LOC100194062 [Zea mays]
Zea_mays_newGene_991	2	38342538	38346765	--	--	--	--	--	unknown [Zea mays]
Zea_mays_newGene_992	2	38495835	38502587	--	--	Molecular Function: zinc ion binding (GO:0008270);;	--	Protein FAR1-RELATED SEQUENCE 6 GN=FRS6 OS=Arabidopsis thaliana (Mouse-ear cress) PE=2 SV=1	PREDICTED: protein FAR1-RELATED SEQUENCE 6-like [Zea mays]
Zea_mays_newGene_993	2	43403211	43410045	--	--	Molecular Function: protein serine/threonine kinase activity (GO:0004674);; Molecular Function: protein tyrosine kinase activity (GO:0004713);; Molecular Function: ATP binding (GO:0005524);; Cellular Component: nucleolus (GO:0005730);; Biological Process: regulation of transcription, DNA-templated (GO:0006355);; Biological Process: chromatin modification (GO:0016568);; Molecular Function: hydrola…	--	Histone deacetylase HDT2 GN=HDT2 OS=Zea mays (Maize) PE=1 SV=1	uncharacterized protein LOC100192610 [Zea mays]
Zea_mays_newGene_994	2	43667275	43669107	--	--	--	--	--	PREDICTED: uncharacterized protein LOC103646368 [Zea mays]
Zea_mays_newGene_997	2	55288210	55291142	--	--	--	--	--	unknown [Zea mays]
Zea_mays_newGene_998	2	55295937	55298870	--	--	--	--	--	hypothetical protein [Zea mays]
Zea_mays_newGene_999	2	57833391	57835011	[O]	Posttranslational modification, protein turnover, chaperones	Molecular Function: ATP binding (GO:0005524);; Cellular Component: cytosol (GO:0005829);; Biological Process: rRNA processing (GO:0006364);; Biological Process: protein folding (GO:0006457);; Molecular Function: unfolded protein binding (GO:0051082);;	K09495|1.38521e-25|zma:103654781|T-complex protein 1 subunit gamma-like; K09495 T-complex protein 1 subunit gamma (A)	T-complex protein 1 subunit gamma {ECO:0000303|PubMed:11599560} OS=Arabidopsis thaliana (Mouse-ear cress) PE=1 SV=1	hypothetical protein [Zea mays]
Zea_mays_newGene_1000	2	60654534	60670484	--	--	Molecular Function: RNA binding (GO:0003723);; Molecular Function: RNA-directed DNA polymerase activity (GO:0003964);; Molecular Function: RNA-DNA hybrid ribonuclease activity (GO:0004523);; Biological Process: RNA-dependent DNA replication (GO:0006278);; Biological Process: DNA integration (GO:0015074);;	--	--	putative gypsy-type retrotransposon RIRE2 [Zea mays]
Zea_mays_newGene_1001	2	62493206	62493868	--	--	Molecular Function: DNA binding (GO:0003677);; Molecular Function: RNA binding (GO:0003723);; Molecular Function: transporter activity (GO:0005215);; Cellular Component: integral component of membrane (GO:0016021);; Cellular Component: cytoplasmic membrane-bounded vesicle (GO:0016023);; Biological Process: RNA metabolic process (GO:0016070);; Biological Process: transmembrane transport (GO:005508…	--	--	hypothetical protein SORBIDRAFT_05g003130 [Sorghum bicolor]
Zea_mays_newGene_1002	2	67059540	67063580	--	--	Molecular Function: nucleotide binding (GO:0000166);; Molecular Function: RNA binding (GO:0003723);; Biological Process: regulation of transcription, DNA-templated (GO:0006355);; Molecular Function: zinc ion binding (GO:0008270);;	K13192|5.86711e-96|zma:100501426|uncharacterized LOC100501426; K13192 RNA-binding protein 26 (A)	Zinc finger CCCH domain-containing protein 27 GN=OSJNBa0072K14.6 OS=Oryza sativa subsp. japonica (Rice) PE=2 SV=2	uncharacterized protein LOC100501426 [Zea mays]
Zea_mays_newGene_1003	2	69930186	69971884	--	--	Molecular Function: UDP-glucose 4-epimerase activity (GO:0003978);; Biological Process: galactose metabolic process (GO:0006012);; Biological Process: cellular metabolic process (GO:0044237);; Molecular Function: coenzyme binding (GO:0050662);;	--	Probable UDP-arabinose 4-epimerase 3 GN=P0582D05.120 OS=Oryza sativa subsp. japonica (Rice) PE=2 SV=1	unknown [Zea mays]
Zea_mays_newGene_1004	2	72242675	72245226	[C]	Energy production and conversion	Biological Process: response to stress (GO:0006950);; Biological Process: response to abiotic stimulus (GO:0009628);; Biological Process: response to hormone (GO:0009725);; Biological Process: cellular process (GO:0009987);; Biological Process: response to inorganic substance (GO:0010035);; Molecular Function: oxidoreductase activity, acting on the aldehyde or oxo group of donors, NAD or NADP as …	K14085|8.14633e-102|zma:103646581|aldehyde dehydrogenase family 7 member A1-like; K14085 aldehyde dehydrogenase family 7 member A1 [EC:1.2.1.31 1.2.1.8 1.2.1.3] (A)	Aldehyde dehydrogenase family 7 member A1 OS=Malus domestica (Apple) PE=1 SV=3	PREDICTED: aldehyde dehydrogenase family 7 member A1-like [Zea mays]
Zea_mays_newGene_1009	2	76792362	76795436	--	--	--	--	--	PREDICTED: uncharacterized protein LOC103646606 [Zea mays]
Zea_mays_newGene_1010	2	81174879	81178793	--	--	Molecular Function: DNA binding (GO:0003677);; Cellular Component: plastid (GO:0009536);; Molecular Function: transferase activity, transferring phosphorus-containing groups (GO:0016772);; Molecular Function: ion binding (GO:0043167);; Molecular Function: protein dimerization activity (GO:0046983);;	--	Putative AC transposase OS=Zea mays (Maize) PE=2 SV=2	PREDICTED: uncharacterized protein LOC100502515 isoform X1 [Zea mays]
Zea_mays_newGene_1013	2	88327437	88328658	--	--	--	--	--	PREDICTED: uncharacterized protein LOC103648814 [Zea mays]
Zea_mays_newGene_1014	2	88610346	88612758	--	--	--	--	--	hypothetical protein [Zea mays]
Zea_mays_newGene_1015	2	88975989	88981169	--	--	--	--	--	PREDICTED: uncharacterized protein LOC103646679 [Zea mays]
Zea_mays_newGene_1016	2	90808764	90816918	--	--	--	--	--	PREDICTED: uncharacterized protein LOC103646695 isoform X1 [Zea mays]
Zea_mays_newGene_1017	2	97770891	97777209	[L]	Replication, recombination and repair	Molecular Function: DNA binding (GO:0003677);; Molecular Function: RNA binding (GO:0003723);; Molecular Function: RNA-directed DNA polymerase activity (GO:0003964);; Biological Process: RNA-dependent DNA replication (GO:0006278);; Biological Process: DNA recombination (GO:0006310);; Molecular Function: zinc ion binding (GO:0008270);; Cellular Component: plastid (GO:0009536);; Biological Process: …	--	RNA-directed DNA polymerase homolog OS=Oenothera berteroana (Bertero&apos;s evening primrose) PE=4 SV=1	PREDICTED: uncharacterized protein LOC101772114 [Setaria italica]
Zea_mays_newGene_1018	2	98677148	98679111	--	--	--	--	--	unknown [Zea mays]
Zea_mays_newGene_1019	2	102644008	102646904	--	--	--	--	--	PREDICTED: uncharacterized protein LOC103646778 [Zea mays]
Zea_mays_newGene_1020	2	105933132	105945872	--	--	Molecular Function: RNA binding (GO:0003723);; Molecular Function: RNA-directed DNA polymerase activity (GO:0003964);; Molecular Function: aspartic-type endopeptidase activity (GO:0004190);; Cellular Component: mitochondrion (GO:0005739);; Biological Process: RNA-dependent DNA replication (GO:0006278);; Biological Process: proteolysis (GO:0006508);; Molecular Function: cysteine-type peptidase act…	--	--	unknown [Zea mays]
Zea_mays_newGene_1021	2	106172677	106174453	--	--	--	--	--	PREDICTED: uncharacterized protein LOC103634574 isoform X2 [Zea mays]
Zea_mays_newGene_1023	2	109212494	109215005	--	--	--	--	--	TPA: hypothetical protein ZEAMMB73_107088 [Zea mays]
Zea_mays_newGene_1024	2	110000177	110002063	--	--	Cellular Component: plasma membrane (GO:0005886);; Molecular Function: zinc ion binding (GO:0008270);; Cellular Component: cytoplasmic membrane-bounded vesicle (GO:0016023);; Biological Process: ER-associated ubiquitin-dependent protein catabolic process (GO:0030433);;	K10601|1.09768e-38|osa:4340826|Os06g0301000; K10601 E3 ubiquitin-protein ligase synoviolin [EC:6.3.2.19] (A)	ERAD-associated E3 ubiquitin-protein ligase HRD1 {ECO:0000305} OS=Oryza sativa subsp. japonica (Rice) PE=2 SV=1	predicted protein [Hordeum vulgare subsp. vulgare]
Zea_mays_newGene_1029	2	116297654	116300487	--	--	--	--	--	uncharacterized protein LOC100384798 [Zea mays]
Zea_mays_newGene_1030	2	116947922	116949938	--	--	--	--	--	PREDICTED: uncharacterized protein LOC103646907 isoform X1 [Zea mays]
Zea_mays_newGene_1032	2	128898144	128900655	[U]	Intracellular trafficking, secretion, and vesicular transport	Molecular Function: ATP binding (GO:0005524);; Biological Process: protein targeting (GO:0006605);; Cellular Component: plastid (GO:0009536);; Biological Process: embryo development (GO:0009790);; Cellular Component: membrane (GO:0016020);; Biological Process: protein import (GO:0017038);;	K03070|8.72512e-178|zma:103648919|protein translocase subunit SECA2, chloroplastic; K03070 preprotein translocase subunit SecA (A)	Protein translocase subunit SECA2, chloroplastic (Precursor) GN=SECA2 OS=Arabidopsis thaliana (Mouse-ear cress) PE=2 SV=1	PREDICTED: protein translocase subunit SECA2, chloroplastic [Zea mays]
Zea_mays_newGene_1033	2	129000414	129006817	[L]	Replication, recombination and repair	Molecular Function: DNA binding (GO:0003677);; Molecular Function: RNA binding (GO:0003723);; Molecular Function: RNA-directed DNA polymerase activity (GO:0003964);; Molecular Function: aspartic-type endopeptidase activity (GO:0004190);; Biological Process: RNA-dependent DNA replication (GO:0006278);; Biological Process: DNA recombination (GO:0006310);; Biological Process: proteolysis (GO:0006508…	--	RNA-directed DNA polymerase homolog OS=Oenothera berteroana (Bertero&apos;s evening primrose) PE=4 SV=1	PREDICTED: uncharacterized protein LOC103649416 [Zea mays]
Zea_mays_newGene_1034	2	129006926	129009665	[L]	Replication, recombination and repair	Molecular Function: DNA binding (GO:0003677);; Molecular Function: chromatin binding (GO:0003682);; Molecular Function: RNA binding (GO:0003723);; Molecular Function: RNA-directed DNA polymerase activity (GO:0003964);; Molecular Function: aspartic-type endopeptidase activity (GO:0004190);; Biological Process: RNA-dependent DNA replication (GO:0006278);; Biological Process: DNA recombination (GO:0…	--	--	polyprotein [Oryza sativa Japonica Group]
Zea_mays_newGene_1035	2	129940977	129942185	--	--	Biological Process: response to desiccation (GO:0009269);;	--	--	PREDICTED: uncharacterized protein LOC103648924, partial [Zea mays]
Zea_mays_newGene_1037	2	133945172	133947615	--	--	--	--	--	PREDICTED: uncharacterized protein LOC103626783 [Zea mays]
Zea_mays_newGene_1038	2	134543910	134546338	--	--	Cellular Component: cytoplasm (GO:0005737);; Biological Process: organelle organization (GO:0006996);; Biological Process: primary metabolic process (GO:0044238);; Biological Process: organic substance metabolic process (GO:0071704);;	K03255|8.90495e-35|zma:103640311|clustered mitochondria protein-like; K03255 protein TIF31 (A)	Clustered mitochondria protein GN=F4F15.250 OS=Arabidopsis thaliana (Mouse-ear cress) PE=2 SV=1	PREDICTED: clustered mitochondria protein-like [Zea mays]
Zea_mays_newGene_1040	2	134938494	134940797	--	--	--	--	--	hypothetical protein [Zea mays]
Zea_mays_newGene_1041	2	144275016	144286741	--	--	--	--	--	unknown [Zea mays]
Zea_mays_newGene_1042	2	145013087	145020179	--	--	--	--	--	PREDICTED: uncharacterized protein LOC100500949 isoform X2 [Zea mays]
Zea_mays_newGene_1043	2	146351692	146352837	--	--	Cellular Component: plastid (GO:0009536);;	--	Uncharacterized protein At4g28440 GN=At4g28440 OS=Arabidopsis thaliana (Mouse-ear cress) PE=1 SV=1	hypothetical protein ZEAMMB73_196245 [Zea mays]
Zea_mays_newGene_1044	2	150867271	150870850	--	--	Molecular Function: serine C-palmitoyltransferase activity (GO:0004758);; Cellular Component: endoplasmic reticulum membrane (GO:0005789);; Cellular Component: integral component of membrane (GO:0016021);; Cellular Component: cytoplasmic membrane-bounded vesicle (GO:0016023);; Biological Process: cell growth (GO:0016049);; Biological Process: sphingolipid biosynthetic process (GO:0030148);; Molec…	--	Long chain base biosynthesis protein 1c OS=Oryza sativa subsp. japonica (Rice) PE=2 SV=2	PREDICTED: long chain base biosynthesis protein 1b-like isoform X2 [Zea mays]
Zea_mays_newGene_1045	2	152027769	152030459	--	--	--	--	--	hypothetical protein [Zea mays]
Zea_mays_newGene_1046	2	152547177	152548383	--	--	--	--	CDPK-related kinase 1 GN=T3K9.9 OS=Arabidopsis thaliana (Mouse-ear cress) PE=1 SV=1	PREDICTED: uncharacterized protein LOC103642586 [Zea mays]
Zea_mays_newGene_1047	2	152548459	152550419	--	--	Molecular Function: calmodulin-dependent protein kinase activity (GO:0004683);; Molecular Function: calcium ion binding (GO:0005509);; Molecular Function: ATP binding (GO:0005524);; Cellular Component: plasma membrane (GO:0005886);; Biological Process: protein phosphorylation (GO:0006468);;	K02183|5.48176e-24|zma:103647156|calcium/calmodulin-dependent serine/threonine-protein kinase 1-like; K02183 calmodulin (A)	Calcium/calmodulin-dependent serine/threonine-protein kinase 1 GN=CAMK1 OS=Oryza sativa subsp. japonica (Rice) PE=1 SV=1	PREDICTED: calcium/calmodulin-dependent serine/threonine-protein kinase 1-like [Zea mays]
Zea_mays_newGene_1048	2	156971509	156973920	--	--	--	--	--	hypothetical protein [Zea mays]
Zea_mays_newGene_1049	2	162147480	162150696	[O]	Posttranslational modification, protein turnover, chaperones	Cellular Component: mitochondrion (GO:0005739);; Cellular Component: vacuole (GO:0005773);; Molecular Function: monovalent inorganic cation transmembrane transporter activity (GO:0015077);; Biological Process: monovalent inorganic cation transport (GO:0015672);; Cellular Component: integral component of membrane (GO:0016021);; Biological Process: metal ion transport (GO:0030001);; Cellular Compon…	--	Cation/calcium exchanger 4 GN=F15I1.21 OS=Arabidopsis thaliana (Mouse-ear cress) PE=2 SV=1	uncharacterized protein LOC100502040 [Zea mays]
Zea_mays_newGene_1050	2	166257422	166258708	--	--	Molecular Function: protein serine/threonine kinase activity (GO:0004674);; Molecular Function: ATP binding (GO:0005524);; Cellular Component: endoplasmic reticulum membrane (GO:0005789);; Biological Process: protein phosphorylation (GO:0006468);; Biological Process: gibberellin biosynthetic process (GO:0009686);; Biological Process: response to ethylene (GO:0009723);; Biological Process: respons…	K14510|5.72496e-145|zma:103649072|serine/threonine-protein kinase CTR1-like; K14510 serine/threonine-protein kinase CTR1 [EC:2.7.11.1] (A)	Serine/threonine-protein kinase CTR1 GN=CTR1 OS=Arabidopsis thaliana (Mouse-ear cress) PE=1 SV=1	PREDICTED: serine/threonine-protein kinase CTR1-like [Zea mays]
Zea_mays_newGene_1051	2	170010800	170011779	--	--	Molecular Function: nucleic acid binding (GO:0003676);; Molecular Function: zinc ion binding (GO:0008270);; Biological Process: DNA integration (GO:0015074);;	--	--	putative gag-pol polyprotein [Zea mays]
Zea_mays_newGene_1052	2	170440729	170472234	[G]	Carbohydrate transport and metabolism	Molecular Function: hydrolase activity, hydrolyzing O-glycosyl compounds (GO:0004553);; Biological Process: carbohydrate metabolic process (GO:0005975);; Cellular Component: chloroplast (GO:0009507);; Molecular Function: carbohydrate binding (GO:0030246);;	K01187|0|zma:103647311|neutral alpha-glucosidase C-like; K01187 alpha-glucosidase [EC:3.2.1.20] (A)	Probable glucan 1,3-alpha-glucosidase (Precursor) GN=MGI19.5 OS=Arabidopsis thaliana (Mouse-ear cress) PE=1 SV=1	PREDICTED: neutral alpha-glucosidase C-like [Zea mays]
Zea_mays_newGene_1054	2	174250881	174255444	--	--	Molecular Function: aminoacyl-tRNA editing activity (GO:0002161);; Molecular Function: leucine-tRNA ligase activity (GO:0004823);; Molecular Function: ATP binding (GO:0005524);; Biological Process: leucyl-tRNA aminoacylation (GO:0006429);; Biological Process: regulation of translational fidelity (GO:0006450);; Cellular Component: chloroplast (GO:0009507);;	K01869|9.49707e-35|zma:103647355|leucine--tRNA ligase, cytoplasmic-like; K01869 leucyl-tRNA synthetase [EC:6.1.1.4] (A)	--	PREDICTED: leucine--tRNA ligase, cytoplasmic-like [Zea mays]
Zea_mays_newGene_1056	2	178501644	178506493	--	--	--	--	--	TPA: hypothetical protein ZEAMMB73_770720 [Zea mays]
Zea_mays_newGene_1057	2	179144630	179148729	--	--	Molecular Function: DNA binding (GO:0003677);; Molecular Function: zinc ion binding (GO:0008270);; Biological Process: seed germination (GO:0009845);; Biological Process: positive regulation of flower development (GO:0009911);;	--	--	DNA binding protein [Zea mays]
Zea_mays_newGene_1058	2	179345509	179348365	--	--	--	--	--	unknown [Zea mays]
Zea_mays_newGene_1060	2	180832809	180843577	--	--	--	--	Uncharacterized mitochondrial protein AtMg00810 GN=AtMg00810 OS=Arabidopsis thaliana (Mouse-ear cress) PE=4 SV=1	hypothetical protein [Zea mays]
Zea_mays_newGene_1061	2	182529826	182534018	[L]	Replication, recombination and repair	Biological Process: base-excision repair (GO:0006284);; Molecular Function: DNA-3-methyladenine glycosylase activity (GO:0008725);;	K01246|0|zma:103649150|uncharacterized LOC103649150; K01246 DNA-3-methyladenine glycosylase I [EC:3.2.2.20] (A)	--	PREDICTED: uncharacterized protein LOC103649150 [Zea mays]
Zea_mays_newGene_1063	2	183852285	183853603	--	--	Molecular Function: nucleic acid binding (GO:0003676);; Cellular Component: plastid (GO:0009536);; Molecular Function: protein dimerization activity (GO:0046983);;	--	Putative AC transposase OS=Zea mays (Maize) PE=2 SV=2	Os01g0290300 [Oryza sativa Japonica Group]
Zea_mays_newGene_1064	2	184202754	184204486	--	--	Molecular Function: nucleic acid binding (GO:0003676);; Cellular Component: plastid (GO:0009536);; Biological Process: cellular process (GO:0009987);; Cellular Component: cytoplasmic membrane-bounded vesicle (GO:0016023);;	--	Putative AC transposase OS=Zea mays (Maize) PE=2 SV=2	hAT family dimerisation domain containing protein [Oryza sativa Japonica Group]
Zea_mays_newGene_1066	2	188816110	188832010	--	--	--	--	--	hypothetical protein [Zea mays]
Zea_mays_newGene_1067	2	191138201	191139889	--	--	Biological Process: metabolic process (GO:0008152);; Molecular Function: trans-zeatin O-beta-D-glucosyltransferase activity (GO:0050403);; Molecular Function: cis-zeatin O-beta-D-glucosyltransferase activity (GO:0050502);;	--	UDP-glycosyltransferase 85A2 GN=UGT85A2 OS=Arabidopsis thaliana (Mouse-ear cress) PE=2 SV=1	cytokinin-O-glucosyltransferase 2 [Zea mays]
Zea_mays_newGene_1068	2	193623375	193625802	--	--	Molecular Function: RNA binding (GO:0003723);; Molecular Function: helicase activity (GO:0004386);; Molecular Function: zinc ion binding (GO:0008270);;	--	--	uncharacterized protein LOC100273947 [Zea mays]
Zea_mays_newGene_1070	2	196407908	196410110	--	--	Molecular Function: ATP-dependent peptidase activity (GO:0004176);; Molecular Function: serine-type endopeptidase activity (GO:0004252);; Molecular Function: ATP binding (GO:0005524);; Cellular Component: peroxisomal matrix (GO:0005782);; Biological Process: ATP catabolic process (GO:0006200);; Biological Process: misfolded or incompletely synthesized protein catabolic process (GO:0006515);; Biol…	--	Lon protease homolog 2, peroxisomal {ECO:0000255|HAMAP-Rule:MF_03121} GN=LON1 OS=Zea mays (Maize) PE=2 SV=1	PREDICTED: lon protease homolog 2, peroxisomal-like [Zea mays]
Zea_mays_newGene_1071	2	202335227	202336411	--	--	Molecular Function: protein serine/threonine kinase activity (GO:0004674);; Cellular Component: nucleus (GO:0005634);; Cellular Component: cytoplasm (GO:0005737);; Cellular Component: protein kinase CK2 complex (GO:0005956);; Molecular Function: transcription factor binding (GO:0008134);; Molecular Function: protein kinase regulator activity (GO:0019887);; Biological Process: positive regulation …	K03115|2.98896e-35|zma:100283448|casein kinase II subunit beta-4; K03115 casein kinase II subunit beta (A)	--	unknown [Zea mays]
Zea_mays_newGene_1073	2	203402973	203405308	--	--	Cellular Component: autophagic vacuole membrane (GO:0000421);; Molecular Function: protein binding (GO:0005515);; Cellular Component: mitochondrion (GO:0005739);; Cellular Component: vacuolar lumen (GO:0005775);; Cellular Component: microtubule (GO:0005874);; Biological Process: autophagy (GO:0006914);; Molecular Function: Atg8 ligase activity (GO:0019776);; Molecular Function: Atg8 activating en…	K08341|2.12579e-79|zma:100240694|pco136400, Atg8a; LOC100240694; K08341 GABA(A) receptor-associated protein (A)	Autophagy-related protein 8A (Precursor) OS=Oryza sativa subsp. japonica (Rice) PE=3 SV=1	LOC100240694 [Zea mays]
Zea_mays_newGene_1074	2	205283922	205291539	--	--	--	--	--	uncharacterized protein LOC100192571 [Zea mays]
Zea_mays_newGene_1076	2	208076763	208078983	[RTKL]	--	Molecular Function: protein serine/threonine kinase activity (GO:0004674);; Molecular Function: ATP binding (GO:0005524);; Cellular Component: mitochondrion (GO:0005739);; Biological Process: protein phosphorylation (GO:0006468);; Biological Process: signal transduction (GO:0007165);;	--	CBL-interacting protein kinase 3 OS=Oryza sativa subsp. japonica (Rice) PE=2 SV=1	uncharacterized protein LOC100384437 [Zea mays]
Zea_mays_newGene_1077	2	209679043	209682928	--	--	Molecular Function: aspartic-type endopeptidase activity (GO:0004190);; Biological Process: proteolysis (GO:0006508);;	--	Aspartic proteinase nepenthesin-1 (Precursor) GN=nep1 OS=Nepenthes gracilis (Slender pitcher plant) PE=1 SV=1	uncharacterized protein LOC100382594 precursor [Zea mays]
Zea_mays_newGene_1079	2	211520245	211524021	--	--	Molecular Function: phosphoethanolamine N-methyltransferase activity (GO:0000234);; Biological Process: phosphatidylcholine biosynthetic process (GO:0006656);; Biological Process: pollen development (GO:0009555);; Biological Process: pollen tube growth (GO:0009860);; Biological Process: pollen tube guidance (GO:0010183);; Biological Process: methylation (GO:0032259);; Biological Process: choline …	--	--	uncharacterized protein LOC100277270 [Zea mays]
Zea_mays_newGene_1080	2	214000769	214004156	--	--	Molecular Function: nucleic acid binding (GO:0003676);; Molecular Function: zinc ion binding (GO:0008270);; Biological Process: DNA integration (GO:0015074);;	--	Disease resistance protein RGA2 GN=RGA2 OS=Solanum bulbocastanum (Wild potato) PE=1 SV=1	putative retrotransposon RIRE1 poly protein [Zea mays]
Zea_mays_newGene_1082	2	217172312	217174098	--	--	Molecular Function: DNA binding (GO:0003677);; Molecular Function: chromatin binding (GO:0003682);; Molecular Function: sequence-specific DNA binding transcription factor activity (GO:0003700);; Biological Process: regulation of transcription, DNA-templated (GO:0006355);; Cellular Component: plastid (GO:0009536);; Biological Process: anther dehiscence (GO:0009901);; Biological Process: pollen mat…	--	--	uncharacterized protein LOC100382581 [Zea mays]
Zea_mays_newGene_1083	2	219011778	219012616	--	--	Molecular Function: zinc ion binding (GO:0008270);;	--	--	uncharacterized protein LOC100216637 [Zea mays]
Zea_mays_newGene_1085	2	221544995	221547976	--	--	--	--	--	hypothetical protein [Zea mays]
Zea_mays_newGene_1088	2	223640441	223643947	--	--	--	--	--	TPA: hypothetical protein ZEAMMB73_990141, partial [Zea mays]
Zea_mays_newGene_1089	2	224113880	224116220	--	--	--	--	--	PREDICTED: uncharacterized protein LOC103631122 [Zea mays]
Zea_mays_newGene_1090	2	225034856	225040063	[H]	Coenzyme transport and metabolism	Molecular Function: serine C-palmitoyltransferase activity (GO:0004758);; Cellular Component: endoplasmic reticulum membrane (GO:0005789);; Cellular Component: integral component of membrane (GO:0016021);; Cellular Component: cytoplasmic membrane-bounded vesicle (GO:0016023);; Biological Process: cell growth (GO:0016049);; Biological Process: sphingolipid biosynthetic process (GO:0030148);; Molec…	K00654|8.55819e-81|zma:103632334|long chain base biosynthesis protein 1a-like; K00654 serine palmitoyltransferase [EC:2.3.1.50] (A)	Long chain base biosynthesis protein 1b OS=Oryza sativa subsp. japonica (Rice) PE=2 SV=1	PREDICTED: long chain base biosynthesis protein 1 [Eucalyptus grandis]
Zea_mays_newGene_1091	2	225894266	225895845	--	--	--	--	--	PREDICTED: disease resistance RPP13-like protein 4 isoform X2 [Zea mays]
Zea_mays_newGene_1092	2	226893777	226895896	--	--	Cellular Component: plastid (GO:0009536);;	--	--	PREDICTED: uncharacterized protein LOC100501681 isoform X2 [Zea mays]
Zea_mays_newGene_1093	2	226995032	226997407	--	--	--	--	--	PREDICTED: transposon protein Pong sub-class isoform X1 [Zea mays]
Zea_mays_newGene_1094	2	226997779	227006258	--	--	--	--	E3 ubiquitin-protein ligase RHF2A GN=RHF2A OS=Arabidopsis thaliana (Mouse-ear cress) PE=2 SV=1	PREDICTED: uncharacterized protein LOC103648089 isoform X2 [Zea mays]
Zea_mays_newGene_1096	2	228995952	229008516	--	--	Cellular Component: chromosome, centromeric region (GO:0000775);; Cellular Component: nucleus (GO:0005634);; Biological Process: chromosome segregation (GO:0007059);; Biological Process: mitotic nuclear division (GO:0007067);;	K11578|1.98686e-17|zma:103648143|centromere/kinetochore protein zw10 homolog; K11578 centromere/kinetochore protein ZW10 (A)	--	PREDICTED: centromere/kinetochore protein zw10 homolog [Zea mays]
Zea_mays_newGene_1097	2	229482497	229483729	--	--	Molecular Function: calcium ion binding (GO:0005509);; Cellular Component: mitochondrion (GO:0005739);; Cellular Component: chloroplast (GO:0009507);; Biological Process: photosynthesis, light harvesting (GO:0009765);; Cellular Component: membrane (GO:0016020);;	K17800|7.26867e-16|zma:100501079|hypothetical protein; K17800 LETM1 and EF-hand domain-containing protein 1, mitochondrial (A)	--	hypothetical protein ZEAMMB73_449038 [Zea mays]
Zea_mays_newGene_1099	2	232315660	232324355	--	--	--	--	--	uncharacterized protein LOC100216552 [Zea mays]
Zea_mays_newGene_1100	2	232577871	232579482	--	--	Biological Process: cellular process (GO:0009987);;	--	LRR receptor-like serine/threonine-protein kinase GSO1 (Precursor) GN=GSO1 OS=Arabidopsis thaliana (Mouse-ear cress) PE=2 SV=1	PREDICTED: LRR receptor-like serine/threonine-protein kinase FLS2 isoform X2 [Zea mays]
Zea_mays_newGene_1101	2	232587638	232589815	--	--	Molecular Function: DNA binding (GO:0003677);; Molecular Function: protein dimerization activity (GO:0046983);;	--	--	hAT dimerisation domain-containing protein-like [Oryza sativa Japonica Group]
Zea_mays_newGene_1102	2	232593875	232595614	--	--	--	--	--	uncharacterized protein LOC100533165 [Zea mays]
Zea_mays_newGene_1103	2	234886285	234893271	--	--	Cellular Component: mitochondrion (GO:0005739);; Cellular Component: plastid (GO:0009536);;	--	Probable L-ascorbate peroxidase 6, chloroplastic (Precursor) GN=APX6 OS=Oryza sativa subsp. japonica (Rice) PE=2 SV=1	hypothetical protein ZEAMMB73_584947 [Zea mays]
Zea_mays_newGene_1104	2	236756193	236759872	--	--	--	--	--	PREDICTED: uncharacterized protein LOC103648291 isoform X3 [Zea mays]
Zea_mays_newGene_1351	3	8370296	8373229	--	--	--	--	--	uncharacterized protein LOC100273925 [Zea mays]
Zea_mays_newGene_1352	3	9258652	9263970	--	--	Cellular Component: mitochondrion (GO:0005739);;	--	--	PREDICTED: uncharacterized protein LOC103651740 [Zea mays]
Zea_mays_newGene_1353	3	10551731	10553226	--	--	Cellular Component: membrane (GO:0016020);;	--	--	uncharacterized protein LOC100192587 [Zea mays]
Zea_mays_newGene_1354	3	16727357	16729282	--	--	--	--	--	unknown [Zea mays]
Zea_mays_newGene_1355	3	20586253	20589876	[J]	Translation, ribosomal structure and biogenesis	Molecular Function: translation elongation factor activity (GO:0003746);; Molecular Function: GTPase activity (GO:0003924);; Molecular Function: GTP binding (GO:0005525);; Cellular Component: nucleolus (GO:0005730);; Cellular Component: mitochondrion (GO:0005739);; Cellular Component: vacuole (GO:0005773);; Cellular Component: plasma membrane (GO:0005886);; Biological Process: GTP catabolic proce…	--	Elongation factor 1-alpha OS=Nicotiana tabacum (Common tobacco) PE=2 SV=1	PREDICTED: uncharacterized protein LOC103639018 [Zea mays]
Zea_mays_newGene_1356	3	22307876	22311614	[L]	Replication, recombination and repair	Molecular Function: DNA binding (GO:0003677);; Molecular Function: RNA binding (GO:0003723);; Molecular Function: RNA-directed DNA polymerase activity (GO:0003964);; Molecular Function: aspartic-type endopeptidase activity (GO:0004190);; Biological Process: RNA-dependent DNA replication (GO:0006278);; Biological Process: DNA recombination (GO:0006310);; Biological Process: proteolysis (GO:0006508…	--	Uncharacterized mitochondrial protein AtMg00860 GN=AtMg00860 OS=Arabidopsis thaliana (Mouse-ear cress) PE=4 SV=1	PREDICTED: uncharacterized protein LOC100382585 isoform X1 [Zea mays]
Zea_mays_newGene_1357	3	22379438	22381067	--	--	Molecular Function: binding (GO:0005488);; Cellular Component: membrane (GO:0016020);;	--	--	PREDICTED: SCAN domain-containing protein 3-like isoform X1 [Zea mays]
Zea_mays_newGene_1358	3	28528188	28529612	--	--	--	--	--	uncharacterized protein LOC100501052 [Zea mays]
Zea_mays_newGene_1359	3	29694680	29696568	--	--	Cellular Component: nucleus (GO:0005634);; Cellular Component: cytoplasm (GO:0005737);; Biological Process: protein import into nucleus (GO:0006606);; Molecular Function: protein transporter activity (GO:0008565);;	--	Importin subunit alpha-1b OS=Oryza sativa subsp. japonica (Rice) PE=1 SV=2	uncharacterized protein LOC100191665 [Zea mays]
Zea_mays_newGene_1360	3	30034816	30036508	--	--	--	--	--	hypothetical protein [Zea mays]
Zea_mays_newGene_1361	3	31993418	31994485	[M]	Cell wall/membrane/envelope biogenesis	Biological Process: GPI anchor biosynthetic process (GO:0006506);; Molecular Function: transferase activity, transferring glycosyl groups (GO:0016757);;	K03857|1.20956e-56|zma:103633205|phosphatidylinositol N-acetylglucosaminyltransferase gpi3 subunit-like; K03857 phosphatidylinositol glycan, class A [EC:2.4.1.198] (A)	--	PREDICTED: phosphatidylinositol N-acetylglucosaminyltransferase gpi3 subunit-like isoform X1 [Zea mays]
Zea_mays_newGene_1362	3	33931097	33943954	--	--	--	--	Glutathione S-transferase T3 GN=K1O13.1 OS=Arabidopsis thaliana (Mouse-ear cress) PE=2 SV=1	PREDICTED: uncharacterized protein LOC103649939 isoform X1 [Zea mays]
Zea_mays_newGene_1363	3	34204054	34212426	--	--	--	--	--	uncharacterized protein LOC100277205 [Zea mays]
Zea_mays_newGene_1365	3	39458043	39459034	--	--	Biological Process: gamete generation (GO:0007276);; Biological Process: regulation of DNA endoreduplication (GO:0032875);; Biological Process: proteasome-mediated ubiquitin-dependent protein catabolic process (GO:0043161);; Biological Process: proteasome assembly (GO:0043248);; Biological Process: regulation of cell division (GO:0051302);; Biological Process: regulation of unidimensional cell gr…	K03352|8.92166e-80|zma:103643005|anaphase-promoting complex subunit 5-like; K03352 anaphase-promoting complex subunit 5 (A)	Anaphase-promoting complex subunit 5 GN=APC5 OS=Arabidopsis thaliana (Mouse-ear cress) PE=1 SV=1	PREDICTED: anaphase-promoting complex subunit 5-like, partial [Zea mays]
Zea_mays_newGene_1366	3	46531640	46533942	--	--	--	--	--	hypothetical protein ZEAMMB73_873645 [Zea mays]
Zea_mays_newGene_1367	3	50650234	50656021	--	--	Molecular Function: IMP dehydrogenase activity (GO:0003938);; Molecular Function: Rab GTPase activator activity (GO:0005097);; Cellular Component: cytosol (GO:0005829);; Molecular Function: nitronate monooxygenase activity (GO:0018580);; Biological Process: positive regulation of Rab GTPase activity (GO:0032851);; Biological Process: para-aminobenzoic acid metabolic process (GO:0046482);; Biologi…	--	Acyl-coenzyme A oxidase 4, peroxisomal GN=ACX4 OS=Arabidopsis thaliana (Mouse-ear cress) PE=1 SV=1	TPA: hypothetical protein ZEAMMB73_047302 [Zea mays]
Zea_mays_newGene_1369	3	51741463	51742670	[C]	Energy production and conversion	Cellular Component: cell wall (GO:0005618);; Cellular Component: peroxisome (GO:0005777);; Biological Process: response to stress (GO:0006950);; Molecular Function: betaine-aldehyde dehydrogenase activity (GO:0008802);; Biological Process: phenylpropanoid metabolic process (GO:0009698);; Molecular Function: aminobutyraldehyde dehydrogenase activity (GO:0019145);; Biological Process: glycine betai…	--	Betaine aldehyde dehydrogenase 2 OS=Oryza sativa subsp. japonica (Rice) PE=1 SV=1	PREDICTED: betaine aldehyde dehydrogenase, chloroplastic-like [Zea mays]
Zea_mays_newGene_1371	3	52489937	52524848	--	--	Molecular Function: nucleic acid binding (GO:0003676);; Molecular Function: zinc ion binding (GO:0008270);; Biological Process: DNA integration (GO:0015074);;	--	--	Opie1 putative gag protein [Zea luxurians]
Zea_mays_newGene_1373	3	53978672	53979988	--	--	Cellular Component: integral component of membrane (GO:0016021);;	--	--	hypothetical protein TRIUR3_07954 [Triticum urartu]
Zea_mays_newGene_1374	3	58563780	58566429	--	--	Molecular Function: iron ion binding (GO:0005506);; Cellular Component: plasma membrane (GO:0005886);; Biological Process: fatty acid biosynthetic process (GO:0006633);; Biological Process: cuticle hydrocarbon biosynthetic process (GO:0006723);; Biological Process: wax biosynthetic process (GO:0010025);; Cellular Component: integral component of membrane (GO:0016021);; Molecular Function: oxidore…	--	Protein ECERIFERUM 3 GN=MTI20.3 OS=Arabidopsis thaliana (Mouse-ear cress) PE=1 SV=1	uncharacterized protein LOC100382346 [Zea mays]
Zea_mays_newGene_1375	3	68602841	68605284	--	--	Molecular Function: peptide receptor activity (GO:0001653);; Cellular Component: nucleus (GO:0005634);; Cellular Component: cytosol (GO:0005829);; Biological Process: gluconeogenesis (GO:0006094);; Biological Process: glycolytic process (GO:0006096);; Biological Process: DNA repair (GO:0006281);; Biological Process: regulation of transcription, DNA-templated (GO:0006355);; Biological Process: pro…	--	26S proteasome non-ATPase regulatory subunit 4 homolog OS=Arabidopsis thaliana (Mouse-ear cress) PE=1 SV=1	unknown [Zea mays]
Zea_mays_newGene_1376	3	69351518	69352028	--	--	--	K07936|6.958e-06|zma:100382806|uncharacterized LOC100382806; K07936 GTP-binding nuclear protein Ran (A)	--	--
Zea_mays_newGene_1377	3	71220317	71226334	--	--	--	--	--	hypothetical protein ZEAMMB73_689469 [Zea mays]
Zea_mays_newGene_1379	3	77755761	77759976	--	--	--	--	--	TPA: hypothetical protein ZEAMMB73_692905 [Zea mays]
Zea_mays_newGene_1380	3	79207739	79212575	--	--	--	--	--	PREDICTED: putative protein TPRXL [Zea mays]
Zea_mays_newGene_1381	3	82740612	82744088	[D]	Cell cycle control, cell division, chromosome partitioning	Molecular Function: oxidoreductase activity (GO:0016491);; Biological Process: cellular metabolic process (GO:0044237);; Biological Process: oxidation-reduction process (GO:0055114);;	--	Probable sarcosine oxidase GN=At2g24580 OS=Arabidopsis thaliana (Mouse-ear cress) PE=2 SV=1	PREDICTED: probable sarcosine oxidase [Zea mays]
Zea_mays_newGene_1382	3	84892688	84893851	--	--	--	--	--	uncharacterized protein LOC100384561 [Zea mays]
Zea_mays_newGene_1383	3	87988849	87992075	[O]	Posttranslational modification, protein turnover, chaperones	Molecular Function: serine-type endopeptidase activity (GO:0004252);; Cellular Component: nucleolus (GO:0005730);; Biological Process: proteolysis (GO:0006508);; Cellular Component: chloroplast (GO:0009507);; Molecular Function: 2-alkenal reductase [NAD(P)] activity (GO:0032440);; Biological Process: oxidation-reduction process (GO:0055114);;	--	Protease Do-like 9 GN=DEGP9 OS=Arabidopsis thaliana (Mouse-ear cress) PE=1 SV=1	uncharacterized protein LOC100277210 [Zea mays]
Zea_mays_newGene_1386	3	90068602	90071476	--	--	Biological Process: RNA methylation (GO:0001510);; Molecular Function: RNA binding (GO:0003723);; Molecular Function: ATP binding (GO:0005524);; Cellular Component: nucleolus (GO:0005730);; Molecular Function: ATP-dependent helicase activity (GO:0008026);; Molecular Function: DEAD/H-box RNA helicase binding (GO:0017151);; Biological Process: protein maturation (GO:0051604);;	K16911|7.02632e-80|zma:103650282|DEAD-box ATP-dependent RNA helicase 7-like; K16911 ATP-dependent RNA helicase DDX21 [EC:3.6.4.13] (A)	DEAD-box ATP-dependent RNA helicase 7 OS=Oryza sativa subsp. japonica (Rice) PE=2 SV=1	unknown [Zea mays]
Zea_mays_newGene_1387	3	91045538	91047351	--	--	--	--	--	hypothetical protein [Zea mays]
Zea_mays_newGene_1388	3	92547677	92548782	--	--	Molecular Function: DNA binding (GO:0003677);; Molecular Function: protein dimerization activity (GO:0046983);;	--	--	PREDICTED: uncharacterized protein LOC103650300 [Zea mays]
Zea_mays_newGene_1389	3	93679527	93691213	--	--	--	--	--	hypothetical protein [Zea mays]
Zea_mays_newGene_1391	3	104905886	104917223	--	--	--	--	--	unknown [Zea mays]
Zea_mays_newGene_1394	3	112774066	112775452	[O]	Posttranslational modification, protein turnover, chaperones	Molecular Function: ATP binding (GO:0005524);; Cellular Component: nucleus (GO:0005634);; Cellular Component: mitochondrion (GO:0005739);; Biological Process: protein folding (GO:0006457);; Biological Process: response to heat (GO:0009408);; Biological Process: response to cold (GO:0009409);; Cellular Component: chloroplast stroma (GO:0009570);; Cellular Component: thylakoid (GO:0009579);; Cellul…	--	Stromal 70 kDa heat shock-related protein, chloroplastic (Precursor) GN=HSP70 OS=Pisum sativum (Garden pea) PE=2 SV=1	uncharacterized protein LOC103650436 [Zea mays]
Zea_mays_newGene_1395	3	112775583	112777499	[O]	Posttranslational modification, protein turnover, chaperones	Molecular Function: ATP binding (GO:0005524);; Cellular Component: nucleus (GO:0005634);; Cellular Component: mitochondrion (GO:0005739);; Biological Process: protein folding (GO:0006457);; Biological Process: response to heat (GO:0009408);; Biological Process: response to cold (GO:0009409);; Cellular Component: chloroplast stroma (GO:0009570);; Cellular Component: thylakoid (GO:0009579);; Cellul…	--	Stromal 70 kDa heat shock-related protein, chloroplastic (Fragment) GN=CHSP70 OS=Spinacia oleracea (Spinach) PE=2 SV=1	uncharacterized protein LOC103650436 [Zea mays]
Zea_mays_newGene_1397	3	114248836	114249606	--	--	Molecular Function: diacylglycerol kinase activity (GO:0004143);; Biological Process: protein kinase C-activating G-protein coupled receptor signaling pathway (GO:0007205);; Biological Process: phosphorylation (GO:0016310);;	K04718|1.06605e-65|zma:100284895|D-erythro-sphingosine kinase/ diacylglycerol kinase; K04718 sphingosine kinase [EC:2.7.1.91] (A)	Sphingosine kinase 1 GN=SPHK1 OS=Arabidopsis thaliana (Mouse-ear cress) PE=1 SV=1	PREDICTED: sphingosine kinase 1-like [Zea mays]
Zea_mays_newGene_1399	3	115809907	115812999	--	--	Molecular Function: nucleic acid binding (GO:0003676);; Molecular Function: zinc ion binding (GO:0008270);;	--	--	uncharacterized protein LOC100382497 [Zea mays]
Zea_mays_newGene_1401	3	124861533	124863344	--	--	--	--	Formin-like protein 12 OS=Oryza sativa subsp. japonica (Rice) PE=3 SV=3	PREDICTED: uncharacterized protein LOC103634570 [Zea mays]
Zea_mays_newGene_1403	3	126543407	126549246	--	--	Molecular Function: RNA binding (GO:0003723);; Biological Process: gene expression (GO:0010467);; Biological Process: primary metabolic process (GO:0044238);; Biological Process: cellular macromolecule metabolic process (GO:0044260);;	K02520|1.9712e-15|zma:100191874|cl20358_1a; LOC100191874; K02520 translation initiation factor IF-3 (A)	--	uncharacterized protein LOC100191874 [Zea mays]
Zea_mays_newGene_1406	3	129983257	129983864	--	--	Biological Process: cell plate assembly (GO:0000919);;	--	Trafficking protein particle complex II-specific subunit 130 homolog {ECO:0000305} OS=Oryza sativa subsp. japonica (Rice) PE=2 SV=1	PREDICTED: LOW QUALITY PROTEIN: uncharacterized protein LOC100381936 isoform X1 [Zea mays]
Zea_mays_newGene_1408	3	130640687	130643262	--	--	--	--	--	uncharacterized protein LOC100502267 [Zea mays]
Zea_mays_newGene_1409	3	130676661	130679968	--	--	--	--	--	uncharacterized protein LOC100502267 [Zea mays]
Zea_mays_newGene_1410	3	134035936	134038091	--	--	--	K04371|4.50309e-07|zma:100285952|cl9707_1a; LOC100285952; K04371 mitogen-activated protein kinase 1/3 [EC:2.7.11.24] (A)	Mitogen-activated protein kinase 12 OS=Oryza sativa subsp. japonica (Rice) PE=1 SV=2	unknown [Zea mays]
Zea_mays_newGene_1411	3	134307808	134310358	[O]	Posttranslational modification, protein turnover, chaperones	Molecular Function: ATP binding (GO:0005524);; Cellular Component: cell wall (GO:0005618);; Cellular Component: mitochondrion (GO:0005739);; Biological Process: protein folding (GO:0006457);; Biological Process: response to stress (GO:0006950);; Cellular Component: chloroplast stroma (GO:0009570);; Molecular Function: unfolded protein binding (GO:0051082);;	K09487|0|zma:100286003|pco121171; LOC100286003; K09487 heat shock protein 90kDa beta (A)	Heat shock protein 83 GN=HSP83A OS=Ipomoea nil (Japanese morning glory) PE=2 SV=1	unknown [Zea mays]
Zea_mays_newGene_1412	3	136360974	136366611	[RTKL]	--	Molecular Function: protein serine/threonine kinase activity (GO:0004674);; Molecular Function: ATP binding (GO:0005524);; Cellular Component: vacuole (GO:0005773);; Cellular Component: plasma membrane (GO:0005886);; Biological Process: protein phosphorylation (GO:0006468);; Cellular Component: cytoplasmic membrane-bounded vesicle (GO:0016023);;	--	Probable leucine-rich repeat receptor-like protein kinase At5g49770 (Precursor) GN=At5g49770 OS=Arabidopsis thaliana (Mouse-ear cress) PE=2 SV=1	hypothetical protein SORBIDRAFT_08g006710 [Sorghum bicolor]
Zea_mays_newGene_1414	3	137907258	137908967	--	--	--	--	--	hypothetical protein [Zea mays]
Zea_mays_newGene_1415	3	138580991	138582419	--	--	--	--	--	PREDICTED: uncharacterized protein LOC103631378 [Zea mays]
Zea_mays_newGene_1416	3	141002946	141003787	--	--	Molecular Function: RNA binding (GO:0003723);; Molecular Function: ATP binding (GO:0005524);; Molecular Function: ATP-dependent helicase activity (GO:0008026);; Molecular Function: metal ion binding (GO:0046872);;	--	DEAD-box ATP-dependent RNA helicase 41 OS=Oryza sativa subsp. japonica (Rice) PE=2 SV=2	hypothetical protein [Zea mays]
Zea_mays_newGene_1417	3	144128242	144129030	--	--	Cellular Component: mitochondrion (GO:0005739);;	--	--	PREDICTED: uncharacterized protein LOC103652245 [Zea mays]
Zea_mays_newGene_1418	3	144432622	144433042	[C]	Energy production and conversion	Molecular Function: glycerol-3-phosphate dehydrogenase [NAD+] activity (GO:0004367);; Biological Process: carbohydrate metabolic process (GO:0005975);; Cellular Component: glycerol-3-phosphate dehydrogenase complex (GO:0009331);; Cellular Component: chloroplast (GO:0009507);; Molecular Function: protein homodimerization activity (GO:0042803);; Biological Process: glycerol-3-phosphate biosynthetic…	K00006|7.03917e-64|zma:100284124|glycerol-3-phosphate dehydrogenase (EC:1.1.1.8); K00006 glycerol-3-phosphate dehydrogenase (NAD+) [EC:1.1.1.8] (A)	Glycerol-3-phosphate dehydrogenase [NAD(+)] GN=GPDH OS=Cuphea lanceolata (Cigar flower) PE=2 SV=1	glycerol-3-phosphate dehydrogenase [Zea mays]
Zea_mays_newGene_1419	3	147275579	147278873	[U]	Intracellular trafficking, secretion, and vesicular transport	Molecular Function: GTP binding (GO:0005525);; Cellular Component: signal recognition particle, endoplasmic reticulum targeting (GO:0005786);; Biological Process: GTP catabolic process (GO:0006184);; Biological Process: rRNA processing (GO:0006364);; Biological Process: SRP-dependent cotranslational protein targeting to membrane (GO:0006614);; Cellular Component: chloroplast thylakoid (GO:0009534…	K03110|0|zma:542753|csr1; chloroplast srp54 receptor1; K03110 fused signal recognition particle receptor (A)	Cell division protein FtsY homolog, chloroplastic (Precursor) GN=F4I18.25 OS=Arabidopsis thaliana (Mouse-ear cress) PE=1 SV=2	chloroplast srp54 receptor1 [Zea mays]
Zea_mays_newGene_1421	3	149282285	149284728	[R]	General function prediction only	Biological Process: ubiquinone biosynthetic process (GO:0006744);; Biological Process: myo-inositol hexakisphosphate biosynthetic process (GO:0010264);;	K06997|8.65262e-166|zma:100286142|proline synthetase-like protein; K06997 (A)	--	proline synthetase-like protein [Zea mays]
Zea_mays_newGene_1422	3	150808435	150809991	--	--	Molecular Function: sulfotransferase activity (GO:0008146);;	--	Cytosolic sulfotransferase 8 GN=T6J4.16 OS=Arabidopsis thaliana (Mouse-ear cress) PE=2 SV=1	uncharacterized protein LOC100272724 [Zea mays]
Zea_mays_newGene_1423	3	151281632	151282813	--	--	--	--	--	TPA: hypothetical protein ZEAMMB73_199884 [Zea mays]
Zea_mays_newGene_1425	3	152221406	152224487	--	--	--	--	--	PREDICTED: uncharacterized protein LOC103650767 isoform X4 [Zea mays]
Zea_mays_newGene_1427	3	157242196	157247361	--	--	Molecular Function: DNA binding (GO:0003677);; Cellular Component: plastid (GO:0009536);; Biological Process: cellular process (GO:0009987);; Cellular Component: cytoplasmic membrane-bounded vesicle (GO:0016023);;	--	Putative AC transposase OS=Zea mays (Maize) PE=2 SV=2	RecName: Full=Putative AC transposase; AltName: Full=ORFA [Zea mays]
Zea_mays_newGene_1428	3	158235576	158238167	--	--	--	--	--	uncharacterized protein LOC100501031 [Zea mays]
Zea_mays_newGene_1429	3	158269229	158270183	--	--	--	--	--	PREDICTED: uncharacterized protein LOC103650828 [Zea mays]
Zea_mays_newGene_1430	3	163701240	163703265	--	--	--	--	--	PREDICTED: uncharacterized protein LOC100276311 [Zea mays]
Zea_mays_newGene_1431	3	165060588	165063801	[R]	General function prediction only	--	--	--	PREDICTED: TBC1 domain family member 13-like isoform X1 [Elaeis guineensis]
Zea_mays_newGene_1432	3	166052567	166053449	[D]	Cell cycle control, cell division, chromosome partitioning	Cellular Component: condensin complex (GO:0000796);; Molecular Function: ATP binding (GO:0005524);; Cellular Component: nucleus (GO:0005634);; Biological Process: DNA repair (GO:0006281);; Biological Process: DNA recombination (GO:0006310);; Biological Process: sister chromatid cohesion (GO:0007062);; Biological Process: mitotic chromosome condensation (GO:0007076);;	K06674|1.88862e-169|zma:103650874|structural maintenance of chromosomes protein 2-1-like; K06674 structural maintenance of chromosome 2 (A)	Structural maintenance of chromosomes protein 2-1 OS=Arabidopsis thaliana (Mouse-ear cress) PE=2 SV=2	PREDICTED: structural maintenance of chromosomes protein 2-1-like isoform X2 [Zea mays]
Zea_mays_newGene_1433	3	166844371	166850796	[L]	Replication, recombination and repair	Molecular Function: DNA binding (GO:0003677);; Molecular Function: RNA binding (GO:0003723);; Molecular Function: RNA-directed DNA polymerase activity (GO:0003964);; Molecular Function: aspartic-type endopeptidase activity (GO:0004190);; Biological Process: RNA-dependent DNA replication (GO:0006278);; Biological Process: DNA recombination (GO:0006310);; Biological Process: proteolysis (GO:0006508…	--	RNA-directed DNA polymerase homolog OS=Oenothera berteroana (Bertero&apos;s evening primrose) PE=4 SV=1	PREDICTED: uncharacterized protein LOC103642686 [Zea mays]
Zea_mays_newGene_1434	3	170186900	170190515	--	--	--	--	--	hypothetical protein ZEAMMB73_404375, partial [Zea mays]
Zea_mays_newGene_1435	3	172183135	172185705	--	--	Molecular Function: sequence-specific DNA binding transcription factor activity (GO:0003700);; Cellular Component: nucleus (GO:0005634);; Biological Process: regulation of transcription, DNA-templated (GO:0006355);; Biological Process: determination of bilateral symmetry (GO:0009855);; Biological Process: polarity specification of adaxial/abaxial axis (GO:0009944);; Biological Process: radial pat…	--	Homeobox-leucine zipper protein HOX10 OS=Oryza sativa subsp. japonica (Rice) PE=2 SV=1	PREDICTED: homeobox-leucine zipper protein HOX10-like [Zea mays]
Zea_mays_newGene_1436	3	175215474	175225789	--	--	Molecular Function: nucleotide binding (GO:0000166);; Biological Process: nucleobase-containing compound metabolic process (GO:0006139);; Biological Process: mitotic nuclear division (GO:0007067);; Molecular Function: nucleoside-triphosphatase activity (GO:0017111);;	--	--	PREDICTED: sister chromatid cohesion protein PDS5 homolog A-like isoform X1 [Setaria italica]
Zea_mays_newGene_1437	3	176466777	176478475	--	--	--	--	Putative ribonuclease H protein At1g65750 GN=At1g65750 OS=Arabidopsis thaliana (Mouse-ear cress) PE=3 SV=1	PREDICTED: putative ribonuclease H protein At1g65750 [Zea mays]
Zea_mays_newGene_1439	3	177641365	177646297	--	--	Molecular Function: damaged DNA binding (GO:0003684);; Cellular Component: nucleus (GO:0005634);; Biological Process: nucleotide-excision repair (GO:0006289);; Cellular Component: chloroplast (GO:0009507);; Biological Process: regulation of chlorophyll biosynthetic process (GO:0010380);; Biological Process: proteasome-mediated ubiquitin-dependent protein catabolic process (GO:0043161);;	K10839|1.79049e-11|zma:100282427|csu631; LOC100282427; K10839 UV excision repair protein RAD23 (A)	--	hypothetical protein ZEAMMB73_841759 [Zea mays]
Zea_mays_newGene_1440	3	178585889	178589282	--	--	Molecular Function: nucleic acid binding (GO:0003676);;	--	--	PREDICTED: uncharacterized protein LOC103632744 [Zea mays]
Zea_mays_newGene_1441	3	178920410	178923801	[RTKL]	--	Molecular Function: calmodulin-dependent protein kinase activity (GO:0004683);; Molecular Function: inorganic phosphate transmembrane transporter activity (GO:0005315);; Molecular Function: sugar:proton symporter activity (GO:0005351);; Molecular Function: calmodulin binding (GO:0005516);; Molecular Function: ATP binding (GO:0005524);; Biological Process: protein phosphorylation (GO:0006468);; Mo…	--	Calmodulin-binding receptor-like cytoplasmic kinase 1 GN=CRCK1 OS=Arabidopsis thaliana (Mouse-ear cress) PE=1 SV=1	PREDICTED: calmodulin-binding receptor-like cytoplasmic kinase 2 [Zea mays]
Zea_mays_newGene_1442	3	182902919	182904876	--	--	--	--	--	uncharacterized protein LOC100193977 [Zea mays]
Zea_mays_newGene_1443	3	183322378	183324222	[O]	Posttranslational modification, protein turnover, chaperones	Biological Process: cellular iron ion homeostasis (GO:0006879);; Cellular Component: chloroplast (GO:0009507);; Biological Process: iron-sulfur cluster assembly (GO:0016226);; Biological Process: regulation of response to red or far red light (GO:2000030);;	--	UPF0051 protein ABCI8, chloroplastic (Precursor) GN=T4B21.16 OS=Arabidopsis thaliana (Mouse-ear cress) PE=2 SV=1	uncharacterized protein LOC100382623 [Zea mays]
Zea_mays_newGene_1444	3	184650454	184658496	--	--	Cellular Component: endoplasmic reticulum (GO:0005783);;	--	--	hypothetical protein SORBIDRAFT_03g038260 [Sorghum bicolor]
Zea_mays_newGene_1445	3	187503710	187505375	--	--	Molecular Function: DNA binding (GO:0003677);; Molecular Function: calmodulin binding (GO:0005516);; Cellular Component: nucleus (GO:0005634);; Biological Process: response to biotic stimulus (GO:0009607);;	--	Calmodulin-binding transcription activator 3 GN=T26C19.4 OS=Arabidopsis thaliana (Mouse-ear cress) PE=1 SV=1	uncharacterized protein LOC100383685 [Zea mays]
Zea_mays_newGene_1446	3	187699981	187702942	--	--	--	--	--	PREDICTED: uncharacterized protein LOC103636671 [Zea mays]
Zea_mays_newGene_1447	3	191944200	191956614	--	--	--	--	MATH domain-containing protein At5g43560 GN=At5g43560 OS=Arabidopsis thaliana (Mouse-ear cress) PE=1 SV=1	PREDICTED: MATH domain-containing protein At5g43560-like, partial [Zea mays]
Zea_mays_newGene_1448	3	195323088	195324533	--	--	--	--	Protein tesmin/TSO1-like CXC 5 GN=TCX5 OS=Arabidopsis thaliana (Mouse-ear cress) PE=1 SV=1	uncharacterized protein LOC100383445 [Zea mays]
Zea_mays_newGene_1449	3	195457076	195458345	--	--	Molecular Function: iron ion binding (GO:0005506);; Cellular Component: vacuole (GO:0005773);; Cellular Component: plasma membrane (GO:0005886);; Biological Process: nitric oxide biosynthetic process (GO:0006809);; Molecular Function: electron carrier activity (GO:0009055);; Biological Process: response to light stimulus (GO:0009416);; Cellular Component: plastid (GO:0009536);; Biological Process…	--	Nitrate reductase [NADH] OS=Hordeum vulgare (Barley) PE=3 SV=1	PREDICTED: pentatricopeptide repeat-containing protein At4g18750, chloroplastic [Brachypodium distachyon]
Zea_mays_newGene_1450	3	196758284	196760154	--	--	--	--	--	uncharacterized protein LOC100381569 [Zea mays]
Zea_mays_newGene_1451	3	199126805	199127986	--	--	Molecular Function: microtubule motor activity (GO:0003777);; Molecular Function: ATP binding (GO:0005524);; Cellular Component: kinesin complex (GO:0005871);; Cellular Component: microtubule (GO:0005874);; Cellular Component: plasma membrane (GO:0005886);; Biological Process: microtubule-based movement (GO:0007018);; Molecular Function: microtubule binding (GO:0008017);;	--	--	PREDICTED: uncharacterized protein LOC103651218 [Zea mays]
Zea_mays_newGene_1452	3	199335633	199337753	--	--	--	--	--	PREDICTED: uncharacterized protein LOC103636665 [Zea mays]
Zea_mays_newGene_1455	3	203312589	203313690	--	--	--	--	--	TPA: hypothetical protein ZEAMMB73_971805 [Zea mays]
Zea_mays_newGene_1456	3	203313910	203315112	--	--	Molecular Function: nucleic acid binding (GO:0003676);; Biological Process: cellular process (GO:0009987);; Molecular Function: protein dimerization activity (GO:0046983);;	--	Putative AC transposase OS=Zea mays (Maize) PE=2 SV=2	PREDICTED: uncharacterized protein LOC100381392 isoform X1 [Zea mays]
Zea_mays_newGene_1458	3	204046888	204052246	--	--	Molecular Function: binding (GO:0005488);; Cellular Component: mitochondrion (GO:0005739);; Cellular Component: plastid (GO:0009536);;	--	Endonuclease OS=Nicotiana tabacum (Common tobacco) PE=2 SV=1	PREDICTED: uncharacterized protein LOC100304242 isoform X1 [Zea mays]
Zea_mays_newGene_1459	3	209161295	209167499	[EH]	--	Molecular Function: magnesium ion binding (GO:0000287);; Molecular Function: pyruvate decarboxylase activity (GO:0004737);; Cellular Component: cytosol (GO:0005829);; Biological Process: toxin catabolic process (GO:0009407);; Biological Process: response to cyclopentenone (GO:0010583);; Molecular Function: transferase activity (GO:0016740);; Molecular Function: thiamine pyrophosphate binding (GO:…	K12261|1.48437e-76|zma:100383041|IDP2389; LOC100383041; K12261 2-hydroxyacyl-CoA lyase 1 [EC:4.1.-.-] (A)	2-hydroxyacyl-CoA lyase OS=Oryza sativa subsp. japonica (Rice) PE=3 SV=3	uncharacterized protein LOC100383041 [Zea mays]
Zea_mays_newGene_1460	3	209288102	209292164	--	--	Cellular Component: mitochondrion (GO:0005739);; Cellular Component: chloroplast outer membrane (GO:0009707);; Biological Process: galactolipid biosynthetic process (GO:0019375);; Molecular Function: galactolipid galactosyltransferase activity (GO:0046480);;	--	Digalactosyldiacylglycerol synthase 1, chloroplastic (Precursor) GN=DGD1 OS=Lotus japonicus (Lotus corniculatus var. japonicus) PE=2 SV=1	uncharacterized protein LOC100274517 [Zea mays]
Zea_mays_newGene_1461	3	211953660	211960276	[O]	Posttranslational modification, protein turnover, chaperones	Molecular Function: DNA binding (GO:0003677);; Molecular Function: ATP-dependent peptidase activity (GO:0004176);; Molecular Function: nuclease activity (GO:0004518);; Molecular Function: ATP binding (GO:0005524);; Cellular Component: cell wall (GO:0005618);; Cellular Component: mitochondrion (GO:0005739);; Biological Process: ATP catabolic process (GO:0006200);; Biological Process: nucleotide-ex…	K03696|2.42146e-56|zma:103644745|chaperone protein ClpC1, chloroplastic-like; K03696 ATP-dependent Clp protease ATP-binding subunit ClpC (A)	Chaperone protein ClpC1, chloroplastic (Precursor) GN=OSJNBa0039C07.4 OS=Oryza sativa subsp. japonica (Rice) PE=2 SV=2	PREDICTED: chaperone protein ClpC1, chloroplastic-like [Zea mays]
Zea_mays_newGene_1463	3	218878567	218879856	--	--	--	--	--	PREDICTED: uncharacterized protein LOC103651500 [Zea mays]
Zea_mays_newGene_1466	3	222836078	222836438	--	--	--	--	--	uncharacterized protein LOC100382646 [Zea mays]
Zea_mays_newGene_1467	3	225664759	225667968	--	--	Biological Process: protein transport (GO:0015031);;	K12194|2.17759e-82|zma:100191382|uncharacterized LOC100191382; K12194 charged multivesicular body protein 4 (A)	Vacuolar protein sorting-associated protein 32 homolog 1 GN=F6F22.14 OS=Arabidopsis thaliana (Mouse-ear cress) PE=1 SV=1	uncharacterized protein LOC100191382 [Zea mays]
Zea_mays_newGene_1468	3	225841066	225843861	[F]	Nucleotide transport and metabolism	Biological Process: endonucleolytic cleavage involved in rRNA processing (GO:0000478);; Molecular Function: CTP synthase activity (GO:0003883);; Cellular Component: cytosol (GO:0005829);; Biological Process: pyrimidine nucleotide biosynthetic process (GO:0006221);; Biological Process: embryo development ending in seed dormancy (GO:0009793);;	K01937|2.15175e-84|cit:102612246|CTP synthase-like; K01937 CTP synthase [EC:6.3.4.2] (A)	--	PREDICTED: CTP synthase isoform X1 [Zea mays]
Zea_mays_newGene_1469	3	227583702	227588464	--	--	--	--	Arginine decarboxylase 1 GN=P0493C11.18 OS=Oryza sativa subsp. japonica (Rice) PE=1 SV=1	PREDICTED: uncharacterized protein LOC103653514 [Zea mays]
Zea_mays_newGene_1470	3	228002163	228003412	--	--	Molecular Function: nucleic acid binding (GO:0003676);; Biological Process: transcription, DNA-templated (GO:0006351);;	--	--	PREDICTED: uncharacterized protein LOC100191744 [Zea mays]
Zea_mays_newGene_1471	3	229606501	229612690	--	--	Molecular Function: structural molecule activity (GO:0005198);; Cellular Component: vacuole (GO:0005773);; Biological Process: intracellular protein transport (GO:0006886);; Cellular Component: chloroplast (GO:0009507);; Biological Process: vesicle-mediated transport (GO:0016192);; Cellular Component: clathrin coat of trans-Golgi network vesicle (GO:0030130);; Cellular Component: clathrin coat of…	K04646|0|sita:101777651|clathrin heavy chain 1-like; K04646 clathrin heavy chain (A)	Clathrin heavy chain 1 OS=Oryza sativa subsp. japonica (Rice) PE=3 SV=1	PREDICTED: clathrin heavy chain 1-like isoform X1 [Setaria italica]
Zea_mays_newGene_1472	3	229612911	229613678	--	--	Molecular Function: structural molecule activity (GO:0005198);; Cellular Component: vacuole (GO:0005773);; Biological Process: intracellular protein transport (GO:0006886);; Cellular Component: chloroplast (GO:0009507);; Biological Process: vesicle-mediated transport (GO:0016192);; Cellular Component: clathrin coat of trans-Golgi network vesicle (GO:0030130);; Cellular Component: clathrin coat of…	K04646|3.49953e-135|obr:102719452|clathrin heavy chain 2-like; K04646 clathrin heavy chain (A)	Clathrin heavy chain 1 OS=Oryza sativa subsp. japonica (Rice) PE=3 SV=1	PREDICTED: clathrin heavy chain 2-like, partial [Oryza brachyantha]
Zea_mays_newGene_1473	3	229735365	229736875	[O]	Posttranslational modification, protein turnover, chaperones	Molecular Function: zinc ion binding (GO:0008270);;	K13113|1.26386e-50|sita:101759265|ubiquitin-like protein 5-like; K13113 ubiquitin-like protein 5 (A)	Ubiquitin-like protein 5 GN=UBL5 OS=Arabidopsis thaliana (Mouse-ear cress) PE=3 SV=1	PREDICTED: ubiquitin-like protein 5-like [Setaria italica]
Zea_mays_newGene_1474	3	230077595	230082328	--	--	Molecular Function: zinc ion binding (GO:0008270);;	--	Protein FAR1-RELATED SEQUENCE 5 GN=FRS5 OS=Arabidopsis thaliana (Mouse-ear cress) PE=2 SV=1	PREDICTED: protein FAR1-RELATED SEQUENCE 5 isoform X1 [Zea mays]
Zea_mays_newGene_1475	3	230618197	230618937	--	--	--	--	DNA repair protein XRCC2 homolog GN=XRCC2 OS=Arabidopsis thaliana (Mouse-ear cress) PE=2 SV=2	PREDICTED: uncharacterized protein LOC103636230 [Zea mays]
Zea_mays_newGene_1476	3	555932	556651	--	--	Molecular Function: nucleotide binding (GO:0000166);; Biological Process: mRNA splicing, via spliceosome (GO:0000398);; Molecular Function: RNA binding (GO:0003723);; Cellular Component: cytoplasmic membrane-bounded vesicle (GO:0016023);;	--	--	TPA: hypothetical protein ZEAMMB73_089352 [Zea mays]
Zea_mays_newGene_1477	3	1882839	1884523	--	--	--	--	--	PREDICTED: uncharacterized protein LOC103649545 [Zea mays]
Zea_mays_newGene_1478	3	6781287	6784110	--	--	Molecular Function: nucleic acid binding (GO:0003676);; Cellular Component: mitochondrion (GO:0005739);; Molecular Function: protein dimerization activity (GO:0046983);;	--	Putative AC9 transposase OS=Zea mays (Maize) PE=4 SV=1	uncharacterized protein LOC100193801 [Zea mays]
Zea_mays_newGene_1479	3	7675367	7676817	--	--	Cellular Component: vacuole (GO:0005773);; Cellular Component: membrane (GO:0016020);;	--	--	PREDICTED: uncharacterized protein LOC103634893 isoform X2 [Zea mays]
Zea_mays_newGene_1480	3	7955953	7958262	--	--	--	--	--	hypothetical protein SORBIDRAFT_03g029590 [Sorghum bicolor]
Zea_mays_newGene_1481	3	8588631	8593277	[R]	General function prediction only	Molecular Function: GTP binding (GO:0005525);; Cellular Component: plasma membrane (GO:0005886);; Biological Process: small GTPase mediated signal transduction (GO:0007264);; Biological Process: protein transport (GO:0015031);;	K07897|3.49529e-51|zma:103630662|ras-related protein Rab7-like; K07897 Ras-related protein Rab-7A (A)	Ras-related protein Rab7 OS=Glycine max (Soybean) PE=2 SV=1	PREDICTED: ras-related protein Rab7-like [Zea mays]
Zea_mays_newGene_1482	3	12755976	12758572	--	--	Biological Process: rRNA processing (GO:0006364);; Biological Process: regulation of translation (GO:0006417);; Cellular Component: chloroplast (GO:0009507);; Cellular Component: plastid chromosome (GO:0009508);; Biological Process: chloroplast relocation (GO:0009902);; Biological Process: leaf morphogenesis (GO:0009965);; Biological Process: thylakoid membrane organization (GO:0010027);; Biologi…	--	--	unknown [Zea mays]
Zea_mays_newGene_1483	3	17444047	17450370	--	--	Molecular Function: CAAX-protein geranylgeranyltransferase activity (GO:0004662);; Cellular Component: CAAX-protein geranylgeranyltransferase complex (GO:0005953);; Biological Process: response to water deprivation (GO:0009414);; Biological Process: response to auxin (GO:0009733);; Biological Process: negative regulation of abscisic acid-activated signaling pathway (GO:0009788);; Biological Proce…	K11713|2.1905e-38|sbi:SORBI_03g006060|SORBIDRAFT_03g006060, Sb03g006060; hypothetical protein; K11713 geranylgeranyl transferase type-1 subunit beta [EC:2.5.1.59] (A)	Geranylgeranyl transferase type-1 subunit beta GN=F12L6 OS=Arabidopsis thaliana (Mouse-ear cress) PE=1 SV=1	hypothetical protein SORBIDRAFT_03g006060 [Sorghum bicolor]
Zea_mays_newGene_1484	3	20586245	20587652	--	--	--	--	--	PREDICTED: uncharacterized protein LOC103639018 [Zea mays]
Zea_mays_newGene_1485	3	21924849	21926405	--	--	Molecular Function: RNA polymerase II transcription cofactor activity (GO:0001104);; Biological Process: regulation of transcription from RNA polymerase II promoter (GO:0006357);; Cellular Component: mediator complex (GO:0016592);;	K15139|4.86831e-37|sbi:SORBI_03g007110|SORBIDRAFT_03g007110, Sb03g007110; hypothetical protein; K15139 mediator of RNA polymerase II transcription subunit 22 (A)	Mediator of RNA polymerase II transcription subunit 22b GN=T6D22.4 OS=Arabidopsis thaliana (Mouse-ear cress) PE=1 SV=1	surfeit locus protein 5 [Zea mays]
Zea_mays_newGene_1486	3	34201395	34212491	--	--	--	--	--	hypothetical protein [Zea mays]
Zea_mays_newGene_1490	3	49723308	49726031	--	--	--	--	--	PREDICTED: uncharacterized protein LOC103648814 [Zea mays]
Zea_mays_newGene_1491	3	50301336	50304536	--	--	Cellular Component: mitochondrion (GO:0005739);; Cellular Component: Golgi apparatus (GO:0005794);; Biological Process: protein glycosylation (GO:0006486);; Molecular Function: galactosyltransferase activity (GO:0008378);; Cellular Component: integral component of membrane (GO:0016021);;	--	--	TPA: hypothetical protein ZEAMMB73_438990 [Zea mays]
Zea_mays_newGene_1493	3	55248050	55251337	--	--	--	--	--	hypothetical protein [Zea mays]
Zea_mays_newGene_1495	3	62469997	62471843	--	--	--	--	--	hypothetical protein ZEAMMB73_986279, partial [Zea mays]
Zea_mays_newGene_1496	3	66600920	66601775	--	--	--	--	--	PREDICTED: uncharacterized protein LOC103651985 [Zea mays]
Zea_mays_newGene_1497	3	67153636	67155936	--	--	--	--	--	uncharacterized protein LOC100384746 [Zea mays]
Zea_mays_newGene_1498	3	69214913	69220046	[J]	Translation, ribosomal structure and biogenesis	--	--	60S ribosomal protein L23 GN=RPL23 OS=Nicotiana tabacum (Common tobacco) PE=2 SV=1	uncharacterized protein LOC100276444 [Zea mays]
Zea_mays_newGene_1500	3	71957373	71961935	--	--	--	--	--	uncharacterized protein LOC100501052 [Zea mays]
Zea_mays_newGene_1503	3	76090952	76112128	--	--	--	--	--	PREDICTED: uncharacterized protein LOC103638507 [Zea mays]
Zea_mays_newGene_1504	3	81321855	81324394	--	--	--	--	--	unknown [Zea mays]
Zea_mays_newGene_1506	3	88434177	88436176	--	--	--	--	--	PREDICTED: uncharacterized protein LOC103641213 [Zea mays]
Zea_mays_newGene_1507	3	90175894	90178094	--	--	--	--	--	uncharacterized protein LOC100272394 precursor [Zea mays]
Zea_mays_newGene_1510	3	99267882	99269301	--	--	Cellular Component: exocyst (GO:0000145);; Cellular Component: plasma membrane (GO:0005886);; Biological Process: exocytosis (GO:0006887);; Biological Process: actin filament organization (GO:0007015);; Cellular Component: plasmodesma (GO:0009506);; Biological Process: protein transport (GO:0015031);; Biological Process: vesicle docking (GO:0048278);;	--	Exocyst complex component 5 GN=OSJNBb0001P17 OS=Oryza sativa subsp. japonica (Rice) PE=2 SV=1	PREDICTED: exocyst complex component 5-like [Zea mays]
Zea_mays_newGene_1511	3	99286404	99287125	--	--	Cellular Component: exocyst (GO:0000145);; Cellular Component: plasma membrane (GO:0005886);; Biological Process: exocytosis (GO:0006887);; Biological Process: actin filament organization (GO:0007015);; Cellular Component: plasmodesma (GO:0009506);; Biological Process: protein transport (GO:0015031);; Biological Process: vesicle docking (GO:0048278);;	--	Exocyst complex component 5 GN=OSJNBb0001P17 OS=Oryza sativa subsp. japonica (Rice) PE=2 SV=1	PREDICTED: exocyst complex component 5-like [Zea mays]
Zea_mays_newGene_1513	3	107422960	107425017	--	--	--	--	--	TPA: hypothetical protein ZEAMMB73_221205 [Zea mays]
Zea_mays_newGene_1514	3	113083990	113094872	--	--	--	--	--	PREDICTED: probable GPI-anchored adhesin-like protein PGA55 isoform X2 [Zea mays]
Zea_mays_newGene_1515	3	113797256	113799247	[S]	Function unknown	Biological Process: defense response (GO:0006952);; Molecular Function: ADP binding (GO:0043531);;	--	Disease resistance protein RGA2 GN=RGA2 OS=Solanum bulbocastanum (Wild potato) PE=1 SV=1	PREDICTED: leucine-rich repeat protein SHOC-2-like [Zea mays]
Zea_mays_newGene_1516	3	113799384	113800711	--	--	Biological Process: defense response (GO:0006952);; Molecular Function: ADP binding (GO:0043531);;	--	--	putative rp3 protein [Zea mays]
Zea_mays_newGene_1518	3	119225591	119227293	--	--	Molecular Function: DNA binding (GO:0003677);; Cellular Component: plastid (GO:0009536);; Molecular Function: transferase activity (GO:0016740);; Molecular Function: protein dimerization activity (GO:0046983);;	--	Zinc finger BED domain-containing protein RICESLEEPER 4 OS=Oryza sativa subsp. japonica (Rice) PE=2 SV=3	PREDICTED: uncharacterized protein LOC103630065 isoform X1 [Zea mays]
Zea_mays_newGene_1519	3	121444449	121446345	[U]	Intracellular trafficking, secretion, and vesicular transport	Cellular Component: nucleus (GO:0005634);; Biological Process: protein import into nucleus (GO:0006606);; Molecular Function: protein transporter activity (GO:0008565);; Cellular Component: perinuclear region of cytoplasm (GO:0048471);;	--	Importin subunit alpha-1b OS=Oryza sativa subsp. japonica (Rice) PE=1 SV=2	PREDICTED: importin subunit alpha-1b-like [Zea mays]
Zea_mays_newGene_1520	3	126210093	126211352	--	--	--	--	--	uncharacterized protein LOC100272298 [Zea mays]
Zea_mays_newGene_1521	3	129191478	129192545	--	--	--	--	--	PREDICTED: uncharacterized protein LOC103654471 [Zea mays]
Zea_mays_newGene_1522	3	130741363	130742682	--	--	--	--	--	hypothetical protein ZEAMMB73_685176 [Zea mays]
Zea_mays_newGene_1523	3	131042766	131045196	--	--	Cellular Component: ubiquitin ligase complex (GO:0000151);; Biological Process: ubiquitin-dependent protein catabolic process (GO:0006511);; Molecular Function: zinc ion binding (GO:0008270);; Biological Process: protein ubiquitination (GO:0016567);; Molecular Function: ubiquitin-ubiquitin ligase activity (GO:0034450);; Biological Process: cellular process regulating host cell cycle in response t…	K12169|1.35628e-32|sita:101763193|E3 ubiquitin-protein ligase RKP-like; K12169 Kip1 ubiquitination-promoting complex protein 1 [EC:6.3.2.19] (A)	E3 ubiquitin-protein ligase RKP GN=F7D8.33 OS=Arabidopsis thaliana (Mouse-ear cress) PE=2 SV=2	unknown [Zea mays]
Zea_mays_newGene_1524	3	131116307	131120348	--	--	--	--	--	PREDICTED: uncharacterized protein LOC103650567 isoform X2 [Zea mays]
Zea_mays_newGene_1525	3	137173810	137176444	--	--	Cellular Component: plastid (GO:0009536);;	--	Zinc finger CCCH domain-containing protein 43 GN=OSJNBa0077L03.22 OS=Oryza sativa subsp. japonica (Rice) PE=2 SV=1	uncharacterized protein LOC100274146 [Zea mays]
Zea_mays_newGene_1527	3	148253946	148256887	--	--	Biological Process: cytokinesis by cell plate formation (GO:0000911);; Molecular Function: microtubule motor activity (GO:0003777);; Molecular Function: ATP binding (GO:0005524);; Cellular Component: kinesin complex (GO:0005871);; Cellular Component: microtubule (GO:0005874);; Biological Process: microtubule-based movement (GO:0007018);; Molecular Function: microtubule binding (GO:0008017);; Biol…	--	--	PREDICTED: chromosome-associated kinesin KIF4-like isoform X3 [Zea mays]
Zea_mays_newGene_1528	3	149372107	149379831	[R]	General function prediction only	Molecular Function: nucleic acid binding (GO:0003676);; Molecular Function: ATP binding (GO:0005524);; Molecular Function: ATP-dependent helicase activity (GO:0008026);;	--	--	TPA: hypothetical protein ZEAMMB73_131767 [Zea mays]
Zea_mays_newGene_1529	3	150432392	150653937	[J]	Translation, ribosomal structure and biogenesis	Molecular Function: sulfotransferase activity (GO:0008146);;	--	Cytosolic sulfotransferase 5 GN=T14D3.10 OS=Arabidopsis thaliana (Mouse-ear cress) PE=1 SV=1	PREDICTED: cytosolic sulfotransferase 8-like isoform X1 [Zea mays]
Zea_mays_newGene_1530	3	150820339	150835676	[Z]	Cytoskeleton	Molecular Function: motor activity (GO:0003774);; Molecular Function: actin binding (GO:0003779);; Molecular Function: ATP binding (GO:0005524);; Cellular Component: plastid (GO:0009536);; Cellular Component: myosin complex (GO:0016459);;	K10357|2.59101e-64|sbi:SORBI_02g036390|SORBIDRAFT_02g036390, Sb02g036390; hypothetical protein; K10357 myosin V (A)	Myosin-3 GN=F14I3.6 OS=Arabidopsis thaliana (Mouse-ear cress) PE=2 SV=1	hypothetical protein SORBIDRAFT_02g036390 [Sorghum bicolor]
Zea_mays_newGene_1531	3	152538637	152544236	[L]	Replication, recombination and repair	Molecular Function: DNA binding (GO:0003677);; Molecular Function: RNA binding (GO:0003723);; Molecular Function: RNA-directed DNA polymerase activity (GO:0003964);; Molecular Function: aspartic-type endopeptidase activity (GO:0004190);; Biological Process: RNA-dependent DNA replication (GO:0006278);; Biological Process: DNA recombination (GO:0006310);; Biological Process: proteolysis (GO:0006508…	--	Uncharacterized mitochondrial protein AtMg00860 GN=AtMg00860 OS=Arabidopsis thaliana (Mouse-ear cress) PE=4 SV=1	putative gag-pol polyprotein [Zea mays]
Zea_mays_newGene_1535	3	157136390	157136887	[G]	Carbohydrate transport and metabolism	Molecular Function: sedoheptulose-7-phosphate:D-glyceraldehyde-3-phosphate glyceronetransferase activity (GO:0004801);; Cellular Component: mitochondrion (GO:0005739);; Biological Process: glycolytic process (GO:0006096);; Biological Process: pentose-phosphate shunt (GO:0006098);; Biological Process: aerobic respiration (GO:0009060);; Cellular Component: chloroplast stroma (GO:0009570);; Biologic…	K00616|2.84491e-95|zma:103650820|uncharacterized LOC103650820; K00616 transaldolase [EC:2.2.1.2] (A)	Transaldolase {ECO:0000250|UniProtKB:P48983} (Fragments) OS=Capsicum annuum var. annuum (Red pepper) PE=1 SV=1	PREDICTED: uncharacterized protein LOC103650820 [Zea mays]
Zea_mays_newGene_1536	3	157503395	157511838	--	--	--	--	--	uncharacterized protein LOC100381596 [Zea mays]
Zea_mays_newGene_1540	3	172723980	172728729	--	--	--	--	--	hypothetical protein rf1-C2-g9 [Zea mays]
Zea_mays_newGene_1542	3	175939082	175941013	--	--	--	--	--	PREDICTED: uncharacterized protein LOC103635596 isoform X1 [Zea mays]
Zea_mays_newGene_1543	3	177302074	177306266	--	--	Molecular Function: ATP binding (GO:0005524);; Cellular Component: microtubule associated complex (GO:0005875);; Cellular Component: plastid (GO:0009536);;	--	--	unknown [Zea mays]
Zea_mays_newGene_1544	3	177642735	177646400	--	--	Molecular Function: damaged DNA binding (GO:0003684);; Cellular Component: nucleus (GO:0005634);; Biological Process: nucleotide-excision repair (GO:0006289);; Cellular Component: chloroplast (GO:0009507);; Biological Process: regulation of chlorophyll biosynthetic process (GO:0010380);; Molecular Function: ubiquitin binding (GO:0043130);; Biological Process: proteasome-mediated ubiquitin-depende…	K11807|1.14762e-10|zma:103640420|uncharacterized LOC103640420; K11807 WD and tetratricopeptide repeats protein 1 (A)	Ubiquitin receptor RAD23b GN=F20B17.8 OS=Arabidopsis thaliana (Mouse-ear cress) PE=1 SV=3	hypothetical protein ZEAMMB73_841759 [Zea mays]
Zea_mays_newGene_1545	3	180128477	180130530	--	--	--	--	--	PREDICTED: uncharacterized protein LOC100278828 [Zea mays]
Zea_mays_newGene_1547	3	186226565	186228260	[FGR]	--	Molecular Function: protein kinase C binding (GO:0005080);; Cellular Component: peroxisome (GO:0005777);; Cellular Component: plasma membrane (GO:0005886);; Biological Process: sulfur compound metabolic process (GO:0006790);; Molecular Function: zinc ion binding (GO:0008270);; Biological Process: purine ribonucleotide metabolic process (GO:0009150);; Molecular Function: adenylylsulfatase activity…	K02503|1.47891e-40|zma:103651079|14 kDa zinc-binding protein-like; K02503 histidine triad (HIT) family protein (A)	14 kDa zinc-binding protein GN=ZBP14 OS=Zea mays (Maize) PE=1 SV=1	PREDICTED: 14 kDa zinc-binding protein-like [Zea mays]
Zea_mays_newGene_1548	3	187456380	187487394	--	--	Cellular Component: Golgi apparatus (GO:0005794);; Biological Process: protein glycosylation (GO:0006486);; Cellular Component: integral component of membrane (GO:0016021);; Molecular Function: galactosylxylosylprotein 3-beta-galactosyltransferase activity (GO:0047220);;	--	Probable beta-1,3-galactosyltransferase 4 GN=B3GALT4 OS=Arabidopsis thaliana (Mouse-ear cress) PE=2 SV=1	PREDICTED: probable beta-1,3-galactosyltransferase 3 [Zea mays]
Zea_mays_newGene_1549	3	188808867	188809841	[L]	Replication, recombination and repair	Molecular Function: RNA binding (GO:0003723);; Molecular Function: RNA-directed DNA polymerase activity (GO:0003964);; Molecular Function: aspartic-type endopeptidase activity (GO:0004190);; Cellular Component: nucleus (GO:0005634);; Biological Process: RNA-dependent DNA replication (GO:0006278);; Biological Process: proteolysis (GO:0006508);; Biological Process: DNA integration (GO:0015074);; Ce…	--	RNA-directed DNA polymerase homolog OS=Oenothera berteroana (Bertero&apos;s evening primrose) PE=4 SV=1	PREDICTED: uncharacterized protein LOC103640371 [Zea mays]
Zea_mays_newGene_1551	3	190629753	190648044	[RTKL]	--	Molecular Function: protein serine/threonine kinase activity (GO:0004674);; Molecular Function: ATP binding (GO:0005524);; Biological Process: protein phosphorylation (GO:0006468);; Cellular Component: cytoplasmic membrane-bounded vesicle (GO:0016023);;	--	G-type lectin S-receptor-like serine/threonine-protein kinase B120 (Precursor) GN=B120 OS=Arabidopsis thaliana (Mouse-ear cress) PE=2 SV=1	PREDICTED: uncharacterized protein LOC100272682 isoform X1 [Zea mays]
Zea_mays_newGene_1552	3	190852320	190863310	--	--	Cellular Component: plastid (GO:0009536);;	--	Pentatricopeptide repeat-containing protein At1g09900 GN=At1g09900 OS=Arabidopsis thaliana (Mouse-ear cress) PE=2 SV=1	PREDICTED: pentatricopeptide repeat-containing protein At1g09900-like [Brachypodium distachyon]
Zea_mays_newGene_1553	3	192885202	192887293	--	--	Cellular Component: plastid (GO:0009536);;	--	--	PREDICTED: glutathione S-transferase T3-like [Zea mays]
Zea_mays_newGene_1554	3	193296358	193298349	--	--	Molecular Function: ubiquitin thiolesterase activity (GO:0004221);; Biological Process: ubiquitin-dependent protein catabolic process (GO:0006511);; Molecular Function: peptidase activity (GO:0008233);;	--	Ubiquitin carboxyl-terminal hydrolase 12 GN=UBP12 OS=Arabidopsis thaliana (Mouse-ear cress) PE=1 SV=2	PREDICTED: ubiquitin carboxyl-terminal hydrolase 12-like isoform X1 [Zea mays]
Zea_mays_newGene_1555	3	194545612	194547640	--	--	Molecular Function: DNA binding (GO:0003677);; Cellular Component: plastid (GO:0009536);; Cellular Component: cytoplasmic membrane-bounded vesicle (GO:0016023);; Molecular Function: protein dimerization activity (GO:0046983);;	--	Putative AC transposase OS=Zea mays (Maize) PE=2 SV=2	transposon protein [Zea mays]
Zea_mays_newGene_1556	3	194555011	194556467	--	--	Molecular Function: DNA binding (GO:0003677);; Molecular Function: protein dimerization activity (GO:0046983);;	--	Putative AC9 transposase OS=Zea mays (Maize) PE=4 SV=1	PREDICTED: uncharacterized protein LOC103635982 [Zea mays]
Zea_mays_newGene_1557	3	194785053	194790548	--	--	--	--	--	uncharacterized protein LOC100382559 [Zea mays]
Zea_mays_newGene_1558	3	197927627	197929622	--	--	Molecular Function: nucleic acid binding (GO:0003676);; Molecular Function: zinc ion binding (GO:0008270);;	--	Protein FAR-RED IMPAIRED RESPONSE 1 GN=FAR1 OS=Arabidopsis thaliana (Mouse-ear cress) PE=1 SV=1	PREDICTED: protein FAR1-RELATED SEQUENCE 5-like [Zea mays]
Zea_mays_newGene_1559	3	198316325	198316925	--	--	Cellular Component: Golgi membrane (GO:0000139);; Biological Process: nuclear-transcribed mRNA catabolic process (GO:0000956);; Cellular Component: integral component of membrane (GO:0016021);;	--	Golgin-84 GN=OSJNBa0014K08.9 OS=Oryza sativa subsp. japonica (Rice) PE=2 SV=1	PREDICTED: golgin-84 isoform X3 [Zea mays]
Zea_mays_newGene_1560	3	198317132	198317859	--	--	Biological Process: nuclear-transcribed mRNA catabolic process (GO:0000956);; Cellular Component: Golgi apparatus (GO:0005794);; Cellular Component: membrane (GO:0016020);;	--	Golgin-84 GN=OSJNBa0014K08.9 OS=Oryza sativa subsp. japonica (Rice) PE=2 SV=1	PREDICTED: golgin-84-like [Zea mays]
Zea_mays_newGene_1561	3	198611187	198616903	--	--	--	--	Long chain acyl-CoA synthetase 9, chloroplastic GN=LACS9 OS=Arabidopsis thaliana (Mouse-ear cress) PE=2 SV=1	PREDICTED: uncharacterized protein LOC101778758 [Setaria italica]
Zea_mays_newGene_1562	3	199052151	199077854	--	--	Cellular Component: Golgi membrane (GO:0000139);; Biological Process: nuclear-transcribed mRNA catabolic process (GO:0000956);; Cellular Component: integral component of membrane (GO:0016021);;	--	Golgin-84 GN=OSJNBa0014K08.9 OS=Oryza sativa subsp. japonica (Rice) PE=2 SV=1	uncharacterized protein LOC100382765 [Zea mays]
Zea_mays_newGene_1563	3	199107842	199109371	--	--	Molecular Function: microtubule motor activity (GO:0003777);; Molecular Function: ATP binding (GO:0005524);; Cellular Component: kinesin complex (GO:0005871);; Cellular Component: microtubule (GO:0005874);; Cellular Component: plasma membrane (GO:0005886);; Biological Process: microtubule-based movement (GO:0007018);; Molecular Function: microtubule binding (GO:0008017);;	--	--	PREDICTED: uncharacterized protein LOC103652492 [Zea mays]
Zea_mays_newGene_1564	3	199128404	199129125	--	--	Cellular Component: Golgi membrane (GO:0000139);; Biological Process: nuclear-transcribed mRNA catabolic process (GO:0000956);; Cellular Component: integral component of membrane (GO:0016021);;	--	Golgin-84 GN=OSJNBa0014K08.9 OS=Oryza sativa subsp. japonica (Rice) PE=2 SV=1	uncharacterized protein LOC100382765 [Zea mays]
Zea_mays_newGene_1565	3	201366063	201368157	--	--	Molecular Function: DNA-directed RNA polymerase activity (GO:0003899);; Cellular Component: extracellular region (GO:0005576);; Biological Process: regulation of meristem growth (GO:0010075);; Cellular Component: cytoplasmic membrane-bounded vesicle (GO:0016023);; Biological Process: RNA biosynthetic process (GO:0032774);;	--	Protodermal factor 1 (Precursor) GN=PDF1 OS=Arabidopsis thaliana (Mouse-ear cress) PE=2 SV=1	PREDICTED: uncharacterized protein LOC100382457 isoform X1 [Zea mays]
Zea_mays_newGene_1566	3	204363403	204365996	[RTKL]	--	Molecular Function: protein serine/threonine kinase activity (GO:0004674);; Molecular Function: ATP binding (GO:0005524);; Cellular Component: nucleus (GO:0005634);; Cellular Component: cytoplasm (GO:0005737);; Cellular Component: plasma membrane (GO:0005886);; Biological Process: protein phosphorylation (GO:0006468);; Cellular Component: plasmodesma (GO:0009506);;	K02218|4.4155e-165|zma:100273747|casein kinase I isoform delta-like; K02218 casein kinase 1 [EC:2.7.11.1] (A)	Casein kinase I isoform delta-like GN=At4g26100 OS=Arabidopsis thaliana (Mouse-ear cress) PE=2 SV=2	PREDICTED: casein kinase I isoform delta-like [Zea mays]
Zea_mays_newGene_1567	3	204688228	204693743	--	--	Molecular Function: sequence-specific DNA binding transcription factor activity (GO:0003700);; Molecular Function: calmodulin binding (GO:0005516);; Molecular Function: ATP binding (GO:0005524);; Cellular Component: mitochondrion (GO:0005739);; Cellular Component: Golgi apparatus (GO:0005794);; Biological Process: ATP catabolic process (GO:0006200);; Biological Process: regulation of transcriptio…	K14641|1.02041e-96|zma:103651275|probable apyrase 2; K14641 apyrase [EC:3.6.1.5] (A)	Probable apyrase 2 OS=Oryza sativa subsp. japonica (Rice) PE=2 SV=1	PREDICTED: probable apyrase 2 [Zea mays]
Zea_mays_newGene_1569	3	205473166	205485194	--	--	Molecular Function: DNA binding (GO:0003677);; Molecular Function: protein dimerization activity (GO:0046983);;	--	Zinc finger BED domain-containing protein RICESLEEPER 1 OS=Oryza sativa subsp. japonica (Rice) PE=3 SV=1	unknown [Zea mays]
Zea_mays_newGene_1570	3	206552445	206553340	--	--	Molecular Function: DNA binding (GO:0003677);; Biological Process: DNA recombination (GO:0006310);; Cellular Component: plastid (GO:0009536);; Biological Process: transposition (GO:0032196);; Molecular Function: protein dimerization activity (GO:0046983);;	--	Putative AC transposase OS=Zea mays (Maize) PE=2 SV=2	hypothetical protein [Zea mays]
Zea_mays_newGene_1571	3	206554080	206557601	--	--	Molecular Function: DNA binding (GO:0003677);; Cellular Component: plastid (GO:0009536);; Biological Process: cellular process (GO:0009987);; Cellular Component: cytoplasmic membrane-bounded vesicle (GO:0016023);; Molecular Function: protein dimerization activity (GO:0046983);;	--	Putative AC9 transposase OS=Zea mays (Maize) PE=4 SV=1	uncharacterized protein LOC100502208 [Zea mays]
Zea_mays_newGene_1572	3	207998962	208000186	--	--	Biological Process: mitotic cell cycle (GO:0000278);; Cellular Component: origin recognition complex (GO:0000808);; Molecular Function: DNA binding (GO:0003677);; Molecular Function: ATP binding (GO:0005524);; Cellular Component: nucleus (GO:0005634);; Biological Process: DNA replication (GO:0006260);; Biological Process: DNA methylation (GO:0006306);; Biological Process: methylation-dependent ch…	K02606|7.03102e-51|zma:541939|orc4, ORC4L; origin recognition complex subunit 4; K02606 origin recognition complex subunit 4 (A)	Origin of replication complex subunit 4 {ECO:0000303|PubMed:15939553} OS=Oryza sativa subsp. japonica (Rice) PE=2 SV=1	origin recognition complex subunit 4 [Zea mays]
Zea_mays_newGene_1573	3	208918632	208919429	--	--	--	K12879|4.11444e-53|zma:103652539|THO complex subunit 2; K12879 THO complex subunit 2 (A)	THO complex subunit 2 GN=F5A9.21/F5A9.22 OS=Arabidopsis thaliana (Mouse-ear cress) PE=1 SV=1	PREDICTED: LOW QUALITY PROTEIN: THO complex subunit 2 [Zea mays]
Zea_mays_newGene_1575	3	211953669	211958402	--	--	Molecular Function: zinc ion binding (GO:0008270);; Cellular Component: membrane (GO:0016020);;	--	E3 ubiquitin protein ligase RIE1 GN=RIE1 OS=Arabidopsis thaliana (Mouse-ear cress) PE=2 SV=1	PREDICTED: uncharacterized protein LOC100216618 isoform X5 [Zea mays]
Zea_mays_newGene_1579	3	223913385	223916039	--	--	Molecular Function: binding (GO:0005488);;	--	--	PREDICTED: uncharacterized protein LOC103634734 [Zea mays]
Zea_mays_newGene_1580	3	226967421	226975083	--	--	--	--	--	unknown [Zea mays]
Zea_mays_newGene_1581	3	227575087	227579942	--	--	Cellular Component: mitochondrion (GO:0005739);;	--	Pentatricopeptide repeat-containing protein At4g39530 GN=PCMP-E52 OS=Arabidopsis thaliana (Mouse-ear cress) PE=3 SV=1	PREDICTED: pentatricopeptide repeat-containing protein At4g39530 [Zea mays]
Zea_mays_newGene_1583	3	229735421	229736954	[O]	Posttranslational modification, protein turnover, chaperones	Molecular Function: zinc ion binding (GO:0008270);;	K13113|4.6522e-50|sita:101759265|ubiquitin-like protein 5-like; K13113 ubiquitin-like protein 5 (A)	Ubiquitin-like protein 5 GN=UBL5 OS=Arabidopsis thaliana (Mouse-ear cress) PE=3 SV=1	PREDICTED: ubiquitin-like protein 5-like [Setaria italica]
Zea_mays_newGene_1584	3	230570426	230571476	--	--	--	--	--	unknown [Zea mays]
Zea_mays_newGene_1829	4	914398	917314	--	--	--	--	Putative disease resistance protein At3g14460 GN=At3g14460 OS=Arabidopsis thaliana (Mouse-ear cress) PE=3 SV=1	PREDICTED: putative disease resistance protein RGA3 [Zea mays]
Zea_mays_newGene_1830	4	1065538	1065880	--	--	Molecular Function: nucleotide binding (GO:0000166);; Molecular Function: nucleic acid binding (GO:0003676);; Biological Process: response to oxidative stress (GO:0006979);; Cellular Component: nuclear speck (GO:0016607);; Molecular Function: identical protein binding (GO:0042802);;	K12900|4.22808e-36|zma:100856927|SR repressor protein; K12900 FUS-interacting serine-arginine-rich protein 1 (A)	Serine/arginine-rich SC35-like splicing factor SCL30 GN=SCL30 OS=Arabidopsis thaliana (Mouse-ear cress) PE=1 SV=1	unknown [Zea mays]
Zea_mays_newGene_1832	4	2422661	2425692	--	--	--	--	--	PREDICTED: uncharacterized protein LOC103652706 isoform X1 [Zea mays]
Zea_mays_newGene_1833	4	2627047	2630695	--	--	Molecular Function: transferase activity, transferring phosphorus-containing groups (GO:0016772);; Molecular Function: organic cyclic compound binding (GO:0097159);; Molecular Function: heterocyclic compound binding (GO:1901363);;	--	Cell number regulator 13 GN=CNR13 OS=Zea mays (Maize) PE=2 SV=1	uncharacterized protein LOC100279975 [Zea mays]
Zea_mays_newGene_1834	4	3295237	3297332	--	--	--	--	--	hypothetical protein ZEAMMB73_581011 [Zea mays]
Zea_mays_newGene_1835	4	4392624	4394211	--	--	--	--	--	CACTA TnpD transposase [Zea mays]
Zea_mays_newGene_1836	4	4477170	4480385	--	--	Cellular Component: cytoplasmic membrane-bounded vesicle (GO:0016023);;	--	--	uncharacterized protein LOC100193026 [Zea mays]
Zea_mays_newGene_1837	4	5012238	5017909	--	--	--	--	--	uncharacterized protein LOC100501535 [Zea mays]
Zea_mays_newGene_1839	4	9782155	9784739	--	--	Cellular Component: nucleus (GO:0005634);; Biological Process: protein N-linked glycosylation (GO:0006487);; Biological Process: intracellular protein transport (GO:0006886);; Molecular Function: protein transporter activity (GO:0008565);; Cellular Component: clathrin adaptor complex (GO:0030131);; Biological Process: cellulose biosynthetic process (GO:0030244);; Molecular Function: protein histi…	--	Beta-adaptin-like protein A GN=BETAA-AD OS=Arabidopsis thaliana (Mouse-ear cress) PE=1 SV=1	PREDICTED: uncharacterized protein LOC103652817 isoform X1 [Zea mays]
Zea_mays_newGene_1841	4	15276023	15277484	--	--	--	--	--	PREDICTED: uncharacterized protein LOC103652882 [Zea mays]
Zea_mays_newGene_1842	4	17633193	17634872	--	--	Molecular Function: nucleotide binding (GO:0000166);; Molecular Function: nucleic acid binding (GO:0003676);; Molecular Function: nucleoside-triphosphatase activity (GO:0017111);;	--	--	PREDICTED: uncharacterized protein LOC103655252 [Zea mays]
Zea_mays_newGene_1843	4	23156529	23159069	--	--	Biological Process: response to superoxide (GO:0000303);; Molecular Function: 3-chloroallyl aldehyde dehydrogenase activity (GO:0004028);; Molecular Function: aldehyde dehydrogenase (NAD) activity (GO:0004029);; Cellular Component: cytosol (GO:0005829);; Biological Process: response to desiccation (GO:0009269);; Biological Process: response to salt stress (GO:0009651);; Biological Process: respon…	K14085|5.79237e-14|zma:103646581|aldehyde dehydrogenase family 7 member A1-like; K14085 aldehyde dehydrogenase family 7 member A1 [EC:1.2.1.31 1.2.1.8 1.2.1.3] (A)	Aldehyde dehydrogenase family 7 member A1 OS=Malus domestica (Apple) PE=1 SV=3	unknown [Zea mays]
Zea_mays_newGene_1845	4	25235246	25237882	[LR]	--	Molecular Function: hydrolase activity (GO:0016787);;	--	Nudix hydrolase 15, mitochondrial (Precursor) OS=Arabidopsis thaliana (Mouse-ear cress) PE=1 SV=2	uncharacterized protein LOC100192859 [Zea mays]
Zea_mays_newGene_1846	4	26190678	26191604	--	--	Molecular Function: calmodulin-dependent protein kinase activity (GO:0004683);; Molecular Function: calcium ion binding (GO:0005509);; Molecular Function: ATP binding (GO:0005524);; Cellular Component: plasma membrane (GO:0005886);; Biological Process: protein phosphorylation (GO:0006468);;	--	CDPK-related kinase 5 GN=T20E23.130 OS=Arabidopsis thaliana (Mouse-ear cress) PE=2 SV=1	PREDICTED: uncharacterized LOC100272934 isoform X1 [Zea mays]
Zea_mays_newGene_1847	4	29182673	29186939	[J]	Translation, ribosomal structure and biogenesis	Molecular Function: aminoacyl-tRNA editing activity (GO:0002161);; Molecular Function: ketol-acid reductoisomerase activity (GO:0004455);; Molecular Function: isoleucine-tRNA ligase activity (GO:0004822);; Molecular Function: ATP binding (GO:0005524);; Biological Process: isoleucyl-tRNA aminoacylation (GO:0006428);; Biological Process: regulation of translational fidelity (GO:0006450);; Biologica…	--	Ketol-acid reductoisomerase, chloroplastic (Precursor) GN=OJ1735_C10.18 OS=Oryza sativa subsp. japonica (Rice) PE=1 SV=1	PREDICTED: uncharacterized protein LOC103653031 [Zea mays]
Zea_mays_newGene_1848	4	29192941	29196350	--	--	--	--	--	PREDICTED: uncharacterized protein LOC103655197 [Zea mays]
Zea_mays_newGene_1849	4	29897730	29927247	--	--	Molecular Function: ATP binding (GO:0005524);; Cellular Component: mitochondrion (GO:0005739);; Cellular Component: plasma membrane (GO:0005886);; Biological Process: protein folding (GO:0006457);; Biological Process: response to heat (GO:0009408);; Biological Process: response to water deprivation (GO:0009414);; Cellular Component: chloroplast stroma (GO:0009570);; Biological Process: response t…	K09487|8.14426e-23|sita:101763050|endoplasmin homolog; K09487 heat shock protein 90kDa beta (A)	--	PREDICTED: endoplasmin homolog [Setaria italica]
Zea_mays_newGene_1850	4	31707449	31709457	--	--	--	--	--	PREDICTED: uncharacterized protein LOC103638647 [Zea mays]
Zea_mays_newGene_1851	4	32658120	32661492	--	--	--	--	--	uncharacterized protein LOC100533165 [Zea mays]
Zea_mays_newGene_1852	4	33250270	33255181	--	--	Cellular Component: nuclear matrix (GO:0016363);;	K14561|1.14126e-17|zma:100216667|pco083390; LOC100216667; K14561 U3 small nucleolar ribonucleoprotein protein IMP4 (A)	--	uncharacterized protein LOC100216667 [Zea mays]
Zea_mays_newGene_1854	4	45560863	45562252	--	--	--	--	--	PREDICTED: uncharacterized protein LOC103653605 isoform X1 [Zea mays]
Zea_mays_newGene_1858	4	47540659	47542365	--	--	--	--	--	uncharacterized protein LOC100383927 [Zea mays]
Zea_mays_newGene_1859	4	54536025	54537084	[L]	Replication, recombination and repair	Molecular Function: nucleic acid binding (GO:0003676);; Molecular Function: ATP binding (GO:0005524);; Molecular Function: ATP-dependent helicase activity (GO:0008026);; Biological Process: embryo development ending in seed dormancy (GO:0009793);; Biological Process: posttranscriptional gene silencing by RNA (GO:0035194);;	K12813|2.14707e-71|sbi:SORBI_04g022460|SORBIDRAFT_04g022460, Sb04g022460; hypothetical protein; K12813 pre-mRNA-splicing factor ATP-dependent RNA helicase DHX16 [EC:3.6.4.13] (A)	--	PREDICTED: uncharacterized protein LOC100383864 isoform X1 [Zea mays]
Zea_mays_newGene_1861	4	56461124	56474652	--	--	--	--	--	hypothetical protein [Zea mays]
Zea_mays_newGene_1862	4	66614904	66615778	[DK]	--	Cellular Component: membrane (GO:0016020);;	K12604|4.10602e-95|zma:103653357|CCR4-NOT transcription complex subunit 1-like; K12604 CCR4-NOT transcription complex subunit 1 (A)	--	PREDICTED: CCR4-NOT transcription complex subunit 1-like [Zea mays]
Zea_mays_newGene_1863	4	66947575	66964429	--	--	Molecular Function: adenylate kinase activity (GO:0004017);; Molecular Function: ATP binding (GO:0005524);; Biological Process: DNA-templated transcription, elongation (GO:0006354);; Cellular Component: chloroplast thylakoid membrane (GO:0009535);; Cellular Component: chloroplast envelope (GO:0009941);; Biological Process: photosynthesis (GO:0015979);; Biological Process: nucleotide phosphorylati…	K00939|3.08891e-99|zma:100382527|uncharacterized LOC100382527; K00939 adenylate kinase [EC:2.7.4.3] (A)	Probable adenylate kinase 5, chloroplastic (Precursor) OS=Oryza sativa subsp. japonica (Rice) PE=2 SV=2	uncharacterized protein LOC100382527 [Zea mays]
Zea_mays_newGene_1864	4	67970898	67975375	--	--	--	--	--	TPA: hypothetical protein ZEAMMB73_489738 [Zea mays]
Zea_mays_newGene_1865	4	68091736	68093459	--	--	--	--	--	PREDICTED: uncharacterized protein LOC103628236 [Zea mays]
Zea_mays_newGene_1866	4	68530825	68532249	--	--	--	--	--	PREDICTED: uncharacterized protein LOC101757088 [Setaria italica]
Zea_mays_newGene_1874	4	83143893	83144862	--	--	Cellular Component: plastid (GO:0009536);; Cellular Component: membrane (GO:0016020);; Biological Process: single-organism transport (GO:0044765);;	K03319|3.12776e-28|zma:541644|pDCT2, ZmpDCT2; plastidic general dicarboxylate transporter; K03319 divalent anion:Na+ symporter, DASS family (A)	Dicarboxylate transporter 2, chloroplastic (Precursor) GN=DIT2 OS=Spinacia oleracea (Spinach) PE=1 SV=1	unknown [Zea mays]
Zea_mays_newGene_1875	4	88094807	88096258	--	--	--	--	--	uncharacterized protein LOC100279828 [Zea mays]
Zea_mays_newGene_1876	4	89459277	89501019	--	--	Molecular Function: hydrolase activity, hydrolyzing O-glycosyl compounds (GO:0004553);; Biological Process: carbohydrate metabolic process (GO:0005975);;	--	Beta-glucosidase 31 (Precursor) GN=OsJ_29984 OS=Oryza sativa subsp. japonica (Rice) PE=2 SV=1	hypothetical protein [Zea mays]
Zea_mays_newGene_1877	4	89882402	89884684	[C]	Energy production and conversion	Biological Process: response to stress (GO:0006950);; Biological Process: metabolic process (GO:0008152);; Biological Process: response to hormone (GO:0009725);; Molecular Function: oxidoreductase activity, acting on the aldehyde or oxo group of donors, NAD or NADP as acceptor (GO:0016620);; Biological Process: response to oxygen-containing compound (GO:1901700);;	K14085|2.34202e-35|zma:103646581|aldehyde dehydrogenase family 7 member A1-like; K14085 aldehyde dehydrogenase family 7 member A1 [EC:1.2.1.31 1.2.1.8 1.2.1.3] (A)	Aldehyde dehydrogenase family 7 member A1 OS=Malus domestica (Apple) PE=1 SV=3	PREDICTED: aldehyde dehydrogenase family 7 member A1-like [Zea mays]
Zea_mays_newGene_1879	4	92817470	92820863	--	--	Molecular Function: aspartic-type endopeptidase activity (GO:0004190);; Biological Process: proteolysis (GO:0006508);; Cellular Component: cytoplasmic membrane-bounded vesicle (GO:0016023);;	--	Aspartic proteinase-like protein 2 (Precursor) GN=At1g65240 OS=Arabidopsis thaliana (Mouse-ear cress) PE=1 SV=2	PREDICTED: aspartic proteinase-like protein 2 [Zea mays]
Zea_mays_newGene_1881	4	95097113	95103826	--	--	Molecular Function: binding (GO:0005488);; Cellular Component: mitochondrion (GO:0005739);; Cellular Component: plastid (GO:0009536);;	--	Endonuclease OS=Nicotiana tabacum (Common tobacco) PE=2 SV=1	PREDICTED: uncharacterized protein LOC100304242 isoform X1 [Zea mays]
Zea_mays_newGene_1882	4	95331336	95336657	--	--	--	--	--	PREDICTED: uncharacterized protein LOC103653543 [Zea mays]
Zea_mays_newGene_1887	4	107844329	107858771	--	--	Molecular Function: chromatin binding (GO:0003682);; Molecular Function: RNA binding (GO:0003723);; Molecular Function: RNA-directed DNA polymerase activity (GO:0003964);; Biological Process: RNA-dependent DNA replication (GO:0006278);; Biological Process: chromatin assembly or disassembly (GO:0006333);; Cellular Component: plastid (GO:0009536);; Molecular Function: metal ion binding (GO:0046872)…	--	--	putative polyprotein [Oryza sativa Japonica Group]
Zea_mays_newGene_1889	4	110278053	110280399	--	--	--	--	--	PREDICTED: uncharacterized protein LOC103653807 [Zea mays]
Zea_mays_newGene_1891	4	119702103	119703486	--	--	Molecular Function: nucleic acid binding (GO:0003676);; Molecular Function: zinc ion binding (GO:0008270);;	K13128|9.32013e-107|zma:100282695|nucleic acid binding protein; K13128 zinc finger CCHC domain-containing protein 8 (A)	--	nucleic acid binding protein [Zea mays]
Zea_mays_newGene_1892	4	127483139	127484909	--	--	Cellular Component: mitochondrion (GO:0005739);; Molecular Function: organic cyclic compound binding (GO:0097159);; Molecular Function: heterocyclic compound binding (GO:1901363);;	--	--	TPA: hypothetical protein ZEAMMB73_451269 [Zea mays]
Zea_mays_newGene_1894	4	135407111	135409709	--	--	--	--	--	unknown [Zea mays]
Zea_mays_newGene_1895	4	135829199	135832297	--	--	--	--	--	unknown [Zea mays]
Zea_mays_newGene_1896	4	138453226	138454517	--	--	Molecular Function: nucleotide binding (GO:0000166);; Molecular Function: protein kinase activity (GO:0004672);; Cellular Component: membrane (GO:0016020);; Cellular Component: cytoplasmic membrane-bounded vesicle (GO:0016023);;	--	--	putative leucine-rich repeat receptor-like protein kinase family protein [Zea mays]
Zea_mays_newGene_1897	4	141439273	141446357	[RTKL]	--	Molecular Function: protein serine/threonine kinase activity (GO:0004674);; Molecular Function: ATP binding (GO:0005524);; Biological Process: protein phosphorylation (GO:0006468);; Biological Process: immune response (GO:0006955);; Cellular Component: integral component of membrane (GO:0016021);; Cellular Component: cytoplasmic membrane-bounded vesicle (GO:0016023);; Biological Process: regulati…	--	Probable LRR receptor-like serine/threonine-protein kinase At3g47570 (Precursor) GN=At3g47570 OS=Arabidopsis thaliana (Mouse-ear cress) PE=2 SV=1	PREDICTED: LRR receptor-like serine/threonine-protein kinase EFR-like isoform X1 [Setaria italica]
Zea_mays_newGene_1898	4	149574690	149576223	--	--	--	--	--	PREDICTED: uncharacterized protein LOC103655596 [Zea mays]
Zea_mays_newGene_1899	4	152819370	152823171	--	--	--	--	--	PREDICTED: putative nuclease HARBI1 [Zea mays]
Zea_mays_newGene_1900	4	154326301	154328487	--	--	--	--	Autonomous transposable element EN-1 mosaic protein OS=Zea mays (Maize) PE=2 SV=1	RecName: Full=Autonomous transposable element EN-1 mosaic protein; AltName: Full=Suppressor-mutator system protein; Short=SPM [Zea mays]
Zea_mays_newGene_1901	4	157496161	157499922	--	--	Cellular Component: plastid (GO:0009536);;	--	--	PREDICTED: uncharacterized protein LOC100276079 [Zea mays]
Zea_mays_newGene_1902	4	160137814	160141276	--	--	Cellular Component: vacuole (GO:0005773);; Biological Process: photoperiodism, flowering (GO:0048573);;	K11344|9.95136e-71|zma:100274188|pco081368; LOC100274188; K11344 chromatin modification-related protein EAF6 (A)	--	PREDICTED: chromatin modification-related protein MEAF6 isoform X1 [Zea mays]
Zea_mays_newGene_1903	4	163490111	163493597	--	--	Molecular Function: nucleic acid binding (GO:0003676);; Molecular Function: protein dimerization activity (GO:0046983);;	--	Putative AC transposase OS=Zea mays (Maize) PE=2 SV=2	Os07g0279200 [Oryza sativa Japonica Group]
Zea_mays_newGene_1904	4	166998749	167002022	--	--	--	--	--	uncharacterized protein LOC100382285 [Zea mays]
Zea_mays_newGene_1905	4	167074335	167075472	--	--	Biological Process: response to abiotic stimulus (GO:0009628);; Biological Process: embryo development ending in seed dormancy (GO:0009793);; Biological Process: macromolecule localization (GO:0033036);; Biological Process: single-organism cellular process (GO:0044763);; Biological Process: leaf development (GO:0048366);; Biological Process: regulation of cellular process (GO:0050794);;	K14846|4.48099e-53|zma:103654073|ribosome production factor 1-like; K14846 ribosome production factor 1 (A)	--	PREDICTED: ribosome production factor 1-like isoform X2 [Zea mays]
Zea_mays_newGene_1906	4	173968558	173971044	--	--	--	--	--	hypothetical protein [Zea mays]
Zea_mays_newGene_1907	4	174079872	174081177	[IQR]	--	Molecular Function: oxidoreductase activity (GO:0016491);; Biological Process: oxidation-reduction process (GO:0055114);;	K00059|5.44331e-140|zma:100277126|uncharacterized LOC100277126; K00059 3-oxoacyl-[acyl-carrier protein] reductase [EC:1.1.1.100] (A)	Short-chain type dehydrogenase/reductase OS=Picea abies (Norway spruce) PE=2 SV=1	unknown [Zea mays]
Zea_mays_newGene_1908	4	175673070	175677261	--	--	Cellular Component: plastid (GO:0009536);;	--	--	PREDICTED: uncharacterized protein LOC103626220 [Zea mays]
Zea_mays_newGene_1910	4	178784405	178787917	--	--	Cellular Component: Golgi apparatus (GO:0005794);;	--	--	hypothetical protein SORBIDRAFT_04g034000 [Sorghum bicolor]
Zea_mays_newGene_1911	4	179796468	179798991	--	--	--	--	--	PREDICTED: uncharacterized protein LOC103644204 isoform X1 [Zea mays]
Zea_mays_newGene_1912	4	180519667	180522545	--	--	--	--	--	unknown [Zea mays]
Zea_mays_newGene_1913	4	183509739	183524967	--	--	Molecular Function: structural molecule activity (GO:0005198);; Cellular Component: vacuole (GO:0005773);; Biological Process: intracellular protein transport (GO:0006886);; Cellular Component: chloroplast (GO:0009507);; Biological Process: vesicle-mediated transport (GO:0016192);; Cellular Component: clathrin coat of trans-Golgi network vesicle (GO:0030130);; Cellular Component: clathrin coat of…	K04646|0|zma:103654268|clathrin heavy chain 1-like; K04646 clathrin heavy chain (A)	Clathrin heavy chain 1 OS=Oryza sativa subsp. japonica (Rice) PE=3 SV=1	PREDICTED: clathrin heavy chain 1-like [Zea mays]
Zea_mays_newGene_1914	4	184102547	184103776	--	--	Molecular Function: peroxidase activity (GO:0004601);; Cellular Component: cell wall (GO:0005618);; Cellular Component: Golgi apparatus (GO:0005794);; Cellular Component: cytosol (GO:0005829);; Biological Process: response to oxidative stress (GO:0006979);; Cellular Component: cytoplasmic membrane-bounded vesicle (GO:0016023);; Molecular Function: heme binding (GO:0020037);; Molecular Function: m…	K00430|3.48835e-123|zma:100192105|uncharacterized LOC100192105; K00430 peroxidase [EC:1.11.1.7] (A)	Peroxidase 4 {ECO:0000250|UniProtKB:Q42578} (Precursor) OS=Vitis vinifera (Grape) PE=1 SV=1	uncharacterized protein LOC100192105 precursor [Zea mays]
Zea_mays_newGene_1915	4	185820333	185821962	--	--	--	--	--	PREDICTED: uncharacterized protein LOC103654312 isoform X2 [Zea mays]
Zea_mays_newGene_1916	4	187962871	188016855	--	--	--	--	--	uncharacterized protein LOC100384561 [Zea mays]
Zea_mays_newGene_1918	4	200116447	200120193	--	--	--	--	--	unknown [Zea mays]
Zea_mays_newGene_1923	4	210014138	210020058	[R]	General function prediction only	Biological Process: microtubule cytoskeleton organization (GO:0000226);; Molecular Function: GTPase activity (GO:0003924);; Molecular Function: GTP binding (GO:0005525);; Cellular Component: intracellular (GO:0005622);; Biological Process: GTP catabolic process (GO:0006184);; Biological Process: intracellular protein transport (GO:0006886);; Biological Process: tubulin complex assembly (GO:000702…	--	ADP-ribosylation factor-like protein 2 GN=T30D6.10 OS=Arabidopsis thaliana (Mouse-ear cress) PE=2 SV=1	uncharacterized protein LOC100501298 [Zea mays]
Zea_mays_newGene_1924	4	213584367	213586907	--	--	--	--	--	hypothetical protein ZEAMMB73_349855, partial [Zea mays]
Zea_mays_newGene_1925	4	218618752	218622815	--	--	Molecular Function: nucleic acid binding (GO:0003676);; Cellular Component: mitochondrion (GO:0005739);; Cellular Component: membrane (GO:0016020);; Molecular Function: protein dimerization activity (GO:0046983);;	--	--	PREDICTED: uncharacterized protein LOC101762218 [Setaria italica]
Zea_mays_newGene_1926	4	219479213	219491783	--	--	Molecular Function: DNA binding (GO:0003677);; Molecular Function: sequence-specific DNA binding transcription factor activity (GO:0003700);; Cellular Component: nucleus (GO:0005634);; Biological Process: chromatin assembly or disassembly (GO:0006333);; Biological Process: regulation of transcription, DNA-templated (GO:0006355);; Molecular Function: transferase activity (GO:0016740);;	--	High mobility group B protein 15 GN=F13M7.13 OS=Arabidopsis thaliana (Mouse-ear cress) PE=2 SV=1	unknown [Zea mays]
Zea_mays_newGene_1927	4	221373369	221376036	[ER]	--	Molecular Function: nucleotide binding (GO:0000166);; Cellular Component: mitochondrial matrix (GO:0005759);; Cellular Component: plasma membrane (GO:0005886);; Molecular Function: electron carrier activity (GO:0009055);; Molecular Function: oxidoreductase activity (GO:0016491);; Biological Process: hydrogen peroxide catabolic process (GO:0042744);; Biological Process: oxidation-reduction process…	K18914|9.49933e-136|zma:100285690|pco114328(55); LOC100285690; K18914 adrenodoxin-NADP+ reductase [EC:1.18.1.6] (A)	NADPH:adrenodoxin oxidoreductase, mitochondrial (Precursor) OS=Arabidopsis thaliana (Mouse-ear cress) PE=1 SV=1	NADPH adrenodoxin oxidoreductase [Zea mays]
Zea_mays_newGene_1931	4	229627434	229628500	--	--	--	--	--	PREDICTED: uncharacterized protein LOC103654788 isoform X2 [Zea mays]
Zea_mays_newGene_1932	4	234431703	234433727	--	--	--	K02987|2.70386e-31|zma:103654848|40S ribosomal protein S4-C-like; K02987 small subunit ribosomal protein S4e (A)	--	PREDICTED: 40S ribosomal protein S4-C-like [Zea mays]
Zea_mays_newGene_1933	4	235423191	235426397	--	--	--	--	--	uncharacterized protein LOC100280201 [Zea mays]
Zea_mays_newGene_1934	4	235658047	235659812	--	--	Molecular Function: sequence-specific DNA binding transcription factor activity (GO:0003700);; Cellular Component: nucleus (GO:0005634);; Biological Process: regulation of transcription, DNA-templated (GO:0006355);; Biological Process: defense response (GO:0006952);; Biological Process: gibberellin metabolic process (GO:0009685);; Molecular Function: sequence-specific DNA binding (GO:0043565);;	--	Probable WRKY transcription factor 60 GN=WRKY60 OS=Arabidopsis thaliana (Mouse-ear cress) PE=1 SV=1	WRKY71 - superfamily of TFs having WRKY and zinc finger domains [Zea mays]
Zea_mays_newGene_1935	4	235932418	235935003	--	--	Molecular Function: protein kinase activity (GO:0004672);; Molecular Function: ATP binding (GO:0005524);; Cellular Component: mitochondrion (GO:0005739);; Cellular Component: plasma membrane (GO:0005886);; Biological Process: protein phosphorylation (GO:0006468);; Cellular Component: integral component of membrane (GO:0016021);;	--	Protein STRUBBELIG-RECEPTOR FAMILY 8 (Precursor) GN=SRF8 OS=Arabidopsis thaliana (Mouse-ear cress) PE=2 SV=1	PREDICTED: protein STRUBBELIG-RECEPTOR FAMILY 3-like [Zea mays]
Zea_mays_newGene_1936	4	237409182	237409943	--	--	--	--	--	unknown [Zea mays]
Zea_mays_newGene_1937	4	238634553	238635052	[DK]	--	Cellular Component: membrane (GO:0016020);;	--	--	PREDICTED: general negative regulator of transcription subunit 1-like [Zea mays]
Zea_mays_newGene_1938	4	239025090	239026932	--	--	--	--	--	hypothetical protein ZEAMMB73_979076, partial [Zea mays]
Zea_mays_newGene_1939	4	239643250	239644335	--	--	Cellular Component: endoplasmic reticulum (GO:0005783);; Biological Process: autophagy (GO:0006914);; Biological Process: vesicle-mediated transport (GO:0016192);;	--	PRA1 family protein H GN=PRA1H OS=Arabidopsis thaliana (Mouse-ear cress) PE=2 SV=1	uncharacterized protein LOC100274877 [Zea mays]
Zea_mays_newGene_1940	4	240873092	240874695	--	--	Cellular Component: mitochondrion (GO:0005739);; Molecular Function: transferase activity, transferring glycosyl groups (GO:0016757);;	--	--	unknown [Zea mays]
Zea_mays_newGene_1941	4	240877212	240878097	[R]	General function prediction only	Cellular Component: plasma membrane (GO:0005886);; Cellular Component: plastid (GO:0009536);;	--	--	LOC100280717 [Zea mays]
Zea_mays_newGene_1943	4	2057326	2058117	--	--	--	--	--	unknown [Zea mays]
Zea_mays_newGene_1944	4	2627933	2636403	[RTKL]	--	Molecular Function: nucleic acid binding (GO:0003676);; Molecular Function: protein kinase activity (GO:0004672);; Molecular Function: ATP binding (GO:0005524);; Biological Process: protein phosphorylation (GO:0006468);;	--	Cysteine-rich receptor-like protein kinase 10 (Precursor) GN=F21P8.70 OS=Arabidopsis thaliana (Mouse-ear cress) PE=1 SV=3	PREDICTED: uncharacterized protein LOC100272597 isoform X1 [Zea mays]
Zea_mays_newGene_1946	4	3558375	3560367	--	--	--	--	--	unknown [Zea mays]
Zea_mays_newGene_1947	4	4101244	4104419	--	--	Biological Process: mitotic cell cycle (GO:0000278);; Biological Process: cytokinesis by cell plate formation (GO:0000911);; Molecular Function: microtubule motor activity (GO:0003777);; Molecular Function: ATP binding (GO:0005524);; Cellular Component: kinesin complex (GO:0005871);; Cellular Component: microtubule (GO:0005874);; Biological Process: methylation-dependent chromatin silencing (GO:0…	K10400|8.34298e-25|zma:103644012|phragmoplast orienting kinesin 2-like; K10400 kinesin family member 15 (A)	--	PREDICTED: phragmoplast orienting kinesin 2-like [Zea mays]
Zea_mays_newGene_1948	4	5014020	5017922	--	--	--	--	--	uncharacterized protein LOC100501535 [Zea mays]
Zea_mays_newGene_1950	4	13516210	13517795	--	--	--	--	--	hypothetical protein ZEAMMB73_986279, partial [Zea mays]
Zea_mays_newGene_1951	4	14866012	14867477	--	--	Biological Process: lipid metabolic process (GO:0006629);;	K12382|1.1361e-17|zma:103652878|uncharacterized LOC103652878; K12382 saposin (A)	--	PREDICTED: uncharacterized protein LOC103652878 isoform X4 [Zea mays]
Zea_mays_newGene_1953	4	28032601	28040060	--	--	Cellular Component: plastid (GO:0009536);; Biological Process: ncRNA metabolic process (GO:0034660);; Biological Process: cellular component organization or biogenesis (GO:0071840);;	--	Pentatricopeptide repeat-containing protein At3g59040 GN=At3g59040 OS=Arabidopsis thaliana (Mouse-ear cress) PE=2 SV=2	hypothetical protein SORBIDRAFT_07g005470 [Sorghum bicolor]
Zea_mays_newGene_1954	4	29192941	29196350	--	--	--	--	--	PREDICTED: uncharacterized protein LOC103655197 [Zea mays]
Zea_mays_newGene_1956	4	30231987	30234118	[RTKL]	--	Molecular Function: protein serine/threonine kinase activity (GO:0004674);; Molecular Function: ATP binding (GO:0005524);; Biological Process: protein phosphorylation (GO:0006468);; Cellular Component: integral component of membrane (GO:0016021);; Cellular Component: cytoplasmic membrane-bounded vesicle (GO:0016023);;	K13418|3.89517e-136|sbi:SORBI_07g004750|SORBIDRAFT_07g004750, Sb07g004750; hypothetical protein; K13418 somatic embryogenesis receptor kinase 1 [EC:2.7.10.1 2.7.11.1] (A)	Somatic embryogenesis receptor kinase 1 (Precursor) OS=Arabidopsis thaliana (Mouse-ear cress) PE=1 SV=2	putative leucine-rich repeat receptor-like protein kinase family protein [Zea mays]
Zea_mays_newGene_1957	4	30236840	30238746	--	--	Molecular Function: protein serine/threonine kinase activity (GO:0004674);; Molecular Function: ATP binding (GO:0005524);; Biological Process: protein phosphorylation (GO:0006468);; Cellular Component: integral component of membrane (GO:0016021);;	K13418|1.16075e-19|sbi:SORBI_07g004750|SORBIDRAFT_07g004750, Sb07g004750; hypothetical protein; K13418 somatic embryogenesis receptor kinase 1 [EC:2.7.10.1 2.7.11.1] (A)	Somatic embryogenesis receptor kinase 2 (Precursor) GN=SERK2 OS=Arabidopsis thaliana (Mouse-ear cress) PE=1 SV=1	Somatic embryogenesis receptor kinase 2 [Aegilops tauschii]
Zea_mays_newGene_1958	4	32623424	32630059	--	--	Molecular Function: nucleic acid binding (GO:0003676);; Biological Process: DNA metabolic process (GO:0006259);;	--	--	PREDICTED: uncharacterized protein LOC101778992, partial [Setaria italica]
Zea_mays_newGene_1959	4	33912418	33917026	--	--	Biological Process: proteolysis (GO:0006508);; Molecular Function: cysteine-type peptidase activity (GO:0008234);;	--	--	PREDICTED: uncharacterized protein LOC100303785 isoform X4 [Zea mays]
Zea_mays_newGene_1960	4	37487993	37489629	--	--	Molecular Function: protein serine/threonine kinase activity (GO:0004674);; Molecular Function: ATP binding (GO:0005524);; Biological Process: protein phosphorylation (GO:0006468);;	--	Serine/threonine-protein kinase PBS1 GN=PBS1 OS=Arabidopsis thaliana (Mouse-ear cress) PE=1 SV=1	TPA: putative protein kinase superfamily protein [Zea mays]
Zea_mays_newGene_1961	4	39677300	39679860	--	--	--	--	--	unknown [Zea mays]
Zea_mays_newGene_1962	4	43193579	43195562	[J]	Translation, ribosomal structure and biogenesis	--	K02912|4.12403e-11|cam:101506767|60S ribosomal protein L32-1-like; K02912 large subunit ribosomal protein L32e (A)	60S ribosomal protein L32-1 GN=RPL32A OS=Arabidopsis thaliana (Mouse-ear cress) PE=2 SV=2	60S ribosomal protein L32-1 [Aegilops tauschii]
Zea_mays_newGene_1963	4	47540659	47561107	--	--	--	--	--	uncharacterized protein LOC100383927 [Zea mays]
Zea_mays_newGene_1964	4	48115332	48117600	[I]	Lipid transport and metabolism	Molecular Function: acetyl-CoA C-acyltransferase activity (GO:0003988);; Cellular Component: nucleolus (GO:0005730);; Cellular Component: mitochondrion (GO:0005739);; Cellular Component: vacuole (GO:0005773);; Cellular Component: peroxisome (GO:0005777);; Cellular Component: plasma membrane (GO:0005886);; Biological Process: metabolic process (GO:0008152);; Cellular Component: chloroplast (GO:000…	K07513|9.19123e-108|zma:103653241|3-ketoacyl-CoA thiolase 2, peroxisomal-like; K07513 acetyl-CoA acyltransferase 1 [EC:2.3.1.16] (A)	3-ketoacyl-CoA thiolase 2, peroxisomal (Precursor) GN=F25I18.11 OS=Arabidopsis thaliana (Mouse-ear cress) PE=1 SV=2	PREDICTED: 3-ketoacyl-CoA thiolase 2, peroxisomal-like [Zea mays]
Zea_mays_newGene_1965	4	60898306	60904691	--	--	Molecular Function: sequence-specific DNA binding transcription factor activity (GO:0003700);; Cellular Component: nucleus (GO:0005634);; Biological Process: regulation of transcription, DNA-templated (GO:0006355);; Biological Process: determination of bilateral symmetry (GO:0009855);; Biological Process: embryonic pattern specification (GO:0009880);; Biological Process: polarity specification of…	--	Homeobox-leucine zipper protein HOX32 GN=B1394A07.10 OS=Oryza sativa subsp. japonica (Rice) PE=2 SV=1	PREDICTED: uncharacterized protein LOC103653317 [Zea mays]
Zea_mays_newGene_1967	4	62243208	62248756	--	--	Molecular Function: protein serine/threonine kinase activity (GO:0004674);; Molecular Function: ATP binding (GO:0005524);; Biological Process: protein phosphorylation (GO:0006468);; Biological Process: recognition of pollen (GO:0048544);;	--	--	unknown [Zea mays]
Zea_mays_newGene_1968	4	62304555	62306470	--	--	--	--	--	hypothetical protein ZEAMMB73_164028 [Zea mays]
Zea_mays_newGene_1969	4	62684076	62686217	--	--	Molecular Function: nucleic acid binding (GO:0003676);; Molecular Function: zinc ion binding (GO:0008270);; Biological Process: DNA integration (GO:0015074);;	--	--	putative gag protein [Zea mays]
Zea_mays_newGene_1970	4	67723080	67726067	--	--	--	--	--	unknown [Zea mays]
Zea_mays_newGene_1971	4	68093677	68095047	--	--	Molecular Function: transferase activity (GO:0016740);;	--	--	TPA: hypothetical protein ZEAMMB73_474758 [Zea mays]
Zea_mays_newGene_1972	4	70755614	70764084	--	--	--	--	--	hypothetical protein [Zea mays]
Zea_mays_newGene_1973	4	70818349	70822171	--	--	--	--	--	PREDICTED: uncharacterized protein LOC100500949 isoform X2 [Zea mays]
Zea_mays_newGene_1975	4	73854777	73863134	--	--	Molecular Function: nucleic acid binding (GO:0003676);; Molecular Function: zinc ion binding (GO:0008270);; Biological Process: DNA integration (GO:0015074);;	--	--	Xilon1 gag-pol polyprotein [Zea mays subsp. mexicana]
Zea_mays_newGene_1976	4	74708797	74720681	[L]	Replication, recombination and repair	Molecular Function: RNA binding (GO:0003723);; Molecular Function: RNA-directed DNA polymerase activity (GO:0003964);; Molecular Function: RNA-DNA hybrid ribonuclease activity (GO:0004523);; Biological Process: RNA-dependent DNA replication (GO:0006278);; Biological Process: DNA integration (GO:0015074);; Cellular Component: intracellular membrane-bounded organelle (GO:0043231);; Cellular Compone…	--	--	prpol [Zea mays]
Zea_mays_newGene_1977	4	75110996	75115295	--	--	Cellular Component: intracellular organelle (GO:0043229);; Molecular Function: organic cyclic compound binding (GO:0097159);; Molecular Function: heterocyclic compound binding (GO:1901363);;	--	--	PREDICTED: uncharacterized protein LOC103655360 [Zea mays]
Zea_mays_newGene_1978	4	75541022	75563745	--	--	--	--	--	unknown [Zea mays]
Zea_mays_newGene_1979	4	78702055	78706237	--	--	Biological Process: metabolic process (GO:0008152);; Molecular Function: hydrolase activity, acting on carbon-nitrogen (but not peptide) bonds, in linear amides (GO:0016811);;	K01455|5.66266e-14|zma:100217054|uncharacterized LOC100217054; K01455 formamidase [EC:3.5.1.49] (A)	--	MADS box protein, partial [Zea mays]
Zea_mays_newGene_1980	4	80677510	80680277	--	--	Biological Process: cellular amino acid metabolic process (GO:0006520);; Biological Process: iron ion transport (GO:0006826);; Cellular Component: plastid (GO:0009536);; Biological Process: vitamin E biosynthetic process (GO:0010189);; Molecular Function: pyridoxal phosphate binding (GO:0030170);; Molecular Function: nicotianamine aminotransferase activity (GO:0033855);;	K00815|1.18032e-38|zma:100193424|nicotianamine aminotransferase1; K00815 tyrosine aminotransferase [EC:2.6.1.5] (A)	Nicotianamine aminotransferase A {ECO:0000312|EMBL:BAA87052.2} OS=Hordeum vulgare (Barley) PE=1 SV=2	nicotianamine aminotransferase1 [Zea mays]
Zea_mays_newGene_1981	4	81624571	81627314	--	--	Molecular Function: RNA binding (GO:0003723);; Molecular Function: RNA-directed DNA polymerase activity (GO:0003964);; Cellular Component: nucleus (GO:0005634);; Biological Process: RNA-dependent DNA replication (GO:0006278);; Biological Process: regulation of transcription, DNA-templated (GO:0006355);; Biological Process: DNA integration (GO:0015074);;	--	--	PREDICTED: putative ribonuclease H protein At1g65750 isoform X1 [Zea mays]
Zea_mays_newGene_1982	4	83144468	83145185	--	--	Cellular Component: plastid (GO:0009536);; Cellular Component: membrane (GO:0016020);; Biological Process: single-organism transport (GO:0044765);;	--	Dicarboxylate transporter 2, chloroplastic (Precursor) GN=DIT2 OS=Spinacia oleracea (Spinach) PE=1 SV=1	PREDICTED: uncharacterized protein LOC103653474 [Zea mays]
Zea_mays_newGene_1983	4	83318702	83322446	[L]	Replication, recombination and repair	Molecular Function: nucleotide binding (GO:0000166);; Molecular Function: DNA binding (GO:0003677);; Molecular Function: DNA-directed DNA polymerase activity (GO:0003887);; Cellular Component: nucleus (GO:0005634);; Biological Process: DNA replication (GO:0006260);; Molecular Function: zinc ion binding (GO:0008270);;	K02324|1.76944e-65|bdi:100829409|POLE; DNA polymerase epsilon catalytic subunit A; K02324 DNA polymerase epsilon subunit 1 [EC:2.7.7.7] (A)	DNA polymerase epsilon catalytic subunit A GN=At1g08260 OS=Arabidopsis thaliana (Mouse-ear cress) PE=1 SV=1	PREDICTED: DNA polymerase epsilon catalytic subunit A isoform X1 [Brachypodium distachyon]
Zea_mays_newGene_1986	4	87880811	87881936	--	--	Cellular Component: nucleus (GO:0005634);; Biological Process: single-organism cellular process (GO:0044763);;	K18810|3.52541e-36|zma:100285876|cyclin delta-2; K18810 cyclin D1/2/4, plant (A)	Cyclin-D4-1 OS=Oryza sativa subsp. japonica (Rice) PE=2 SV=2	cyclin delta-2 [Zea mays]
Zea_mays_newGene_1987	4	89882405	89884684	[C]	Energy production and conversion	Biological Process: response to superoxide (GO:0000303);; Molecular Function: 3-chloroallyl aldehyde dehydrogenase activity (GO:0004028);; Molecular Function: aldehyde dehydrogenase (NAD) activity (GO:0004029);; Cellular Component: cytosol (GO:0005829);; Biological Process: response to desiccation (GO:0009269);; Biological Process: response to salt stress (GO:0009651);; Biological Process: respon…	K14085|2.0077e-41|zma:103646581|aldehyde dehydrogenase family 7 member A1-like; K14085 aldehyde dehydrogenase family 7 member A1 [EC:1.2.1.31 1.2.1.8 1.2.1.3] (A)	Aldehyde dehydrogenase family 7 member A1 OS=Malus domestica (Apple) PE=1 SV=3	PREDICTED: aldehyde dehydrogenase family 7 member A1-like [Zea mays]
Zea_mays_newGene_1988	4	92859128	92860788	--	--	Molecular Function: aspartic-type endopeptidase activity (GO:0004190);; Cellular Component: mitochondrion (GO:0005739);; Biological Process: proteolysis (GO:0006508);;	--	Aspartic proteinase-like protein 2 (Precursor) GN=At1g65240 OS=Arabidopsis thaliana (Mouse-ear cress) PE=1 SV=2	pepsin A precursor [Zea mays]
Zea_mays_newGene_1990	4	100516475	100517682	--	--	--	--	--	hypothetical protein ZEAMMB73_389658 [Zea mays]
Zea_mays_newGene_1992	4	104878183	104883006	--	--	--	--	--	unknown [Zea mays]
Zea_mays_newGene_1994	4	107576783	107579715	--	--	Molecular Function: RNA binding (GO:0003723);; Molecular Function: RNA-directed DNA polymerase activity (GO:0003964);; Molecular Function: aspartic-type endopeptidase activity (GO:0004190);; Cellular Component: nucleus (GO:0005634);; Biological Process: RNA-dependent DNA replication (GO:0006278);; Biological Process: proteolysis (GO:0006508);; Molecular Function: zinc ion binding (GO:0008270);; B…	--	--	PREDICTED: uncharacterized protein LOC103630981 [Zea mays]
Zea_mays_newGene_1995	4	108383035	108385743	--	--	--	--	--	putative retrotransposon protein [Zea mays]
Zea_mays_newGene_1996	4	108384474	108393872	--	--	--	--	--	uncharacterized protein LOC100533165 [Zea mays]
Zea_mays_newGene_1997	4	108865549	108868931	--	--	--	--	--	TPA: hypothetical protein ZEAMMB73_393605 [Zea mays]
Zea_mays_newGene_1998	4	113349054	113356807	--	--	Molecular Function: actin binding (GO:0003779);; Biological Process: cytoskeleton organization (GO:0007010);;	--	Villin-4 {ECO:0000303|PubMed:10631247} OS=Arabidopsis thaliana (Mouse-ear cress) PE=1 SV=1	PREDICTED: uncharacterized protein LOC100383299 isoform X1 [Zea mays]
Zea_mays_newGene_1999	4	114124190	114127972	--	--	--	--	--	putative retrotransposon protein [Zea mays]
Zea_mays_newGene_2000	4	115993824	115997935	--	--	--	--	--	unknown [Zea mays]
Zea_mays_newGene_2002	4	121790399	121791476	--	--	--	--	--	hypothetical protein [Zea mays]
Zea_mays_newGene_2003	4	125601730	125606298	--	--	--	--	--	hypothetical protein [Zea mays]
Zea_mays_newGene_2004	4	128301593	128311001	--	--	--	--	--	hypothetical protein [Zea mays]
Zea_mays_newGene_2005	4	135777645	135803035	--	--	--	--	--	hypothetical protein - maize
Zea_mays_newGene_2007	4	138453765	138465463	--	--	Molecular Function: nucleic acid binding (GO:0003676);;	--	--	PREDICTED: zinc finger MYM-type protein 1-like [Zea mays]
Zea_mays_newGene_2008	4	142976247	142979202	--	--	--	--	--	PREDICTED: uncharacterized protein LOC103640732 [Zea mays]
Zea_mays_newGene_2010	4	153497523	153501644	--	--	Cellular Component: plastid (GO:0009536);;	--	--	hypothetical protein SORBIDRAFT_04g032490 [Sorghum bicolor]
Zea_mays_newGene_2011	4	153644235	153646868	--	--	--	--	Probable 3-hydroxyisobutyrate dehydrogenase-like 1, mitochondrial (Precursor) GN=At4g29120 OS=Arabidopsis thaliana (Mouse-ear cress) PE=2 SV=1	hypothetical protein ZEAMMB73_865401 [Zea mays]
Zea_mays_newGene_2012	4	155640642	155643260	[RTKL]	--	Molecular Function: protein serine/threonine kinase activity (GO:0004674);; Molecular Function: ATP binding (GO:0005524);; Cellular Component: cytoplasm (GO:0005737);; Biological Process: protein phosphorylation (GO:0006468);; Biological Process: signal transduction (GO:0007165);; Biological Process: response to cold (GO:0009409);; Biological Process: response to wounding (GO:0009611);; Biologica…	--	CBL-interacting protein kinase 9 OS=Oryza sativa subsp. japonica (Rice) PE=2 SV=1	PREDICTED: CBL-interacting protein kinase 9-like isoform X2 [Zea mays]
Zea_mays_newGene_2014	4	157757622	157761407	--	--	Molecular Function: protein kinase activity (GO:0004672);; Molecular Function: ATP binding (GO:0005524);; Biological Process: protein phosphorylation (GO:0006468);; Cellular Component: chloroplast (GO:0009507);;	--	--	PREDICTED: uncharacterized protein LOC103653938 isoform X1 [Zea mays]
Zea_mays_newGene_2015	4	159316461	159319509	--	--	--	--	--	unknown [Zea mays]
Zea_mays_newGene_2018	4	159761542	159771426	--	--	Cellular Component: chloroplast part (GO:0044434);;	--	--	PREDICTED: uncharacterized protein LOC103840195 isoform X2 [Brassica rapa]
Zea_mays_newGene_2019	4	163490084	163493717	--	--	Molecular Function: nucleic acid binding (GO:0003676);; Molecular Function: protein dimerization activity (GO:0046983);;	--	Putative AC transposase OS=Zea mays (Maize) PE=2 SV=2	Os07g0279200 [Oryza sativa Japonica Group]
Zea_mays_newGene_2020	4	167403011	167405830	--	--	--	--	--	hypothetical protein [Zea mays]
Zea_mays_newGene_2021	4	170830397	170834912	--	--	Biological Process: peptidyl-lysine modification to peptidyl-hypusine (GO:0008612);; Molecular Function: deoxyhypusine monooxygenase activity (GO:0019135);; Molecular Function: metal ion binding (GO:0046872);; Biological Process: oxidation-reduction process (GO:0055114);;	--	Deoxyhypusine hydroxylase-B {ECO:0000255|HAMAP-Rule:MF_03101} OS=Oryza sativa subsp. japonica (Rice) PE=2 SV=1	PREDICTED: uncharacterized protein LOC103654109 [Zea mays]
Zea_mays_newGene_2022	4	173849609	173852474	--	--	Molecular Function: nucleic acid binding (GO:0003676);;	--	Putative AC transposase OS=Zea mays (Maize) PE=2 SV=2	hAT family dimerisation domain containing protein [Oryza sativa Japonica Group]
Zea_mays_newGene_2024	4	175666103	175672723	--	--	Biological Process: DNA metabolic process (GO:0006259);; Biological Process: single-organism cellular process (GO:0044763);;	--	--	PREDICTED: uncharacterized protein LOC103639661 [Zea mays]
Zea_mays_newGene_2025	4	175673252	175677257	--	--	Cellular Component: plastid (GO:0009536);;	--	--	uncharacterized protein LOC100275729 [Zea mays]
Zea_mays_newGene_2026	4	176193536	176195248	[L]	Replication, recombination and repair	Molecular Function: DNA binding (GO:0003677);; Molecular Function: RNA binding (GO:0003723);; Molecular Function: RNA-directed DNA polymerase activity (GO:0003964);; Molecular Function: aspartic-type endopeptidase activity (GO:0004190);; Biological Process: RNA-dependent DNA replication (GO:0006278);; Biological Process: DNA recombination (GO:0006310);; Biological Process: proteolysis (GO:0006508…	--	RNA-directed DNA polymerase homolog OS=Oenothera berteroana (Bertero&apos;s evening primrose) PE=4 SV=1	PREDICTED: uncharacterized protein LOC103649416 [Zea mays]
Zea_mays_newGene_2027	4	176471742	176473183	--	--	--	--	--	hypothetical protein SORBIDRAFT_10g004975 [Sorghum bicolor]
Zea_mays_newGene_2029	4	180753498	180754829	--	--	--	--	--	PREDICTED: uncharacterized serine-rich protein C215.13-like isoform X1 [Zea mays]
Zea_mays_newGene_2030	4	185359771	185364510	--	--	Biological Process: protein transport (GO:0015031);;	K12194|8.33051e-104|zma:103654298|vacuolar protein sorting-associated protein 32 homolog 2-like; K12194 charged multivesicular body protein 4 (A)	Vacuolar protein sorting-associated protein 32 homolog 1 GN=F6F22.14 OS=Arabidopsis thaliana (Mouse-ear cress) PE=1 SV=1	PREDICTED: vacuolar protein sorting-associated protein 32 homolog 2-like [Zea mays]
Zea_mays_newGene_2031	4	185741055	185745059	--	--	--	--	Putative disease resistance protein RGA1 GN=RGA1 OS=Solanum bulbocastanum (Wild potato) PE=2 SV=2	PREDICTED: putative disease resistance protein RGA1 isoform X5 [Zea mays]
Zea_mays_newGene_2032	4	185777736	185786859	[S]	Function unknown	--	--	Putative disease resistance protein RGA4 GN=RGA4 OS=Solanum bulbocastanum (Wild potato) PE=2 SV=1	PREDICTED: uncharacterized protein LOC100381355 isoform X2 [Zea mays]
Zea_mays_newGene_2033	4	187518278	187522354	--	--	Molecular Function: ATP binding (GO:0005524);; Cellular Component: cytoplasm (GO:0005737);; Molecular Function: kinase activity (GO:0016301);; Biological Process: phosphorylation (GO:0016310);; Molecular Function: phosphotransferase activity, alcohol group as acceptor (GO:0016773);;	--	L-arabinokinase OS=Arabidopsis thaliana (Mouse-ear cress) PE=1 SV=1	PREDICTED: L-arabinokinase-like [Zea mays]
Zea_mays_newGene_2034	4	191950826	191953156	--	--	Molecular Function: aspartate kinase activity (GO:0004072);; Biological Process: lysine biosynthetic process via diaminopimelate (GO:0009089);; Biological Process: phosphorylation (GO:0016310);; Molecular Function: amino acid binding (GO:0016597);; Molecular Function: metal ion binding (GO:0046872);;	--	Aspartokinase 2, chloroplastic (Precursor) GN=MUA22.6 OS=Arabidopsis thaliana (Mouse-ear cress) PE=1 SV=2	unknown [Zea mays]
Zea_mays_newGene_2035	4	194670002	194672132	--	--	Biological Process: nuclear-transcribed mRNA catabolic process (GO:0000956);; Cellular Component: cytosol (GO:0005829);; Biological Process: gravitropism (GO:0009630);; Biological Process: photoperiodism, flowering (GO:0048573);;	--	--	PREDICTED: large proline-rich protein BAG6-like [Zea mays]
Zea_mays_newGene_2036	4	194672273	194674606	[O]	Posttranslational modification, protein turnover, chaperones	Biological Process: nuclear-transcribed mRNA catabolic process (GO:0000956);; Cellular Component: cytosol (GO:0005829);; Biological Process: gravitropism (GO:0009630);; Biological Process: photoperiodism, flowering (GO:0048573);;	--	Ubiquitin domain-containing protein DSK2b GN=DSK2B OS=Arabidopsis thaliana (Mouse-ear cress) PE=1 SV=1	PREDICTED: large proline-rich protein BAG6-like [Zea mays]
Zea_mays_newGene_2037	4	195192684	195198363	[L]	Replication, recombination and repair	Molecular Function: DNA binding (GO:0003677);; Molecular Function: RNA binding (GO:0003723);; Molecular Function: RNA-directed DNA polymerase activity (GO:0003964);; Molecular Function: aspartic-type endopeptidase activity (GO:0004190);; Biological Process: RNA-dependent DNA replication (GO:0006278);; Biological Process: DNA recombination (GO:0006310);; Biological Process: proteolysis (GO:0006508…	--	Uncharacterized mitochondrial protein AtMg00860 GN=AtMg00860 OS=Arabidopsis thaliana (Mouse-ear cress) PE=4 SV=1	PREDICTED: uncharacterized protein LOC103631357 [Zea mays]
Zea_mays_newGene_2038	4	196293610	196294350	[RTKL]	--	Molecular Function: protein serine/threonine kinase activity (GO:0004674);; Molecular Function: ATP binding (GO:0005524);; Biological Process: protein phosphorylation (GO:0006468);;	K08853|6.14246e-39|obr:102720353|AP2-associated protein kinase 1-like; K08853 AP2-associated kinase [EC:2.7.11.1] (A)	--	PREDICTED: AP2-associated protein kinase 1-like [Oryza brachyantha]
Zea_mays_newGene_2039	4	196547493	196553010	--	--	Cellular Component: exocyst (GO:0000145);; Molecular Function: RNA binding (GO:0003723);; Molecular Function: RNA-directed DNA polymerase activity (GO:0003964);; Cellular Component: nucleus (GO:0005634);; Cellular Component: cytosol (GO:0005829);; Cellular Component: plasma membrane (GO:0005886);; Biological Process: RNA-dependent DNA replication (GO:0006278);; Biological Process: exocytosis (GO:…	K07195|0|zma:100281424|protein binding protein; K07195 exocyst complex component 7 (A)	Exocyst complex component EXO70A1 GN=EXO70A1 OS=Arabidopsis thaliana (Mouse-ear cress) PE=1 SV=1	PREDICTED: protein binding protein isoform X1 [Zea mays]
Zea_mays_newGene_2040	4	199026658	199029574	--	--	Biological Process: DNA repair (GO:0006281);; Cellular Component: Smc5-Smc6 complex (GO:0030915);;	--	--	hypothetical protein OsI_37334 [Oryza sativa Indica Group]
Zea_mays_newGene_2041	4	199406278	199421781	--	--	Molecular Function: sequence-specific DNA binding transcription factor activity (GO:0003700);; Biological Process: regulation of transcription, DNA-templated (GO:0006355);; Biological Process: regulation of circadian rhythm (GO:0042752);;	--	Putative lysine-specific demethylase JMJD5 GN=MOE17.12 OS=Arabidopsis thaliana (Mouse-ear cress) PE=2 SV=1	PREDICTED: lysine-specific demethylase 8-like [Setaria italica]
Zea_mays_newGene_2042	4	200547401	200548117	--	--	Molecular Function: DNA binding (GO:0003677);; Biological Process: DNA recombination (GO:0006310);; Cellular Component: plastid (GO:0009536);; Biological Process: transposition (GO:0032196);; Molecular Function: protein dimerization activity (GO:0046983);;	--	Putative AC transposase OS=Zea mays (Maize) PE=2 SV=2	PREDICTED: serine/arginine repetitive matrix protein 1-like [Zea mays]
Zea_mays_newGene_2043	4	208234572	208238417	[H]	Coenzyme transport and metabolism	Molecular Function: serine C-palmitoyltransferase activity (GO:0004758);; Cellular Component: endoplasmic reticulum membrane (GO:0005789);; Cellular Component: integral component of membrane (GO:0016021);; Cellular Component: cytoplasmic membrane-bounded vesicle (GO:0016023);; Biological Process: cell growth (GO:0016049);; Biological Process: sphingolipid biosynthetic process (GO:0030148);; Molec…	K00654|3.26652e-38|zma:103633646|long chain base biosynthesis protein 1a-like; K00654 serine palmitoyltransferase [EC:2.3.1.50] (A)	Long chain base biosynthesis protein 1b OS=Oryza sativa subsp. japonica (Rice) PE=2 SV=1	PREDICTED: long chain base biosynthesis protein 1a-like [Zea mays]
Zea_mays_newGene_2044	4	209395729	209398340	--	--	--	--	--	uncharacterized protein LOC100383862 [Zea mays]
Zea_mays_newGene_2045	4	211258066	211264003	[RTKL]	--	Molecular Function: protein serine/threonine kinase activity (GO:0004674);; Molecular Function: ATP binding (GO:0005524);; Biological Process: protein phosphorylation (GO:0006468);;	--	Wall-associated receptor kinase 3 (Precursor) GN=WAK3 OS=Arabidopsis thaliana (Mouse-ear cress) PE=2 SV=2	PREDICTED: serine/threonine-protein kinase-like protein At1g28390 [Zea mays]
Zea_mays_newGene_2049	4	228772942	228775173	--	--	--	--	--	TPA: hypothetical protein ZEAMMB73_242057 [Zea mays]
Zea_mays_newGene_2052	4	231958521	231962125	[L]	Replication, recombination and repair	Molecular Function: RNA binding (GO:0003723);; Molecular Function: RNA-directed DNA polymerase activity (GO:0003964);; Cellular Component: nucleus (GO:0005634);; Biological Process: RNA-dependent DNA replication (GO:0006278);; Biological Process: DNA integration (GO:0015074);;	--	Uncharacterized mitochondrial protein AtMg00860 GN=AtMg00860 OS=Arabidopsis thaliana (Mouse-ear cress) PE=4 SV=1	PREDICTED: uncharacterized protein LOC103648418 [Zea mays]
Zea_mays_newGene_2053	4	233671235	233672006	--	--	Molecular Function: transporter activity (GO:0005215);; Cellular Component: intracellular (GO:0005622);; Biological Process: transport (GO:0006810);;	--	--	uncharacterized protein LOC100274093 [Zea mays]
Zea_mays_newGene_2055	4	235149257	235151117	--	--	Molecular Function: DNA binding (GO:0003677);; Molecular Function: chromatin binding (GO:0003682);; Molecular Function: RNA binding (GO:0003723);; Cellular Component: chloroplast (GO:0009507);; Biological Process: embryo development ending in seed dormancy (GO:0009793);; Biological Process: photosynthesis (GO:0015979);; Molecular Function: hydrolase activity, acting on ester bonds (GO:0016788);; …	--	Trihelix transcription factor GT-3b GN=F16M14.18 OS=Arabidopsis thaliana (Mouse-ear cress) PE=1 SV=1	PREDICTED: uncharacterized protein LOC103626744 isoform X2 [Zea mays]
Zea_mays_newGene_2056	4	235423230	235426429	--	--	--	--	--	hypothetical protein [Zea mays]
Zea_mays_newGene_2057	4	235867623	235869320	--	--	--	--	--	PREDICTED: uncharacterized protein LOC103626687 [Zea mays]
Zea_mays_newGene_2058	4	238136919	238137335	[P]	Inorganic ion transport and metabolism	Molecular Function: ATP binding (GO:0005524);; Cellular Component: endoplasmic reticulum membrane (GO:0005789);; Cellular Component: plasma membrane (GO:0005886);; Biological Process: manganese ion transport (GO:0006828);; Biological Process: response to manganese ion (GO:0010042);; Molecular Function: ATPase activity, coupled to transmembrane movement of ions, phosphorylative mechanism (GO:00156…	K01537|5.46801e-61|sbi:SORBI_01g038990|SORBIDRAFT_01g038990, Sb01g038990; hypothetical protein; K01537 Ca2+-transporting ATPase [EC:3.6.3.8] (A)	Calcium-transporting ATPase 4, endoplasmic reticulum-type GN=ECA4 OS=Arabidopsis thaliana (Mouse-ear cress) PE=2 SV=2	hypothetical protein SORBIDRAFT_01g038990 [Sorghum bicolor]
Zea_mays_newGene_2059	4	241784164	241785193	--	--	Molecular Function: DNA binding (GO:0003677);; Cellular Component: plastid (GO:0009536);; Molecular Function: protein dimerization activity (GO:0046983);;	--	Putative AC transposase OS=Zea mays (Maize) PE=2 SV=2	hypothetical protein [Zea mays]
Zea_mays_newGene_2289	5	1323995	1327349	--	--	Cellular Component: plasma membrane (GO:0005886);; Molecular Function: protein transporter activity (GO:0008565);; Biological Process: protein transport (GO:0015031);; Cellular Component: integral component of membrane (GO:0016021);;	K12275|2.96564e-126|zma:100284815|protein transporter; K12275 translocation protein SEC62 (A)	--	protein transporter [Zea mays]
Zea_mays_newGene_2290	5	1342188	1343197	--	--	--	--	--	TPA: hypothetical protein ZEAMMB73_816834 [Zea mays]
Zea_mays_newGene_2291	5	1344606	1355185	--	--	--	--	BTB/POZ and MATH domain-containing protein 3 GN=BPM3 OS=Arabidopsis thaliana (Mouse-ear cress) PE=1 SV=1	PREDICTED: uncharacterized protein LOC103646306 [Zea mays]
Zea_mays_newGene_2293	5	5004316	5021032	--	--	Cellular Component: mitochondrion (GO:0005739);; Cellular Component: chloroplast (GO:0009507);; Biological Process: nonphotochemical quenching (GO:0010196);; Cellular Component: membrane (GO:0016020);;	--	Ycf20-like protein GN=At1g65420 OS=Arabidopsis thaliana (Mouse-ear cress) PE=2 SV=2	PREDICTED: uncharacterized protein LOC100192115 isoform X2 [Zea mays]
Zea_mays_newGene_2294	5	5026031	5028745	--	--	Cellular Component: cytoplasmic membrane-bounded vesicle (GO:0016023);;	--	--	PREDICTED: uncharacterized protein LOC103625826 isoform X2 [Zea mays]
Zea_mays_newGene_2296	5	5924622	5925792	--	--	Molecular Function: protein serine/threonine kinase activity (GO:0004674);; Molecular Function: ATP binding (GO:0005524);; Biological Process: protein phosphorylation (GO:0006468);;	--	--	PREDICTED: uncharacterized protein LOC103627448 [Zea mays]
Zea_mays_newGene_2297	5	6488902	6492522	[EH]	--	Molecular Function: magnesium ion binding (GO:0000287);; Molecular Function: pyruvate decarboxylase activity (GO:0004737);; Cellular Component: cytosol (GO:0005829);; Biological Process: toxin catabolic process (GO:0009407);; Cellular Component: plastid (GO:0009536);; Biological Process: response to cyclopentenone (GO:0010583);; Molecular Function: transferase activity (GO:0016740);; Molecular Fu…	K12261|1.38382e-102|zma:100383041|IDP2389; LOC100383041; K12261 2-hydroxyacyl-CoA lyase 1 [EC:4.1.-.-] (A)	2-hydroxyacyl-CoA lyase GN=T10B6.40 OS=Arabidopsis thaliana (Mouse-ear cress) PE=1 SV=1	PREDICTED: uncharacterized protein LOC100502213 isoform X2 [Zea mays]
Zea_mays_newGene_2299	5	8517294	8521342	--	--	Molecular Function: DNA binding (GO:0003677);; Biological Process: post-embryonic development (GO:0009791);; Cellular Component: cytoplasmic membrane-bounded vesicle (GO:0016023);; Molecular Function: protein dimerization activity (GO:0046983);;	--	Zinc finger BED domain-containing protein RICESLEEPER 2 OS=Oryza sativa subsp. japonica (Rice) PE=2 SV=1	PREDICTED: LOC100281046 isoform X1 [Zea mays]
Zea_mays_newGene_2300	5	8521560	8526015	--	--	Molecular Function: DNA binding (GO:0003677);; Biological Process: post-embryonic development (GO:0009791);; Cellular Component: cytoplasmic membrane-bounded vesicle (GO:0016023);; Molecular Function: protein dimerization activity (GO:0046983);;	--	Zinc finger BED domain-containing protein RICESLEEPER 2 OS=Oryza sativa subsp. japonica (Rice) PE=2 SV=1	PREDICTED: transposon protein isoform X1 [Zea mays]
Zea_mays_newGene_2301	5	10323703	10325972	--	--	--	--	--	PREDICTED: putative nuclease HARBI1 [Zea mays]
Zea_mays_newGene_2302	5	10874080	10877543	--	--	Cellular Component: nucleus (GO:0005634);; Cellular Component: chloroplast (GO:0009507);; Molecular Function: protein domain specific binding (GO:0019904);; Cellular Component: intracellular organelle part (GO:0044446);; Cellular Component: cell periphery (GO:0071944);;	K06630|6.55248e-65|zma:100274374|uncharacterized LOC100274374; K06630 14-3-3 protein epsilon (A)	14-3-3-like protein GF14-12 GN=GRF2 OS=Zea mays (Maize) PE=2 SV=2	uncharacterized protein LOC100274374 [Zea mays]
Zea_mays_newGene_2303	5	10967429	10980684	--	--	Molecular Function: protein serine/threonine kinase activity (GO:0004674);; Molecular Function: protein tyrosine kinase activity (GO:0004713);; Molecular Function: ATP binding (GO:0005524);; Biological Process: protein phosphorylation (GO:0006468);;	--	Probable serine/threonine protein kinase IREH1 {ECO:0000305} OS=Arabidopsis thaliana (Mouse-ear cress) PE=1 SV=1	PREDICTED: uncharacterized protein LOC103625948 [Zea mays]
Zea_mays_newGene_2304	5	11604661	11606265	--	--	Molecular Function: nucleotide binding (GO:0000166);; Molecular Function: nucleic acid binding (GO:0003676);;	--	--	PREDICTED: uncharacterized protein LOC100272743 isoform X2 [Zea mays]
Zea_mays_newGene_2305	5	11619169	11620146	--	--	--	K11672|5.17716e-06|sbi:SORBI_03g006260|SORBIDRAFT_03g006260, Sb03g006260; hypothetical protein; K11672 actin-related protein 5 (A)	--	--
Zea_mays_newGene_2306	5	12082734	12083281	--	--	Molecular Function: structural molecule activity (GO:0005198);; Cellular Component: vacuole (GO:0005773);; Biological Process: intracellular protein transport (GO:0006886);; Cellular Component: chloroplast (GO:0009507);; Biological Process: vesicle-mediated transport (GO:0016192);; Cellular Component: clathrin coat of trans-Golgi network vesicle (GO:0030130);; Cellular Component: clathrin coat of…	K04646|7.93092e-68|obr:102719452|clathrin heavy chain 2-like; K04646 clathrin heavy chain (A)	Clathrin heavy chain 1 OS=Oryza sativa subsp. japonica (Rice) PE=3 SV=1	PREDICTED: clathrin heavy chain 2-like, partial [Oryza brachyantha]
Zea_mays_newGene_2307	5	12565596	12568602	--	--	Molecular Function: protein serine/threonine phosphatase activity (GO:0004722);; Biological Process: protein dephosphorylation (GO:0006470);; Molecular Function: metal ion binding (GO:0046872);;	K14803|4.08595e-32|sita:101775150|probable protein phosphatase 2C 2-like; K14803 protein phosphatase 2C homolog 2/3 [EC:3.1.3.16] (A)	Probable protein phosphatase 2C 2 OS=Oryza sativa subsp. japonica (Rice) PE=2 SV=1	PREDICTED: probable protein phosphatase 2C 2-like [Setaria italica]
Zea_mays_newGene_2308	5	12843301	12847074	--	--	Biological Process: mitotic cell cycle (GO:0000278);; Biological Process: double-strand break repair via homologous recombination (GO:0000724);; Biological Process: DNA-dependent DNA replication (GO:0006261);; Biological Process: regulation of DNA replication (GO:0006275);; Biological Process: DNA methylation (GO:0006306);; Biological Process: chromatin silencing (GO:0006342);; Biological Process…	--	Protein DEFECTIVE IN MERISTEM SILENCING 3 GN=F2K15.110 OS=Arabidopsis thaliana (Mouse-ear cress) PE=1 SV=1	hypothetical protein [Zea mays]
Zea_mays_newGene_2311	5	14745690	14751829	[RTKL]	--	Molecular Function: protein serine/threonine kinase activity (GO:0004674);; Molecular Function: ATP binding (GO:0005524);; Cellular Component: nucleus (GO:0005634);; Cellular Component: cytoplasm (GO:0005737);; Cellular Component: plasma membrane (GO:0005886);; Biological Process: protein phosphorylation (GO:0006468);; Cellular Component: plasmodesma (GO:0009506);;	--	Casein kinase I isoform delta-like GN=At4g26100 OS=Arabidopsis thaliana (Mouse-ear cress) PE=2 SV=2	uncharacterized protein LOC100191572 [Zea mays]
Zea_mays_newGene_2312	5	16319967	16323808	--	--	Molecular Function: DNA binding (GO:0003677);; Cellular Component: nucleus (GO:0005634);;	--	Methyl-CpG-binding domain-containing protein 11 GN=MBD11 OS=Arabidopsis thaliana (Mouse-ear cress) PE=1 SV=1	unknown [Zea mays]
Zea_mays_newGene_2313	5	16574988	16577468	--	--	Molecular Function: protein serine/threonine kinase activity (GO:0004674);; Molecular Function: ATP binding (GO:0005524);; Biological Process: protein phosphorylation (GO:0006468);; Biological Process: carbohydrate transport (GO:0008643);; Cellular Component: integral component of membrane (GO:0016021);; Molecular Function: substrate-specific transmembrane transporter activity (GO:0022891);; Biol…	K08287|3.85312e-29|sita:101774636|serine/threonine-protein kinase AFC2-like; K08287 dual-specificity kinase [EC:2.7.12.1] (A)	Serine/threonine-protein kinase AFC2 GN=AFC2 OS=Arabidopsis thaliana (Mouse-ear cress) PE=1 SV=1	unknown [Zea mays]
Zea_mays_newGene_2314	5	17189753	17190386	--	--	Molecular Function: sequence-specific DNA binding transcription factor activity (GO:0003700);; Molecular Function: signal transducer activity (GO:0004871);; Cellular Component: nucleus (GO:0005634);; Biological Process: regulation of transcription, DNA-templated (GO:0006355);; Biological Process: signal transduction (GO:0007165);; Biological Process: determination of bilateral symmetry (GO:000985…	K09338|7.33439e-99|zma:100274025|IDP322; LOC100274025; K09338 homeobox-leucine zipper protein (A)	Homeobox-leucine zipper protein HOX32 GN=HOX32 OS=Oryza sativa subsp. indica (Rice) PE=2 SV=1	uncharacterized protein LOC100274025 [Zea mays]
Zea_mays_newGene_2315	5	20602060	20605266	--	--	Molecular Function: binding (GO:0005488);;	--	--	uncharacterized protein LOC100381497 [Zea mays]
Zea_mays_newGene_2317	5	23387860	23388792	--	--	Molecular Function: nucleic acid binding (GO:0003676);;	--	--	PREDICTED: uncharacterized protein LOC103626117 [Zea mays]
Zea_mays_newGene_2318	5	27876420	27882550	--	--	Molecular Function: double-stranded RNA binding (GO:0003725);; Cellular Component: cytoplasm (GO:0005737);; Biological Process: production of ta-siRNAs involved in RNA interference (GO:0010267);; Biological Process: production of miRNAs involved in gene silencing by miRNA (GO:0035196);; Biological Process: defense response to virus (GO:0051607);; Biological Process: production of siRNA involved i…	--	Double-stranded RNA-binding protein 6 OS=Oryza sativa subsp. japonica (Rice) PE=2 SV=1	uncharacterized protein LOC100502483 [Zea mays]
Zea_mays_newGene_2319	5	28982959	28987452	--	--	Cellular Component: nuclear pore (GO:0005643);; Biological Process: protein import into nucleus (GO:0006606);; Molecular Function: Ran GTPase binding (GO:0008536);; Molecular Function: protein transporter activity (GO:0008565);; Biological Process: regulation of RNA splicing (GO:0043484);;	K15436|8.93451e-180|zma:103626170|transportin-3-like; K15436 transportin-3 (A)	--	PREDICTED: transportin-3-like isoform X2 [Zea mays]
Zea_mays_newGene_2320	5	30549242	30551484	--	--	Biological Process: nitrogen compound metabolic process (GO:0006807);; Cellular Component: chloroplast (GO:0009507);; Molecular Function: oxidoreductase activity, acting on other nitrogenous compounds as donors, iron-sulfur protein as acceptor (GO:0016664);; Biological Process: oxoacid metabolic process (GO:0043436);; Molecular Function: iron-sulfur cluster binding (GO:0051536);; Biological Proce…	K00366|2.79517e-23|sbi:SORBI_04g034160|SORBIDRAFT_04g034160, Sb04g034160; hypothetical protein; K00366 ferredoxin-nitrite reductase [EC:1.7.7.1] (A)	Ferredoxin--nitrite reductase, chloroplastic (Precursor; Fragment) GN=NIR OS=Zea mays (Maize) PE=2 SV=1	hypothetical protein ZEAMMB73_724678 [Zea mays]
Zea_mays_newGene_2321	5	34326388	34328598	--	--	--	--	--	hypothetical protein [Zea mays]
Zea_mays_newGene_2322	5	37272252	37277171	--	--	--	--	--	PREDICTED: proline-rich receptor-like protein kinase PERK1 [Zea mays]
Zea_mays_newGene_2324	5	43683461	43686312	--	--	Cellular Component: peroxisome (GO:0005777);; Cellular Component: cytoskeleton (GO:0005856);; Cellular Component: plastid (GO:0009536);; Cellular Component: membrane (GO:0016020);;	--	--	crcB-like protein [Zea mays]
Zea_mays_newGene_2325	5	46794590	46800375	--	--	Molecular Function: G-protein coupled GABA receptor activity (GO:0004965);; Molecular Function: ionotropic glutamate receptor activity (GO:0004970);; Molecular Function: extracellular-glutamate-gated ion channel activity (GO:0005234);; Cellular Component: plasma membrane (GO:0005886);; Biological Process: ion transport (GO:0006811);; Biological Process: G-protein coupled receptor signaling pathwa…	K05387|0|sbi:SORBI_10g027420|SORBIDRAFT_10g027420, Sb10g027420; hypothetical protein; K05387 glutamate receptor, ionotropic, plant (A)	Glutamate receptor 3.5 (Precursor) GN=T32F6.9 OS=Arabidopsis thaliana (Mouse-ear cress) PE=2 SV=2	hypothetical protein SORBIDRAFT_10g027420 [Sorghum bicolor]
Zea_mays_newGene_2327	5	58164745	58168545	--	--	Molecular Function: DNA binding (GO:0003677);; Molecular Function: chromatin binding (GO:0003682);;	--	Protein PHR1-LIKE 1 GN=PHL1 OS=Arabidopsis thaliana (Mouse-ear cress) PE=1 SV=1	PREDICTED: protein PHR1-LIKE 1 isoform X1 [Zea mays]
Zea_mays_newGene_2328	5	69460599	69463406	[IQR]	--	Biological Process: meristem maintenance (GO:0010073);; Molecular Function: oxidoreductase activity (GO:0016491);; Biological Process: oxidation-reduction process (GO:0055114);;	--	Short-chain dehydrogenase TIC 32, chloroplastic GN=TIC32 OS=Pisum sativum (Garden pea) PE=1 SV=1	uncharacterized protein LOC100274558 [Zea mays]
Zea_mays_newGene_2329	5	72114562	72116712	--	--	--	--	--	hypothetical protein ZEAMMB73_082288 [Zea mays]
Zea_mays_newGene_2330	5	72210020	72218675	--	--	--	--	--	hypothetical protein ZEAMMB73_082288 [Zea mays]
Zea_mays_newGene_2331	5	77488240	77500968	--	--	--	--	--	uncharacterized protein LOC100381497 [Zea mays]
Zea_mays_newGene_2332	5	79665116	79685588	--	--	Molecular Function: nucleic acid binding (GO:0003676);; Molecular Function: zinc ion binding (GO:0008270);; Biological Process: DNA integration (GO:0015074);;	--	Endonuclease OS=Nicotiana tabacum (Common tobacco) PE=2 SV=1	uncharacterized protein LOC103635475 [Zea mays]
Zea_mays_newGene_2335	5	87407972	87410863	--	--	--	--	--	PREDICTED: uncharacterized protein LOC103626683 [Zea mays]
Zea_mays_newGene_2337	5	93961271	93961621	--	--	--	--	--	hypothetical protein SORBIDRAFT_07g003160 [Sorghum bicolor]
Zea_mays_newGene_2338	5	96690871	96692442	--	--	--	--	--	unknown [Zea mays]
Zea_mays_newGene_2339	5	97295868	97298206	--	--	--	--	--	PREDICTED: uncharacterized protein LOC103626735 [Zea mays]
Zea_mays_newGene_2341	5	101655701	101662870	--	--	Molecular Function: nucleic acid binding (GO:0003676);; Molecular Function: nuclease activity (GO:0004518);; Cellular Component: mitochondrion (GO:0005739);;	--	--	PREDICTED: uncharacterized protein LOC103626764 isoform X1 [Zea mays]
Zea_mays_newGene_2346	5	120783697	120785567	--	--	--	K01115|4.19596e-27|zma:103626841|phospholipase D beta 1-like; K01115 phospholipase D1/2 [EC:3.1.4.4] (A)	Phospholipase D beta 2 OS=Arabidopsis thaliana (Mouse-ear cress) PE=2 SV=3	PREDICTED: phospholipase D beta 1-like isoform X4 [Zea mays]
Zea_mays_newGene_2347	5	123717947	123721247	[J]	Translation, ribosomal structure and biogenesis	Cellular Component: cytosol (GO:0005829);; Cellular Component: plasma membrane (GO:0005886);; Biological Process: gluconeogenesis (GO:0006094);; Biological Process: cytoskeleton organization (GO:0007010);; Cellular Component: chloroplast (GO:0009507);; Biological Process: proteasomal protein catabolic process (GO:0010498);; Biological Process: intracellular distribution of mitochondria (GO:004831…	K03255|1.25516e-25|zma:103653997|clustered mitochondria protein-like; K03255 protein TIF31 (A)	40S ribosomal protein S4 GN=OJ1359_D06.12 OS=Oryza sativa subsp. japonica (Rice) PE=2 SV=3	hypothetical protein ZEAMMB73_639368 [Zea mays]
Zea_mays_newGene_2348	5	124119202	124123115	--	--	Molecular Function: nucleic acid binding (GO:0003676);; Molecular Function: zinc ion binding (GO:0008270);;	--	--	unknown [Zea mays]
Zea_mays_newGene_2349	5	131598987	131602359	--	--	--	--	--	PREDICTED: uncharacterized protein LOC103626909 [Zea mays]
Zea_mays_newGene_2350	5	134522155	134522693	[I]	Lipid transport and metabolism	Molecular Function: nucleotide binding (GO:0000166);; Molecular Function: mRNA binding (GO:0003729);; Molecular Function: 3-hydroxyacyl-CoA dehydrogenase activity (GO:0003857);; Molecular Function: dodecenoyl-CoA delta-isomerase activity (GO:0004165);; Molecular Function: enoyl-CoA hydratase activity (GO:0004300);; Cellular Component: cell wall (GO:0005618);; Cellular Component: peroxisome (GO:00…	K10527|2.722e-56|sbi:SORBI_04g010370|SORBIDRAFT_04g010370, Sb04g010370; hypothetical protein; K10527 enoyl-CoA hydratase/3-hydroxyacyl-CoA dehydrogenase [EC:4.2.1.17 1.1.1.35 1.1.1.211] (A)	3-hydroxyacyl-CoA dehydrogenase GN=P0413A11.18 OS=Oryza sativa subsp. japonica (Rice) PE=1 SV=2	hypothetical protein SORBIDRAFT_04g010370 [Sorghum bicolor]
Zea_mays_newGene_2352	5	144104548	144107117	--	--	--	--	--	unknown [Zea mays]
Zea_mays_newGene_2353	5	145556378	145559102	--	--	--	K17268|6.06764e-13|zma:103631241|coatomer subunit epsilon-2-like; K17268 coatomer protein complex, subunit epsilon (A)	--	PREDICTED: coatomer subunit epsilon-2-like [Zea mays]
Zea_mays_newGene_2354	5	147737957	147741371	--	--	--	--	AP2-like ethylene-responsive transcription factor SNZ GN=SNZ OS=Arabidopsis thaliana (Mouse-ear cress) PE=2 SV=1	retrotransposon protein [Zea mays]
Zea_mays_newGene_2356	5	149996563	149998051	--	--	Molecular Function: copper ion binding (GO:0005507);; Cellular Component: cell wall (GO:0005618);; Cellular Component: mitochondrion (GO:0005739);; Biological Process: tricarboxylic acid cycle (GO:0006099);; Biological Process: malate metabolic process (GO:0006108);; Biological Process: response to cold (GO:0009409);; Cellular Component: chloroplast (GO:0009507);; Biological Process: response to …	K00026|1.43038e-11|zma:100273428|uncharacterized LOC100273428; K00026 malate dehydrogenase [EC:1.1.1.37] (A)	Malate dehydrogenase, mitochondrial (Precursor) GN=MDH OS=Eucalyptus gunnii (Cider gum) PE=2 SV=1	malate dehydrogenase [Zea mays]
Zea_mays_newGene_2357	5	156632307	156634316	--	--	--	--	--	PREDICTED: endoplasmic reticulum-Golgi intermediate compartment protein 3 [Zea mays]
Zea_mays_newGene_2358	5	157130178	157138671	--	--	--	--	--	unknown [Zea mays]
Zea_mays_newGene_2359	5	157463338	157464974	--	--	--	K10999|1.40665e-12|zma:542489|cesa3, CesA-3; cellulose synthase3; K10999 cellulose synthase A [EC:2.4.1.12] (A)	--	TPA: cellulose synthase3 [Zea mays]
Zea_mays_newGene_2360	5	158965169	158969675	--	--	--	--	--	PREDICTED: uncharacterized protein LOC103653272 [Zea mays]
Zea_mays_newGene_2361	5	161119245	161123563	--	--	Molecular Function: protein serine/threonine kinase activity (GO:0004674);; Molecular Function: ATP binding (GO:0005524);; Biological Process: protein phosphorylation (GO:0006468);; Cellular Component: integral component of membrane (GO:0016021);; Biological Process: photoperiodism, flowering (GO:0048573);;	--	--	uncharacterized protein LOC100384190 [Zea mays]
Zea_mays_newGene_2363	5	175637128	175640347	[R]	General function prediction only	Molecular Function: nucleotide binding (GO:0000166);; Molecular Function: nucleic acid binding (GO:0003676);;	--	Polyadenylate-binding protein RBP47 GN=RBP47 OS=Nicotiana plumbaginifolia (Leadwort-leaved tobacco) PE=1 SV=1	uncharacterized protein LOC100191587 [Zea mays]
Zea_mays_newGene_2364	5	175739548	175742649	--	--	Molecular Function: ATP binding (GO:0005524);; Molecular Function: nucleoside-triphosphatase activity (GO:0017111);;	--	--	unknown [Zea mays]
Zea_mays_newGene_2366	5	181071446	181072011	--	--	--	--	--	hypothetical protein [Zea mays]
Zea_mays_newGene_2367	5	184744645	184746165	--	--	Molecular Function: binding (GO:0005488);;	--	--	uncharacterized protein LOC100276174 [Zea mays]
Zea_mays_newGene_2368	5	185678516	185680051	--	--	--	--	--	hypothetical protein ZEAMMB73_662355 [Zea mays]
Zea_mays_newGene_2369	5	189439147	189440391	[IQ]	--	Molecular Function: catalytic activity (GO:0003824);; Cellular Component: peroxisome (GO:0005777);; Biological Process: metabolic process (GO:0008152);;	--	Probable acyl-activating enzyme 2 GN=T17A5.12 OS=Arabidopsis thaliana (Mouse-ear cress) PE=2 SV=1	LOC100281193 [Zea mays]
Zea_mays_newGene_2371	5	190645685	190650814	--	--	Molecular Function: inorganic diphosphatase activity (GO:0004427);; Cellular Component: vacuolar membrane (GO:0005774);; Molecular Function: hydrogen-translocating pyrophosphatase activity (GO:0009678);; Biological Process: proton transport (GO:0015992);; Cellular Component: integral component of membrane (GO:0016021);; Cellular Component: cytoplasmic membrane-bounded vesicle (GO:0016023);;	K01507|6.80565e-162|zma:101027208|uncharacterized LOC101027208; K01507 inorganic pyrophosphatase [EC:3.6.1.1] (A)	Pyrophosphate-energized vacuolar membrane proton pump OS=Hordeum vulgare (Barley) PE=2 SV=2	uncharacterized protein LOC101027208 [Zea mays]
Zea_mays_newGene_2372	5	194362004	194363035	--	--	--	--	--	hypothetical protein ZEAMMB73_552335 [Zea mays]
Zea_mays_newGene_2373	5	195910392	195912728	--	--	Molecular Function: transferase activity (GO:0016740);;	--	O-methyltransferase ZRP4 GN=ZRP4 OS=Zea mays (Maize) PE=2 SV=1	PREDICTED: calmodulin-binding receptor-like cytoplasmic kinase 2 [Zea mays]
Zea_mays_newGene_2374	5	196953585	196955756	--	--	Cellular Component: membrane (GO:0016020);;	K14315|0|zma:103628806|uncharacterized LOC103628806; K14315 nucleoporin NDC1 (A)	--	PREDICTED: uncharacterized protein LOC103628806 [Zea mays]
Zea_mays_newGene_2375	5	197141153	197148186	--	--	Molecular Function: nucleic acid binding (GO:0003676);; Molecular Function: nuclease activity (GO:0004518);; Cellular Component: mitochondrion (GO:0005739);;	--	--	PREDICTED: uncharacterized protein LOC103626764 isoform X1 [Zea mays]
Zea_mays_newGene_2376	5	197746302	197751526	--	--	Molecular Function: phosphoserine phosphatase activity (GO:0004647);; Biological Process: L-serine biosynthetic process (GO:0006564);; Cellular Component: chloroplast (GO:0009507);; Biological Process: dephosphorylation (GO:0016311);;	--	Phosphoserine phosphatase, chloroplastic (Precursor) GN=F26I16.2 OS=Arabidopsis thaliana (Mouse-ear cress) PE=1 SV=2	unknown [Zea mays]
Zea_mays_newGene_2378	5	200088925	200091119	--	--	Biological Process: regulation of cell shape during vegetative growth phase (GO:0000903);; Molecular Function: SNAP receptor activity (GO:0005484);; Cellular Component: plasma membrane (GO:0005886);; Biological Process: protein targeting to vacuole (GO:0006623);; Biological Process: vacuole organization (GO:0007033);; Biological Process: amyloplast organization (GO:0009660);; Cellular Component: …	K08488|8.74088e-19|sbi:SORBI_04g030690|SORBIDRAFT_04g030690, Sb04g030690; hypothetical protein; K08488 syntaxin 7 (A)	Syntaxin-22 GN=MSD23.9 OS=Arabidopsis thaliana (Mouse-ear cress) PE=1 SV=1	hypothetical protein ZEAMMB73_869547 [Zea mays]
Zea_mays_newGene_2381	5	203258122	203263806	--	--	Molecular Function: DNA binding (GO:0003677);; Cellular Component: plastid (GO:0009536);; Cellular Component: cytoplasmic membrane-bounded vesicle (GO:0016023);; Molecular Function: protein dimerization activity (GO:0046983);;	--	Zinc finger BED domain-containing protein RICESLEEPER 2 OS=Oryza sativa subsp. japonica (Rice) PE=2 SV=1	uncharacterized protein LOC100191735 [Zea mays]
Zea_mays_newGene_2382	5	206510865	206514519	--	--	Cellular Component: integral component of membrane (GO:0016021);;	--	CDP-diacylglycerol--serine O-phosphatidyltransferase 2 OS=Oryza sativa subsp. japonica (Rice) PE=2 SV=2	uncharacterized protein LOC100304419 [Zea mays]
Zea_mays_newGene_2383	5	206945671	206959580	--	--	--	--	--	uncharacterized protein LOC100382259 [Zea mays]
Zea_mays_newGene_2384	5	210724196	210725448	--	--	Molecular Function: sequence-specific DNA binding transcription factor activity (GO:0003700);; Biological Process: regulation of transcription, DNA-templated (GO:0006355);; Biological Process: iron ion transport (GO:0006826);; Biological Process: response to zinc ion (GO:0010043);; Biological Process: cellular response to iron ion starvation (GO:0010106);; Biological Process: response to nitrate …	--	--	hypothetical protein SORBIDRAFT_04g034440 [Sorghum bicolor]
Zea_mays_newGene_2385	5	213019722	213021974	--	--	--	--	--	hypothetical protein ZEAMMB73_873398, partial [Zea mays]
Zea_mays_newGene_2386	5	213167541	213169034	--	--	Molecular Function: protein serine/threonine kinase activity (GO:0004674);; Molecular Function: ATP binding (GO:0005524);; Cellular Component: plasma membrane (GO:0005886);; Biological Process: protein phosphorylation (GO:0006468);; Cellular Component: integral component of membrane (GO:0016021);; Cellular Component: cytoplasmic membrane-bounded vesicle (GO:0016023);; Biological Process: defense …	--	Protein NSP-INTERACTING KINASE 1 (Precursor) GN=NIK1 OS=Arabidopsis thaliana (Mouse-ear cress) PE=1 SV=1	putative leucine-rich repeat receptor-like protein kinase family protein [Zea mays]
Zea_mays_newGene_2387	5	213169272	213171123	--	--	Biological Process: mRNA splicing, via spliceosome (GO:0000398);; Cellular Component: nucleus (GO:0005634);; Biological Process: rRNA processing (GO:0006364);; Biological Process: protein maturation (GO:0051604);;	K14795|4.89043e-50|zma:100278348|ribosomal RNA processing protein 36 homolog; K14795 ribosomal RNA-processing protein 36 (A)	--	PREDICTED: LOW QUALITY PROTEIN: ribosomal RNA processing protein 36 homolog [Zea mays]
Zea_mays_newGene_2390	5	215694616	215695879	[RTKL]	--	Molecular Function: protein serine/threonine kinase activity (GO:0004674);; Molecular Function: protein tyrosine kinase activity (GO:0004713);; Molecular Function: ATP binding (GO:0005524);; Cellular Component: cytosol (GO:0005829);; Biological Process: protein phosphorylation (GO:0006468);; Biological Process: meristem structural organization (GO:0009933);;	K03083|2.76257e-94|zma:100273692|uncharacterized LOC100273692; K03083 glycogen synthase kinase 3 beta [EC:2.7.11.26] (A)	Glycogen synthase kinase-3 homolog MsK-2 GN=MSK-2 OS=Medicago sativa (Alfalfa) PE=2 SV=1	uncharacterized protein LOC100273692 [Zea mays]
Zea_mays_newGene_2392	5	215979981	215985232	[J]	Translation, ribosomal structure and biogenesis	Molecular Function: RNA binding (GO:0003723);;	--	Pumilio homolog 3 GN=APUM3 OS=Arabidopsis thaliana (Mouse-ear cress) PE=1 SV=1	PREDICTED: LOC100282800 isoform X3 [Zea mays]
Zea_mays_newGene_2393	5	216362555	216362900	--	--	Molecular Function: single-stranded RNA binding (GO:0003727);; Biological Process: RNA splicing (GO:0008380);; Cellular Component: plastid (GO:0009536);; Biological Process: regulation by virus of viral protein levels in host cell (GO:0046719);;	K14944|1.88739e-30|zma:100857007|RNA-binding protein Nova-1; K14944 RNA-binding protein Nova (A)	--	unknown [Zea mays]
Zea_mays_newGene_2394	5	345286	351685	--	--	--	--	--	unknown [Zea mays]
Zea_mays_newGene_2395	5	1665084	1667785	--	--	Cellular Component: plasma membrane (GO:0005886);;	--	CSC1-like protein At1g62320 GN=At1g62320 OS=Arabidopsis thaliana (Mouse-ear cress) PE=3 SV=2	PREDICTED: uncharacterized protein LOC103625734 isoform X2 [Zea mays]
Zea_mays_newGene_2396	5	1740000	1741404	--	--	--	--	--	uncharacterized protein LOC100381503 [Zea mays]
Zea_mays_newGene_2398	5	4613370	4615799	[R]	General function prediction only	Biological Process: proteolysis (GO:0006508);; Molecular Function: peptidase activity (GO:0008233);; Cellular Component: plastid (GO:0009536);;	--	Heparanase-like protein 3 (Precursor) GN=At5g34940 OS=Arabidopsis thaliana (Mouse-ear cress) PE=2 SV=2	esterase/lipase/thioesterase [Zea mays]
Zea_mays_newGene_2399	5	6354164	6355666	--	--	--	--	--	PREDICTED: uncharacterized protein LOC103654201 [Zea mays]
Zea_mays_newGene_2400	5	6906996	6910391	--	--	Molecular Function: nucleotide binding (GO:0000166);; Molecular Function: protein kinase activity (GO:0004672);; Cellular Component: plastid (GO:0009536);; Cellular Component: membrane (GO:0016020);; Cellular Component: cytoplasmic membrane-bounded vesicle (GO:0016023);;	--	Phytosulfokine receptor 2 (Precursor) GN=PSKR2 OS=Arabidopsis thaliana (Mouse-ear cress) PE=2 SV=1	TPA: putative phytosulfokine receptor (LRR repeat-containing protein kinase) family protein [Zea mays]
Zea_mays_newGene_2401	5	7702002	7703908	--	--	--	--	--	TPA: hypothetical protein ZEAMMB73_444889 [Zea mays]
Zea_mays_newGene_2403	5	9632282	9633355	--	--	Molecular Function: cyclin-dependent protein serine/threonine kinase activity (GO:0004693);; Molecular Function: ATP binding (GO:0005524);; Cellular Component: cytosol (GO:0005829);; Biological Process: mRNA processing (GO:0006397);; Biological Process: protein phosphorylation (GO:0006468);; Molecular Function: RNA polymerase II carboxy-terminal domain kinase activity (GO:0008353);; Biological Pr…	K08819|4.78603e-46|zma:103625921|cyclin-dependent kinase C-2; K08819 cyclin-dependent kinase 12/13 [EC:2.7.11.22 2.7.11.23] (A)	Cyclin-dependent kinase C-2 GN=OJ1294_F06.25 OS=Oryza sativa subsp. japonica (Rice) PE=2 SV=1	cyclin-dependent kinase C [Oryza sativa Japonica Group]
Zea_mays_newGene_2404	5	9994998	9996689	--	--	Molecular Function: protein kinase activity (GO:0004672);; Molecular Function: ATP binding (GO:0005524);; Biological Process: protein phosphorylation (GO:0006468);; Cellular Component: integral component of membrane (GO:0016021);; Cellular Component: cytoplasmic membrane-bounded vesicle (GO:0016023);;	--	Probable inactive receptor kinase At4g23740 (Precursor) GN=At4g23740 OS=Arabidopsis thaliana (Mouse-ear cress) PE=2 SV=1	uncharacterized protein LOC100193135 [Zea mays]
Zea_mays_newGene_2405	5	10323361	10326152	--	--	--	--	--	PREDICTED: putative nuclease HARBI1 [Zea mays]
Zea_mays_newGene_2406	5	15572945	15580598	--	--	Molecular Function: zinc ion binding (GO:0008270);;	--	Protein FAR1-RELATED SEQUENCE 5 GN=FRS5 OS=Arabidopsis thaliana (Mouse-ear cress) PE=2 SV=1	PREDICTED: protein FAR1-RELATED SEQUENCE 5-like [Zea mays]
Zea_mays_newGene_2407	5	21572146	21579273	[L]	Replication, recombination and repair	Molecular Function: nucleic acid binding (GO:0003676);; Molecular Function: catalytic activity (GO:0003824);; Biological Process: DNA metabolic process (GO:0006259);; Cellular Component: intracellular membrane-bounded organelle (GO:0043231);;	--	RNA-directed DNA polymerase homolog OS=Oenothera berteroana (Bertero&apos;s evening primrose) PE=4 SV=1	polyprotein [Coix lacryma-jobi]
Zea_mays_newGene_2408	5	31350976	31357750	--	--	Molecular Function: ATP binding (GO:0005524);;	K17592|0|zma:103628112|uncharacterized LOC103628112; K17592 sacsin (A)	--	PREDICTED: LOW QUALITY PROTEIN: uncharacterized protein LOC103628112 [Zea mays]
Zea_mays_newGene_2410	5	38506103	38507707	[I]	Lipid transport and metabolism	Biological Process: microtubule cytoskeleton organization (GO:0000226);; Cellular Component: plant-type vacuole (GO:0000325);; Biological Process: cytokinesis by cell plate formation (GO:0000911);; Molecular Function: inositol-3-phosphate synthase activity (GO:0004512);; Molecular Function: ATP binding (GO:0005524);; Cellular Component: vacuolar membrane (GO:0005774);; Biological Process: inosito…	K01858|2.30997e-146|zma:100384851|hypothetical protein; K01858 myo-inositol-1-phosphate synthase [EC:5.5.1.4] (A)	Inositol-3-phosphate synthase OS=Zea mays (Maize) PE=2 SV=2	PREDICTED: LOW QUALITY PROTEIN: uncharacterized protein LOC100381529 isoform X1 [Zea mays]
Zea_mays_newGene_2411	5	39838277	39839972	--	--	Molecular Function: nucleic acid binding (GO:0003676);; Cellular Component: plastid (GO:0009536);; Biological Process: cellular process (GO:0009987);;	--	Putative AC transposase OS=Zea mays (Maize) PE=2 SV=2	unnamed protein product [Zea mays]
Zea_mays_newGene_2412	5	55238165	55238769	[S]	Function unknown	Cellular Component: vacuolar membrane (GO:0005774);; Cellular Component: plasma membrane (GO:0005886);; Cellular Component: plasmodesma (GO:0009506);; Cellular Component: chloroplast envelope (GO:0009941);; Cellular Component: cytoplasmic membrane-bounded vesicle (GO:0016023);;	--	CSC1-like protein ERD4 GN=ERD4 OS=Arabidopsis thaliana (Mouse-ear cress) PE=2 SV=1	PREDICTED: uncharacterized membrane protein C24H6.13-like [Zea mays]
Zea_mays_newGene_2413	5	60683323	60684454	--	--	Molecular Function: nucleic acid binding (GO:0003676);; Cellular Component: nucleus (GO:0005634);; Biological Process: regulation of transcription, DNA-templated (GO:0006355);; Biological Process: response to stress (GO:0006950);; Molecular Function: methyltransferase activity (GO:0008168);; Cellular Component: plastid (GO:0009536);; Biological Process: post-embryonic development (GO:0009791);; B…	--	Histone-lysine N-methyltransferase EZ2 GN=EZ2 OS=Zea mays (Maize) PE=2 SV=1	uncharacterized protein LOC100274508 [Zea mays]
Zea_mays_newGene_2414	5	66696977	66697771	--	--	Molecular Function: nucleic acid binding (GO:0003676);; Molecular Function: protein dimerization activity (GO:0046983);;	--	Putative AC transposase OS=Zea mays (Maize) PE=2 SV=2	unnamed protein product [Zea mays]
Zea_mays_newGene_2416	5	71909606	71911565	--	--	Biological Process: leptotene (GO:0000237);; Biological Process: zygotene (GO:0000238);; Cellular Component: condensed nuclear chromosome (GO:0000794);; Biological Process: megasporogenesis (GO:0009554);; Biological Process: microsporogenesis (GO:0009556);; Biological Process: chiasma assembly (GO:0051026);;	--	--	PREDICTED: uncharacterized protein LOC100383347 isoform X1 [Zea mays]
Zea_mays_newGene_2417	5	74454864	74455715	[I]	Lipid transport and metabolism	Molecular Function: transferase activity (GO:0016740);; Cellular Component: intracellular membrane-bounded organelle (GO:0043231);;	K07513|6.21355e-57|zma:103653241|3-ketoacyl-CoA thiolase 2, peroxisomal-like; K07513 acetyl-CoA acyltransferase 1 [EC:2.3.1.16] (A)	3-ketoacyl-CoA thiolase 2, peroxisomal (Precursor) GN=F25I18.11 OS=Arabidopsis thaliana (Mouse-ear cress) PE=1 SV=2	PREDICTED: 3-ketoacyl-CoA thiolase 2, peroxisomal-like [Zea mays]
Zea_mays_newGene_2420	5	79169587	79170380	--	--	--	K14411|2.09932e-26|zma:103647784|heterogeneous nuclear ribonucleoprotein 1; K14411 RNA-binding protein Musashi (A)	--	PREDICTED: heterogeneous nuclear ribonucleoprotein 1 [Zea mays]
Zea_mays_newGene_2426	5	105277409	105279991	--	--	Cellular Component: intracellular membrane-bounded organelle (GO:0043231);; Cellular Component: cytoplasmic part (GO:0044444);;	--	--	hypothetical protein SHCRBa_184_K13_R_80 [Saccharum hybrid cultivar R570]
Zea_mays_newGene_2427	5	106027033	106093126	--	--	Molecular Function: nucleic acid binding (GO:0003676);; Biological Process: DNA metabolic process (GO:0006259);;	--	--	PREDICTED: uncharacterized protein LOC101781709 [Setaria italica]
Zea_mays_newGene_2428	5	111225534	111227200	--	--	--	--	--	uncharacterized protein LOC100502184 [Zea mays]
Zea_mays_newGene_2431	5	114465202	114468287	--	--	--	--	--	unknown [Zea mays]
Zea_mays_newGene_2433	5	114666629	114668482	--	--	--	--	--	PREDICTED: uncharacterized protein LOC103626812 isoform X1 [Zea mays]
Zea_mays_newGene_2435	5	115934098	115937847	--	--	--	--	--	PREDICTED: uncharacterized protein LOC103628402 [Zea mays]
Zea_mays_newGene_2439	5	134546498	134548283	[I]	Lipid transport and metabolism	Molecular Function: nucleotide binding (GO:0000166);; Molecular Function: mRNA binding (GO:0003729);; Molecular Function: 3-hydroxyacyl-CoA dehydrogenase activity (GO:0003857);; Molecular Function: dodecenoyl-CoA delta-isomerase activity (GO:0004165);; Molecular Function: enoyl-CoA hydratase activity (GO:0004300);; Cellular Component: cell wall (GO:0005618);; Cellular Component: peroxisome (GO:00…	K10527|1.85414e-105|zma:103626921|peroxisomal fatty acid beta-oxidation multifunctional protein-like; K10527 enoyl-CoA hydratase/3-hydroxyacyl-CoA dehydrogenase [EC:4.2.1.17 1.1.1.35 1.1.1.211] (A)	3-hydroxyacyl-CoA dehydrogenase GN=P0413A11.18 OS=Oryza sativa subsp. japonica (Rice) PE=1 SV=2	PREDICTED: peroxisomal fatty acid beta-oxidation multifunctional protein-like [Zea mays]
Zea_mays_newGene_2440	5	135519802	135549447	--	--	--	--	--	hypothetical protein ZEAMMB73_389658 [Zea mays]
Zea_mays_newGene_2442	5	138181585	138183785	--	--	Molecular Function: catalytic activity (GO:0003824);; Molecular Function: binding (GO:0005488);; Biological Process: metabolic process (GO:0008152);;	--	--	PREDICTED: uncharacterized protein LOC103640371 [Zea mays]
Zea_mays_newGene_2443	5	141232228	141238293	--	--	Molecular Function: protein tyrosine kinase activity (GO:0004713);; Molecular Function: ATP binding (GO:0005524);; Biological Process: protein phosphorylation (GO:0006468);; Molecular Function: transferase activity, transferring glycosyl groups (GO:0016757);;	--	--	unknown [Zea mays]
Zea_mays_newGene_2445	5	142930999	142934358	--	--	--	--	--	hypothetical protein ZEAMMB73_873645 [Zea mays]
Zea_mays_newGene_2446	5	143638463	143639647	--	--	--	--	--	TPA: hypothetical protein ZEAMMB73_729541 [Zea mays]
Zea_mays_newGene_2447	5	144415977	144418782	--	--	--	--	--	hypothetical protein [Zea mays]
Zea_mays_newGene_2448	5	146296484	146298717	--	--	--	--	--	hypothetical protein ZEAMMB73_389658 [Zea mays]
Zea_mays_newGene_2449	5	147737946	147741371	--	--	--	--	--	PREDICTED: uncharacterized protein LOC103646892 [Zea mays]
Zea_mays_newGene_2450	5	148727465	148729975	[RTKL]	--	Molecular Function: protein serine/threonine kinase activity (GO:0004674);; Molecular Function: ATP binding (GO:0005524);; Biological Process: carbohydrate metabolic process (GO:0005975);; Biological Process: protein phosphorylation (GO:0006468);; Cellular Component: cytoplasmic membrane-bounded vesicle (GO:0016023);;	K04733|0|zma:103628553|probable LRR receptor-like serine/threonine-protein kinase At1g53430; K04733 interleukin-1 receptor-associated kinase 4 [EC:2.7.11.1] (A)	Probable LRR receptor-like serine/threonine-protein kinase At1g53430 (Precursor) GN=At1g53430 OS=Arabidopsis thaliana (Mouse-ear cress) PE=1 SV=1	PREDICTED: probable LRR receptor-like serine/threonine-protein kinase At1g53430, partial [Zea mays]
Zea_mays_newGene_2451	5	152866012	152870141	--	--	Biological Process: auxin transport (GO:0060918);;	--	Pollen-specific protein SF21 GN=SF21 OS=Helianthus annuus (Common sunflower) PE=2 SV=1	PREDICTED: uncharacterized protein LOC100383387 isoform X1 [Zea mays]
Zea_mays_newGene_2452	5	153418988	153419826	--	--	Cellular Component: nucleolus (GO:0005730);; Biological Process: fatty acid catabolic process (GO:0009062);; Biological Process: response to salt stress (GO:0009651);; Biological Process: response to abscisic acid (GO:0009737);;	K14324|1.28838e-15|zma:100194333|histone deacetylase complex subunit SAP18 isoform 1; K14324 histone deacetylase complex subunit SAP18 (A)	--	hypothetical protein ZEAMMB73_760654, partial [Zea mays]
Zea_mays_newGene_2453	5	153420113	153420652	--	--	--	--	--	uncharacterized protein LOC100501031 [Zea mays]
Zea_mays_newGene_2454	5	153921517	153926557	--	--	Molecular Function: selenium binding (GO:0008430);;	--	--	TPA: hypothetical protein ZEAMMB73_683634 [Zea mays]
Zea_mays_newGene_2455	5	162793149	162798628	--	--	Molecular Function: DNA binding (GO:0003677);; Molecular Function: sequence-specific DNA binding transcription factor activity (GO:0003700);; Cellular Component: nucleus (GO:0005634);; Biological Process: regulation of transcription, DNA-templated (GO:0006355);;	--	--	DNA binding protein [Zea mays]
Zea_mays_newGene_2456	5	168458374	168463940	--	--	Biological Process: mitotic G2 phase (GO:0000085);; Biological Process: mRNA splicing, via spliceosome (GO:0000398);; Biological Process: DNA methylation (GO:0006306);; Biological Process: methylation-dependent chromatin silencing (GO:0006346);; Biological Process: reciprocal meiotic recombination (GO:0007131);; Biological Process: positive regulation of cell proliferation (GO:0008284);; Biologic…	--	--	hypothetical protein ZEAMMB73_590430 [Zea mays]
Zea_mays_newGene_2457	5	175656875	175661058	--	--	Molecular Function: catalytic activity (GO:0003824);; Cellular Component: spliceosomal complex (GO:0005681);; Biological Process: mitotic nuclear division (GO:0007067);; Biological Process: metabolic process (GO:0008152);;	--	--	unknown [Zea mays]
Zea_mays_newGene_2458	5	176078437	176082522	--	--	Cellular Component: plastid (GO:0009536);; Molecular Function: transferase activity, transferring phosphorus-containing groups (GO:0016772);;	--	--	uncharacterized protein LOC100383737 [Zea mays]
Zea_mays_newGene_2459	5	177720349	177723701	--	--	--	--	--	PREDICTED: protein FLX-like 3 isoform X1 [Zea mays]
Zea_mays_newGene_2460	5	184392515	184394142	--	--	--	--	--	PREDICTED: uncharacterized protein LOC103644802 [Zea mays]
Zea_mays_newGene_2464	5	197473193	197487993	[L]	Replication, recombination and repair	Molecular Function: DNA binding (GO:0003677);; Molecular Function: RNA binding (GO:0003723);; Molecular Function: RNA-directed DNA polymerase activity (GO:0003964);; Molecular Function: RNA-DNA hybrid ribonuclease activity (GO:0004523);; Biological Process: RNA-dependent DNA replication (GO:0006278);; Biological Process: DNA recombination (GO:0006310);; Biological Process: DNA integration (GO:001…	--	RNA-directed DNA polymerase homolog OS=Oenothera berteroana (Bertero&apos;s evening primrose) PE=4 SV=1	putative gag-pol precursor [Zea mays]
Zea_mays_newGene_2465	5	202249093	202250829	[O]	Posttranslational modification, protein turnover, chaperones	Molecular Function: serine-type endopeptidase activity (GO:0004252);; Cellular Component: cytosol (GO:0005829);; Biological Process: protein glycosylation (GO:0006486);; Biological Process: proteolysis (GO:0006508);; Cellular Component: chloroplast (GO:0009507);; Biological Process: photoinhibition (GO:0010205);;	--	Protease Do-like 7 GN=DEGP7 OS=Arabidopsis thaliana (Mouse-ear cress) PE=2 SV=1	PREDICTED: protease Do-like 7 [Zea mays]
Zea_mays_newGene_2467	5	204236073	204239267	--	--	Cellular Component: mitochondrial outer membrane (GO:0005741);; Biological Process: anion transport (GO:0006820);; Cellular Component: chloroplast (GO:0009507);; Biological Process: response to bacterium (GO:0009617);; Molecular Function: channel activity (GO:0015267);; Cellular Component: integral component of membrane (GO:0016021);; Biological Process: transmembrane transport (GO:0055085);; Cel…	K15040|8.36858e-55|zma:100274839|uncharacterized LOC100274839; K15040 voltage-dependent anion channel protein 2 (A)	Mitochondrial outer membrane protein porin 4 OS=Oryza sativa subsp. japonica (Rice) PE=3 SV=3	uncharacterized protein LOC100274839 [Zea mays]
Zea_mays_newGene_2469	5	207709192	207710647	[RTKL]	--	Molecular Function: protein serine/threonine kinase activity (GO:0004674);; Molecular Function: ATP binding (GO:0005524);; Biological Process: protein phosphorylation (GO:0006468);; Cellular Component: cytoplasmic membrane-bounded vesicle (GO:0016023);;	K04733|0|zma:103627743|L-type lectin-domain containing receptor kinase IX.1-like; K04733 interleukin-1 receptor-associated kinase 4 [EC:2.7.11.1] (A)	L-type lectin-domain containing receptor kinase IX.1 (Precursor) GN=LECRK91 OS=Arabidopsis thaliana (Mouse-ear cress) PE=2 SV=1	PREDICTED: L-type lectin-domain containing receptor kinase IX.1-like [Zea mays]
Zea_mays_newGene_2470	5	209042784	209047815	--	--	Biological Process: mRNA splicing, via spliceosome (GO:0000398);; Cellular Component: spliceosomal complex (GO:0005681);; Cellular Component: nucleolus (GO:0005730);; Biological Process: response to salt stress (GO:0009651);; Biological Process: response to abscisic acid (GO:0009737);; Biological Process: response to mannitol (GO:0010555);;	K06063|0|sita:101762610|SNW domain-containing protein 1-like; K06063 SNW domain-containing protein 1 (A)	SNW/SKI-interacting protein GN=T14N5.5 OS=Arabidopsis thaliana (Mouse-ear cress) PE=1 SV=1	PREDICTED: SNW domain-containing protein 1-like isoform X1 [Setaria italica]
Zea_mays_newGene_2471	5	209057943	209058762	--	--	Biological Process: regulation of cyclin-dependent protein serine/threonine kinase activity (GO:0000079);; Cellular Component: nucleus (GO:0005634);; Cellular Component: cytoplasmic membrane-bounded vesicle (GO:0016023);; Molecular Function: protein kinase binding (GO:0019901);; Biological Process: cell division (GO:0051301);;	K18810|1.76683e-63|zma:103627769|cyclin-D3-1-like; K18810 cyclin D1/2/4, plant (A)	Cyclin-D3-1 GN=P0644A02.8 OS=Oryza sativa subsp. japonica (Rice) PE=2 SV=2	PREDICTED: cyclin-D3-1-like [Zea mays]
Zea_mays_newGene_2475	5	214722308	214723364	--	--	Biological Process: vesicle docking involved in exocytosis (GO:0006904);;	--	Sec1 family domain-containing protein MIP3 {ECO:0000305} OS=Arabidopsis thaliana (Mouse-ear cress) PE=1 SV=1	PREDICTED: uncharacterized protein LOC103628905 [Zea mays]
Zea_mays_newGene_2476	5	214785220	214787702	--	--	--	--	--	unknown [Zea mays]
Zea_mays_newGene_2478	5	215978177	215979114	--	--	Molecular Function: zinc ion binding (GO:0008270);; Molecular Function: transferase activity (GO:0016740);;	K18932|5.96665e-32|zma:100217160|uncharacterized LOC100217160; K18932 palmitoyltransferase [EC:2.3.1.225] (A)	Probable protein S-acyltransferase 15 GN=PAT15 OS=Arabidopsis thaliana (Mouse-ear cress) PE=2 SV=1	uncharacterized protein LOC100217160 [Zea mays]
Zea_mays_newGene_2479	5	216661428	216665631	--	--	Molecular Function: hydrolase activity, acting on ester bonds (GO:0016788);;	--	--	PREDICTED: uncharacterized protein LOC103645833 [Zea mays]
Zea_mays_newGene_2669	6	12952888	12957389	--	--	--	--	--	PREDICTED: calponin homology domain-containing protein DDB_G0272472-like isoform X1 [Zea mays]
Zea_mays_newGene_2670	6	12995622	12997254	--	--	Molecular Function: hydrolase activity, acting on ester bonds (GO:0016788);;	--	--	PREDICTED: uncharacterized protein LOC103633282 isoform X1 [Zea mays]
Zea_mays_newGene_2671	6	13179246	13180075	--	--	--	--	--	uncharacterized protein LOC100273817 isoform 2 [Zea mays]
Zea_mays_newGene_2672	6	13181267	13182333	--	--	--	--	--	PREDICTED: uncharacterized protein LOC103645626 [Zea mays]
Zea_mays_newGene_2673	6	13429427	13430426	--	--	--	--	--	PREDICTED: uncharacterized protein LOC101759170 [Setaria italica]
Zea_mays_newGene_2676	6	15505608	15508900	--	--	Molecular Function: nucleic acid binding (GO:0003676);; Molecular Function: zinc ion binding (GO:0008270);; Cellular Component: cytoplasmic membrane-bounded vesicle (GO:0016023);;	--	--	PREDICTED: uncharacterized protein LOC100216790 isoform X1 [Zea mays]
Zea_mays_newGene_2678	6	24853412	24859827	--	--	--	--	--	uncharacterized protein LOC100533165 [Zea mays]
Zea_mays_newGene_2679	6	33316797	33327477	--	--	--	--	--	hypothetical protein ZEAMMB73_145446 [Zea mays]
Zea_mays_newGene_2680	6	33510408	33512593	--	--	--	--	--	hypothetical protein ZEAMMB73_145446 [Zea mays]
Zea_mays_newGene_2681	6	34524378	34528012	[T]	Signal transduction mechanisms	Molecular Function: protein tyrosine phosphatase activity (GO:0004725);; Cellular Component: cytosol (GO:0005829);; Biological Process: protein N-linked glycosylation (GO:0006487);; Biological Process: N-terminal protein myristoylation (GO:0006499);; Biological Process: ER to Golgi vesicle-mediated transport (GO:0006888);; Biological Process: response to cold (GO:0009409);; Biological Process: re…	--	Protein-tyrosine-phosphatase MKP1 GN=MKP1 OS=Arabidopsis thaliana (Mouse-ear cress) PE=1 SV=1	PREDICTED: protein-tyrosine-phosphatase MKP1 [Zea mays]
Zea_mays_newGene_2682	6	36859402	36874904	--	--	--	--	--	hypothetical protein ZEAMMB73_349855, partial [Zea mays]
Zea_mays_newGene_2683	6	37047762	37049244	--	--	--	--	--	uncharacterized protein LOC100384746 [Zea mays]
Zea_mays_newGene_2685	6	51886936	51887539	[J]	Translation, ribosomal structure and biogenesis	Molecular Function: structural constituent of ribosome (GO:0003735);; Cellular Component: mitochondrion (GO:0005739);; Biological Process: translation (GO:0006412);; Cellular Component: cytosolic large ribosomal subunit (GO:0022625);;	K02924|3.53793e-30|bdi:100827493|60S ribosomal protein L39; K02924 large subunit ribosomal protein L39e (A)	60S ribosomal protein L39 GN=RPL39 OS=Zea mays (Maize) PE=3 SV=1	PREDICTED: LOC100280595 isoform X1 [Zea mays]
Zea_mays_newGene_2690	6	60030923	60056623	[K]	Transcription	Molecular Function: DNA binding (GO:0003677);; Molecular Function: DNA-directed RNA polymerase activity (GO:0003899);; Biological Process: transcription, DNA-templated (GO:0006351);; Biological Process: embryo sac egg cell differentiation (GO:0009560);; Molecular Function: ribonucleoside binding (GO:0032549);;	K03021|0|zma:103629391|DNA-directed RNA polymerase III subunit RPC2; K03021 DNA-directed RNA polymerase III subunit RPC2 [EC:2.7.7.6] (A)	DNA-directed RNA polymerase II subunit RPB2 GN=RPB2 OS=Solanum lycopersicum (Tomato) PE=2 SV=1	PREDICTED: DNA-directed RNA polymerase III subunit RPC2 [Zea mays]
Zea_mays_newGene_2692	6	61477602	61480084	--	--	--	--	--	unknown [Zea mays]
Zea_mays_newGene_2693	6	63349467	63360191	--	--	--	--	--	TPA: hypothetical protein ZEAMMB73_031603 [Zea mays]
Zea_mays_newGene_2694	6	65475884	65477144	--	--	--	K10144|1.39303e-38|zma:103631101|vegetative cell wall protein gp1-like; K10144 RING finger and CHY zinc finger domain-containing protein 1 [EC:6.3.2.19] (A)	--	PREDICTED: uncharacterized LOC100272854 isoform X4 [Zea mays]
Zea_mays_newGene_2699	6	80729767	80731577	--	--	--	--	--	PREDICTED: uncharacterized protein LOC103641213 [Zea mays]
Zea_mays_newGene_2701	6	83837109	83838582	--	--	Molecular Function: receptor signaling protein serine/threonine kinase activity (GO:0004702);; Molecular Function: protein tyrosine kinase activity (GO:0004713);; Molecular Function: ATP binding (GO:0005524);; Biological Process: protein phosphorylation (GO:0006468);; Biological Process: transmembrane receptor protein tyrosine kinase signaling pathway (GO:0007169);; Biological Process: signal com…	--	Leucine-rich repeat receptor-like kinase protein THICK TASSEL DWARF1 (Precursor) GN=TD1 OS=Zea mays (Maize) PE=2 SV=1	PREDICTED: leucine-rich repeat receptor-like kinase protein THICK TASSEL DWARF1 [Zea mays]
Zea_mays_newGene_2702	6	88312281	88314794	--	--	Cellular Component: DNA-directed RNA polymerase II, core complex (GO:0005665);; Biological Process: transcription, DNA-templated (GO:0006351);; Cellular Component: plastid (GO:0009536);; Cellular Component: cytoplasmic membrane-bounded vesicle (GO:0016023);;	K17839|2.92938e-44|zma:103631209|probable polyamine oxidase 2; K17839 polyamine oxidase [EC:1.5.3.17 1.5.3.-] (A)	DNA-directed RNA polymerases II and V subunit 8A GN=F20D21.7 OS=Arabidopsis thaliana (Mouse-ear cress) PE=1 SV=1	PREDICTED: probable polyamine oxidase 2 [Zea mays]
Zea_mays_newGene_2703	6	88847963	88854010	[R]	General function prediction only	--	--	ADP-ribosylation factor-like protein 2 GN=T30D6.10 OS=Arabidopsis thaliana (Mouse-ear cress) PE=2 SV=1	hypothetical protein ZEAMMB73_016301 [Zea mays]
Zea_mays_newGene_2706	6	93480642	93482748	--	--	Molecular Function: protein kinase activity (GO:0004672);; Molecular Function: ATP binding (GO:0005524);; Biological Process: protein phosphorylation (GO:0006468);; Biological Process: autophagy (GO:0006914);;	--	Leucine-rich repeat receptor protein kinase EXS (Precursor) GN=T28J14.220 OS=Arabidopsis thaliana (Mouse-ear cress) PE=1 SV=1	uncharacterized protein LOC100384027 [Zea mays]
Zea_mays_newGene_2707	6	93482830	93483869	[I]	Lipid transport and metabolism	Molecular Function: acetyl-CoA C-acyltransferase activity (GO:0003988);; Cellular Component: nucleolus (GO:0005730);; Cellular Component: mitochondrion (GO:0005739);; Cellular Component: vacuole (GO:0005773);; Cellular Component: peroxisome (GO:0005777);; Cellular Component: plasma membrane (GO:0005886);; Biological Process: metabolic process (GO:0008152);; Cellular Component: chloroplast (GO:000…	K07513|2.54187e-72|zma:103653241|3-ketoacyl-CoA thiolase 2, peroxisomal-like; K07513 acetyl-CoA acyltransferase 1 [EC:2.3.1.16] (A)	3-ketoacyl-CoA thiolase 1, peroxisomal (Precursor) GN=KAT1 OS=Arabidopsis thaliana (Mouse-ear cress) PE=2 SV=2	PREDICTED: 3-ketoacyl-CoA thiolase 2, peroxisomal-like [Zea mays]
Zea_mays_newGene_2708	6	96006810	96007576	--	--	--	K16860|3.1226e-12|zma:103631261|phospholipase D3-like; K16860 phospholipase D3/4 [EC:3.1.4.4] (A)	--	PREDICTED: phospholipase D3-like [Zea mays]
Zea_mays_newGene_2709	6	97235149	97245946	--	--	Molecular Function: catalytic activity (GO:0003824);; Biological Process: metabolic process (GO:0008152);; Cellular Component: chloroplast (GO:0009507);; Molecular Function: metal ion binding (GO:0046872);;	--	L-Ala-D/L-amino acid epimerase GN=POPTR_0012s05040g OS=Populus trichocarpa (Western balsam poplar) PE=3 SV=2	PREDICTED: zinc finger protein ZAT5-like, partial [Zea mays]
Zea_mays_newGene_2710	6	100119834	100120213	--	--	Molecular Function: zinc ion binding (GO:0008270);;	K16280|2.49028e-46|zma:103631276|E3 ubiquitin-protein ligase RGLG1-like; K16280 E3 ubiquitin-protein ligase RGLG [EC:6.3.2.19] (A)	E3 ubiquitin-protein ligase RGLG2 GN=RGLG2 OS=Arabidopsis thaliana (Mouse-ear cress) PE=1 SV=1	PREDICTED: E3 ubiquitin-protein ligase RGLG1-like [Zea mays]
Zea_mays_newGene_2711	6	106632249	106632839	--	--	Cellular Component: peroxisome (GO:0005777);; Molecular Function: kinase activity (GO:0016301);; Biological Process: phosphorylation (GO:0016310);; Molecular Function: phosphotransferase activity, alcohol group as acceptor (GO:0016773);;	--	--	unknown [Zea mays]
Zea_mays_newGene_2713	6	108316536	108318196	--	--	--	--	--	PREDICTED: glutathione S-transferase T3-like isoform X1 [Zea mays]
Zea_mays_newGene_2715	6	111833463	111836961	--	--	Molecular Function: nucleotide binding (GO:0000166);; Molecular Function: RNA binding (GO:0003723);; Molecular Function: metal ion binding (GO:0046872);;	--	Zinc finger CCCH domain-containing protein 53 GN=OSJNBa0008J01.35 OS=Oryza sativa subsp. japonica (Rice) PE=2 SV=1	putative RNA-binding zinc finger family protein [Zea mays]
Zea_mays_newGene_2717	6	116759510	116760289	--	--	Molecular Function: damaged DNA binding (GO:0003684);; Cellular Component: nucleus (GO:0005634);; Biological Process: nucleotide-excision repair (GO:0006289);; Biological Process: response to cold (GO:0009409);; Molecular Function: ubiquitin binding (GO:0043130);; Biological Process: proteasome-mediated ubiquitin-dependent protein catabolic process (GO:0043161);; Molecular Function: proteasome bi…	K10839|1.55201e-35|zma:100282762|pco142081; LOC100282762; K10839 UV excision repair protein RAD23 (A)	Ubiquitin receptor RAD23d GN=MXI10.20 OS=Arabidopsis thaliana (Mouse-ear cress) PE=1 SV=2	LOC100282762 [Zea mays]
Zea_mays_newGene_2718	6	117499942	117500912	--	--	Molecular Function: damaged DNA binding (GO:0003684);; Cellular Component: nucleus (GO:0005634);; Biological Process: nucleotide-excision repair (GO:0006289);; Biological Process: response to cold (GO:0009409);; Molecular Function: ubiquitin binding (GO:0043130);; Biological Process: proteasome-mediated ubiquitin-dependent protein catabolic process (GO:0043161);; Molecular Function: proteasome bi…	K10839|2.56286e-44|zma:100282762|pco142081; LOC100282762; K10839 UV excision repair protein RAD23 (A)	Probable ubiquitin receptor RAD23 OS=Oryza sativa subsp. japonica (Rice) PE=1 SV=2	LOC100282762 [Zea mays]
Zea_mays_newGene_2719	6	121484388	121486852	[J]	Translation, ribosomal structure and biogenesis	Molecular Function: structural constituent of ribosome (GO:0003735);; Cellular Component: ribosome (GO:0005840);; Biological Process: translation (GO:0006412);;	K02987|8.07915e-45|zma:100383683|uncharacterized LOC100383683; K02987 small subunit ribosomal protein S4e (A)	40S ribosomal protein S4 GN=RPS4 OS=Zea mays (Maize) PE=2 SV=1	putative ribosomal protein S4 (RPS4A) family protein [Zea mays]
Zea_mays_newGene_2720	6	123923567	123926393	[H]	Coenzyme transport and metabolism	Molecular Function: catalytic activity (GO:0003824);; Cellular Component: mitochondrion (GO:0005739);;	K16871|1.99908e-41|obr:102702310|probable gamma-aminobutyrate transaminase 3, mitochondrial-like; K16871 4-aminobutyrate---pyruvate transaminase [EC:2.6.1.96] (A)	Probable gamma-aminobutyrate transaminase 3, mitochondrial (Precursor) GN=OsI_28220 OS=Oryza sativa subsp. indica (Rice) PE=3 SV=1	putative aminotransferase class III superfamily protein [Zea mays]
Zea_mays_newGene_2723	6	131606002	131607927	--	--	Molecular Function: magnesium ion binding (GO:0000287);; Molecular Function: ATP binding (GO:0005524);; Cellular Component: mitochondrion (GO:0005739);; Cellular Component: cytosol (GO:0005829);; Biological Process: myo-inositol hexakisphosphate biosynthetic process (GO:0010264);; Biological Process: phosphorylation (GO:0016310);; Biological Process: inositol trisphosphate metabolic process (GO:0…	--	--	PREDICTED: uncharacterized protein LOC103633157 isoform X1 [Zea mays]
Zea_mays_newGene_2724	6	131727789	131729039	--	--	Cellular Component: intracellular (GO:0005622);; Biological Process: metabolic process (GO:0008152);; Molecular Function: zinc ion binding (GO:0008270);; Biological Process: single-organism cellular process (GO:0044763);; Biological Process: regulation of cellular process (GO:0050794);; Biological Process: response to stimulus (GO:0050896);;	--	--	hypothetical protein SORBIDRAFT_09g006370 [Sorghum bicolor]
Zea_mays_newGene_2725	6	141135960	141151250	--	--	Molecular Function: metal ion binding (GO:0046872);;	--	--	hypothetical protein ZEAMMB73_032376 [Zea mays]
Zea_mays_newGene_2726	6	141851669	141854342	--	--	Cellular Component: ribonuclease MRP complex (GO:0000172);; Molecular Function: RNA binding (GO:0003723);; Molecular Function: ribonuclease activity (GO:0004540);; Cellular Component: nucleolar ribonuclease P complex (GO:0005655);; Biological Process: rRNA processing (GO:0006364);; Biological Process: mRNA cleavage (GO:0006379);; Biological Process: tRNA processing (GO:0008033);;	--	--	PREDICTED: uncharacterized protein LOC103630291 [Zea mays]
Zea_mays_newGene_2727	6	141854475	141873191	--	--	Cellular Component: ribonuclease MRP complex (GO:0000172);; Biological Process: mitotic cell cycle (GO:0000278);; Molecular Function: RNA binding (GO:0003723);; Molecular Function: ribonuclease P activity (GO:0004526);; Cellular Component: nucleolar ribonuclease P complex (GO:0005655);; Biological Process: rRNA processing (GO:0006364);; Biological Process: mRNA cleavage (GO:0006379);; Biological …	K03538|7.84108e-45|zma:103630290|ribonuclease P protein subunit p29-like; K03538 ribonuclease P protein subunit POP4 [EC:3.1.26.5] (A)	--	PREDICTED: ribonuclease P protein subunit p29-like [Zea mays]
Zea_mays_newGene_2728	6	147210648	147211603	--	--	--	--	--	PREDICTED: uncharacterized protein LOC103630360 [Zea mays]
Zea_mays_newGene_2731	6	154347707	154352998	--	--	Cellular Component: endosome (GO:0005768);; Cellular Component: Golgi apparatus (GO:0005794);; Cellular Component: trans-Golgi network (GO:0005802);;	--	--	PREDICTED: poly(A) polymerase alpha-like isoform X2 [Zea mays]
Zea_mays_newGene_2732	6	158114258	158118641	--	--	Molecular Function: ubiquitin thiolesterase activity (GO:0004221);; Molecular Function: ubiquitin-specific protease activity (GO:0004843);; Biological Process: ubiquitin-dependent protein catabolic process (GO:0006511);;	K11855|8.30908e-121|zma:100281515|UBP25; K11855 ubiquitin carboxyl-terminal hydrolase 36/42 [EC:3.4.19.12] (A)	Ubiquitin carboxyl-terminal hydrolase 25 GN=UBP25 OS=Arabidopsis thaliana (Mouse-ear cress) PE=2 SV=1	UBP25 [Zea mays]
Zea_mays_newGene_2733	6	158159471	158160382	--	--	Molecular Function: ubiquitin thiolesterase activity (GO:0004221);; Biological Process: ubiquitin-dependent protein catabolic process (GO:0006511);;	K11855|3.04724e-140|zma:100281515|UBP25; K11855 ubiquitin carboxyl-terminal hydrolase 36/42 [EC:3.4.19.12] (A)	Ubiquitin carboxyl-terminal hydrolase 25 GN=UBP25 OS=Arabidopsis thaliana (Mouse-ear cress) PE=2 SV=1	UBP25 [Zea mays]
Zea_mays_newGene_2734	6	158391642	158403875	--	--	--	--	--	PREDICTED: uncharacterized protein LOC100381551 isoform X1 [Zea mays]
Zea_mays_newGene_2735	6	158408379	158410031	--	--	Cellular Component: multivesicular body (GO:0005771);; Cellular Component: cytosol (GO:0005829);; Biological Process: ubiquitin-dependent protein catabolic process (GO:0006511);; Biological Process: protein targeting to vacuole (GO:0006623);; Biological Process: Golgi to vacuole transport (GO:0006896);; Biological Process: membrane fusion (GO:0006944);; Biological Process: endosome to lysosome tr…	--	Sorting nexin 1 OS=Arabidopsis thaliana (Mouse-ear cress) PE=1 SV=1	PREDICTED: uncharacterized protein LOC103652744 [Zea mays]
Zea_mays_newGene_2736	6	159795880	159797094	[RTKL]	--	Molecular Function: protein serine/threonine kinase activity (GO:0004674);; Molecular Function: protein tyrosine kinase activity (GO:0004713);; Molecular Function: ATP binding (GO:0005524);; Biological Process: protein phosphorylation (GO:0006468);;	K07198|8.84123e-78|zma:100383557|uncharacterized LOC100383557; K07198 5'-AMP-activated protein kinase, catalytic alpha subunit [EC:2.7.11.11] (A)	SNF1-related protein kinase catalytic subunit alpha KIN10 GN=At3g01090 OS=Arabidopsis thaliana (Mouse-ear cress) PE=1 SV=2	uncharacterized protein LOC100383557 [Zea mays]
Zea_mays_newGene_2737	6	160524999	160526988	--	--	--	--	--	PREDICTED: IQ calmodulin-binding motif family protein isoform X1 [Zea mays]
Zea_mays_newGene_2738	6	161846410	161847756	--	--	--	--	--	PREDICTED: uncharacterized protein LOC103636925 [Zea mays]
Zea_mays_newGene_2740	6	165227850	165232717	--	--	Molecular Function: nucleic acid binding (GO:0003676);;	--	Protein argonaute 4A GN=P0038F12.13 OS=Oryza sativa subsp. japonica (Rice) PE=2 SV=1	PREDICTED: ubiquitin carboxyl-terminal hydrolase isozyme L1-like [Zea mays]
Zea_mays_newGene_2742	6	169313265	169317091	--	--	--	--	--	uncharacterized protein LOC100533165 [Zea mays]
Zea_mays_newGene_2743	6	6623103	6632036	[RTKL]	--	Biological Process: MAPK cascade (GO:0000165);; Molecular Function: MAP kinase activity (GO:0004707);; Molecular Function: ATP binding (GO:0005524);; Biological Process: protein phosphorylation (GO:0006468);;	--	Mitogen-activated protein kinase 8 GN=P0003E08.19-1 OS=Oryza sativa subsp. japonica (Rice) PE=2 SV=2	PREDICTED: mitogen-activated protein kinase 8-like, partial [Zea mays]
Zea_mays_newGene_2744	6	7336577	7338041	--	--	--	--	--	TPA: hypothetical protein ZEAMMB73_847408 [Zea mays]
Zea_mays_newGene_2745	6	7789707	7792945	--	--	--	--	--	unknown [Zea mays]
Zea_mays_newGene_2746	6	8094252	8098576	--	--	--	--	--	PREDICTED: uncharacterized protein LOC103641227 [Zea mays]
Zea_mays_newGene_2748	6	12949764	12952158	--	--	Molecular Function: kinase activity (GO:0016301);; Molecular Function: phosphotransferase activity, alcohol group as acceptor (GO:0016773);; Molecular Function: ion binding (GO:0043167);; Cellular Component: intracellular membrane-bounded organelle (GO:0043231);; Biological Process: cellular metabolic process (GO:0044237);; Biological Process: primary metabolic process (GO:0044238);; Cellular Com…	--	Wall-associated receptor kinase 2 (Precursor) GN=WAK2 OS=Arabidopsis thaliana (Mouse-ear cress) PE=1 SV=1	PREDICTED: wall-associated receptor kinase 2-like isoform X4 [Zea mays]
Zea_mays_newGene_2749	6	12997306	13000946	--	--	--	--	Glutathione S-transferase T3 GN=K1O13.1 OS=Arabidopsis thaliana (Mouse-ear cress) PE=2 SV=1	PREDICTED: uncharacterized protein LOC103629039 [Zea mays]
Zea_mays_newGene_2751	6	14388530	14397752	--	--	Molecular Function: nucleic acid binding (GO:0003676);; Molecular Function: aspartic-type endopeptidase activity (GO:0004190);; Biological Process: proteolysis (GO:0006508);; Molecular Function: zinc ion binding (GO:0008270);;	--	--	PREDICTED: uncharacterized protein LOC100383725 isoform X2 [Zea mays]
Zea_mays_newGene_2754	6	14837366	14839477	--	--	Molecular Function: catalytic activity (GO:0003824);; Cellular Component: cytosol (GO:0005829);; Cellular Component: plastid (GO:0009536);; Biological Process: mRNA modification (GO:0016556);; Biological Process: isopentenyl diphosphate biosynthetic process, methylerythritol 4-phosphate pathway (GO:0019288);; Molecular Function: adenyl nucleotide binding (GO:0030554);;	--	Pentatricopeptide repeat-containing protein At5g10690 GN=CBSPPR1 OS=Arabidopsis thaliana (Mouse-ear cress) PE=2 SV=1	PREDICTED: uncharacterized protein LOC103629083 [Zea mays]
Zea_mays_newGene_2755	6	15736028	15743808	--	--	--	--	--	hypothetical protein ZEAMMB73_036423 [Zea mays]
Zea_mays_newGene_2756	6	20227849	20230867	--	--	--	--	--	TPA: hypothetical protein ZEAMMB73_603238 [Zea mays]
Zea_mays_newGene_2757	6	27449969	27461444	--	--	Cellular Component: cytoplasm (GO:0005737);; Molecular Function: metal ion binding (GO:0046872);;	--	Serrate RNA effector molecule GN=SE OS=Arabidopsis thaliana (Mouse-ear cress) PE=1 SV=2	uncharacterized protein LOC100277430 [Zea mays]
Zea_mays_newGene_2758	6	35824722	35827668	--	--	--	--	--	PREDICTED: uncharacterized protein LOC103631002 [Zea mays]
Zea_mays_newGene_2759	6	36859553	36871279	--	--	--	--	--	unknown [Zea mays]
Zea_mays_newGene_2763	6	46084142	46089671	[P]	Inorganic ion transport and metabolism	Molecular Function: magnesium ion binding (GO:0000287);; Molecular Function: phospholipid-translocating ATPase activity (GO:0004012);; Molecular Function: ATP binding (GO:0005524);; Cellular Component: Golgi apparatus (GO:0005794);; Cellular Component: plasma membrane (GO:0005886);; Biological Process: cation transport (GO:0006812);; Cellular Component: chloroplast envelope (GO:0009941);; Biologi…	K01530|0|sbi:SORBI_09g000210|SORBIDRAFT_09g000210, Sb09g000210; hypothetical protein; K01530 phospholipid-translocating ATPase [EC:3.6.3.1] (A)	Phospholipid-transporting ATPase 10 GN=ALA10 OS=Arabidopsis thaliana (Mouse-ear cress) PE=3 SV=1	hypothetical protein SORBIDRAFT_09g000210 [Sorghum bicolor]
Zea_mays_newGene_2767	6	59399349	59404701	[L]	Replication, recombination and repair	Molecular Function: RNA binding (GO:0003723);; Molecular Function: RNA-directed DNA polymerase activity (GO:0003964);; Molecular Function: aspartic-type endopeptidase activity (GO:0004190);; Cellular Component: nucleus (GO:0005634);; Biological Process: RNA-dependent DNA replication (GO:0006278);; Biological Process: proteolysis (GO:0006508);; Molecular Function: zinc ion binding (GO:0008270);; B…	--	Uncharacterized mitochondrial protein AtMg00860 GN=AtMg00860 OS=Arabidopsis thaliana (Mouse-ear cress) PE=4 SV=1	Xilon1 gag-pol polyprotein [Zea mays subsp. mexicana]
Zea_mays_newGene_2768	6	66548235	66551995	--	--	--	--	--	TPA: hypothetical protein ZEAMMB73_995804 [Zea mays]
Zea_mays_newGene_2769	6	69410306	69412052	--	--	--	--	--	unknown [Zea mays]
Zea_mays_newGene_2770	6	69548575	69549974	--	--	--	--	--	PREDICTED: protein split ends-like [Zea mays]
Zea_mays_newGene_2771	6	72632229	72636220	--	--	--	--	--	retrotransposon protein [Zea mays]
Zea_mays_newGene_2772	6	73415529	73419034	--	--	--	--	--	TPA: hypothetical protein ZEAMMB73_438990 [Zea mays]
Zea_mays_newGene_2773	6	74065327	74065943	--	--	Molecular Function: nucleotide binding (GO:0000166);; Molecular Function: RNA binding (GO:0003723);; Molecular Function: transferase activity, transferring acyl groups other than amino-acyl groups (GO:0016747);;	--	--	PREDICTED: RNA-binding protein with multiple splicing 2-like, partial [Zea mays]
Zea_mays_newGene_2774	6	77821057	77823751	--	--	--	--	--	PREDICTED: uncharacterized protein LOC103650828 [Zea mays]
Zea_mays_newGene_2775	6	82561454	82563760	--	--	--	--	--	PREDICTED: uncharacterized protein LOC103631178 [Zea mays]
Zea_mays_newGene_2776	6	86727846	86729099	--	--	--	--	Glutathione S-transferase T3 GN=K1O13.1 OS=Arabidopsis thaliana (Mouse-ear cress) PE=2 SV=1	PREDICTED: glutathione S-transferase T3-like [Zea mays]
Zea_mays_newGene_2778	6	88975850	88979399	[G]	Carbohydrate transport and metabolism	--	K00895|1.99977e-12|cic:CICLE_v10000595mg|hypothetical protein; K00895 pyrophosphate--fructose-6-phosphate 1-phosphotransferase [EC:2.7.1.90] (A)	Pyrophosphate--fructose 6-phosphate 1-phosphotransferase subunit alpha 2 {ECO:0000255|HAMAP-Rule:MF_03185} GN=At1g76550 OS=Arabidopsis thaliana (Mouse-ear cress) PE=2 SV=1	TPA: hypothetical protein ZEAMMB73_220993 [Zea mays]
Zea_mays_newGene_2779	6	90737129	90749687	--	--	--	--	--	hypothetical protein [Zea mays]
Zea_mays_newGene_2780	6	90899812	90903539	--	--	--	--	--	uncharacterized protein LOC100501052 [Zea mays]
Zea_mays_newGene_2781	6	93053992	93056954	--	--	--	--	--	PREDICTED: uncharacterized protein DKFZp434B061-like [Zea mays]
Zea_mays_newGene_2782	6	93871211	93873091	--	--	--	K10143|3.52091e-30|zma:100216856|uncharacterized LOC100216856; K10143 E3 ubiquitin-protein ligase RFWD2 [EC:6.3.2.19] (A)	--	uncharacterized protein LOC100216856 [Zea mays]
Zea_mays_newGene_2783	6	93873256	93875693	--	--	Molecular Function: protein kinase activity (GO:0004672);; Molecular Function: ATP binding (GO:0005524);; Biological Process: protein phosphorylation (GO:0006468);;	--	Protein SPA1-RELATED 4 GN=SPA4 OS=Arabidopsis thaliana (Mouse-ear cress) PE=1 SV=1	unknown [Zea mays]
Zea_mays_newGene_2784	6	95727433	95728170	[T]	Signal transduction mechanisms	Molecular Function: protein serine/threonine phosphatase activity (GO:0004722);; Biological Process: protein dephosphorylation (GO:0006470);; Molecular Function: metal ion binding (GO:0046872);;	K17499|3.65313e-24|zma:103638829|probable protein phosphatase 2C 58; K17499 protein phosphatase 1G [EC:3.1.3.16] (A)	Probable protein phosphatase 2C 58 OS=Oryza sativa subsp. japonica (Rice) PE=2 SV=1	PREDICTED: probable protein phosphatase 2C 58 [Zea mays]
Zea_mays_newGene_2785	6	105533684	105535611	--	--	Cellular Component: cytoplasmic membrane-bounded vesicle (GO:0016023);; Molecular Function: oxidoreductase activity (GO:0016491);; Molecular Function: small molecule binding (GO:0036094);; Molecular Function: anion binding (GO:0043168);;	--	--	PREDICTED: uncharacterized protein LOC103644200 isoform X2 [Zea mays]
Zea_mays_newGene_2786	6	105605523	105610575	[C]	Energy production and conversion	Molecular Function: magnesium ion binding (GO:0000287);; Molecular Function: succinate-CoA ligase (GDP-forming) activity (GO:0004776);; Molecular Function: copper ion binding (GO:0005507);; Molecular Function: ATP binding (GO:0005524);; Cellular Component: mitochondrion (GO:0005739);; Biological Process: gluconeogenesis (GO:0006094);; Biological Process: glycolytic process (GO:0006096);; Biologic…	--	Succinyl-CoA ligase [ADP-forming] subunit beta, mitochondrial (Precursor) GN=OJ1234_B11.18 OS=Oryza sativa subsp. japonica (Rice) PE=1 SV=1	PREDICTED: uncharacterized protein LOC103633157 isoform X1 [Zea mays]
Zea_mays_newGene_2787	6	105612245	105615725	--	--	Molecular Function: inositol-1,4,5-trisphosphate 6-kinase activity (GO:0000823);; Cellular Component: nucleus (GO:0005634);; Cellular Component: plasma membrane (GO:0005886);; Molecular Function: inositol-1,4,5-trisphosphate 3-kinase activity (GO:0008440);; Biological Process: pollen germination (GO:0009846);; Biological Process: pollen tube growth (GO:0009860);; Biological Process: myo-inositol …	K00915|3.95772e-16|zma:100280570|inositol hexaphosphate kinase; K00915 1D-myo-Inositol-tetrakisphosphate 5-kinase / inositol-polyphosphate multikinase [EC:2.7.1.140 2.7.1.151] (A)	Inositol polyphosphate multikinase beta OS=Arabidopsis thaliana (Mouse-ear cress) PE=1 SV=1	inositol hexaphosphate kinase [Zea mays]
Zea_mays_newGene_2788	6	106580471	106581671	--	--	Molecular Function: nucleotide binding (GO:0000166);; Molecular Function: nucleic acid binding (GO:0003676);; Cellular Component: chloroplast (GO:0009507);;	K17964|1.60793e-72|zma:732779|pentatricopeptide repeat protein; K17964 leucine-rich PPR motif-containing protein, mitochondrial (A)	Pentatricopeptide repeat-containing protein At5g04810, chloroplastic (Precursor) GN=PPR4 OS=Arabidopsis thaliana (Mouse-ear cress) PE=1 SV=1	pentatricopeptide repeat protein [Zea mays]
Zea_mays_newGene_2792	6	109836690	109838162	--	--	--	--	--	uncharacterized protein LOC100381926 [Zea mays]
Zea_mays_newGene_2794	6	116476981	116481411	--	--	Biological Process: xylem and phloem pattern formation (GO:0010051);; Biological Process: dephosphorylation (GO:0016311);; Biological Process: inositol phosphate metabolic process (GO:0043647);; Biological Process: primary metabolic process (GO:0044238);; Molecular Function: inositol trisphosphate phosphatase activity (GO:0046030);;	--	Type I inositol 1,4,5-trisphosphate 5-phosphatase CVP2 GN=CVP2 OS=Arabidopsis thaliana (Mouse-ear cress) PE=1 SV=2	hypothetical protein SORBIDRAFT_01g005450 [Sorghum bicolor]
Zea_mays_newGene_2795	6	116645695	116652347	--	--	--	--	--	PREDICTED: uncharacterized protein LOC103634685 [Zea mays]
Zea_mays_newGene_2796	6	116758313	116758773	--	--	--	K10839|5.6912e-06|zma:100282762|pco142081; LOC100282762; K10839 UV excision repair protein RAD23 (A)	--	--
Zea_mays_newGene_2798	6	119835032	119835755	--	--	--	K11267|9.38499e-13|zma:103638287|sister chromatid cohesion protein PDS5 homolog B-like; K11267 sister chromatid cohesion protein PDS5 (A)	--	PREDICTED: sister chromatid cohesion protein PDS5 homolog B-like isoform X1 [Zea mays]
Zea_mays_newGene_2801	6	127846022	127849387	[G]	Carbohydrate transport and metabolism	Cellular Component: mitochondrion (GO:0005739);; Molecular Function: oxidoreductase activity, acting on the aldehyde or oxo group of donors, NAD or NADP as acceptor (GO:0016620);; Biological Process: oxidation-reduction process (GO:0055114);;	--	GDSL esterase/lipase At1g28640 (Precursor) GN=At1g28640 OS=Arabidopsis thaliana (Mouse-ear cress) PE=3 SV=1	PREDICTED: uncharacterized protein LOC100193666 isoform X1 [Zea mays]
Zea_mays_newGene_2802	6	131664161	131667214	[C]	Energy production and conversion	Molecular Function: succinate-CoA ligase (ADP-forming) activity (GO:0004775);; Molecular Function: succinate-CoA ligase (GDP-forming) activity (GO:0004776);; Molecular Function: copper ion binding (GO:0005507);; Molecular Function: ATP binding (GO:0005524);; Cellular Component: mitochondrion (GO:0005739);; Biological Process: gluconeogenesis (GO:0006094);; Biological Process: glycolytic process (…	K01900|2.99665e-54|zma:103630133|succinyl-CoA ligase [ADP-forming] subunit beta, mitochondrial-like; K01900 succinyl-CoA synthetase beta subunit [EC:6.2.1.4 6.2.1.5] (A)	Succinyl-CoA ligase [ADP-forming] subunit beta, mitochondrial (Precursor) GN=OJ1234_B11.18 OS=Oryza sativa subsp. japonica (Rice) PE=1 SV=1	PREDICTED: succinyl-CoA ligase [ADP-forming] subunit beta, mitochondrial-like [Zea mays]
Zea_mays_newGene_2803	6	134636561	134641837	--	--	Biological Process: mRNA processing (GO:0006397);; Biological Process: RNA splicing (GO:0008380);; Biological Process: DNA mediated transformation (GO:0009294);;	K13171|4.65859e-54|zma:103650897|uncharacterized LOC103650897; K13171 serine/arginine repetitive matrix protein 1 (A)	Phosphatidylinositol 4-phosphate 5-kinase 1 (Precursor) GN=PIPK1 OS=Oryza sativa subsp. japonica (Rice) PE=2 SV=2	PREDICTED: uncharacterized protein LOC103650897 isoform X5 [Zea mays]
Zea_mays_newGene_2804	6	134868978	134870631	[F]	Nucleotide transport and metabolism	Molecular Function: phosphoribosylaminoimidazole carboxylase activity (GO:0004638);; Molecular Function: ATP binding (GO:0005524);; Biological Process: 'de novo' IMP biosynthetic process (GO:0006189);; Cellular Component: chloroplast (GO:0009507);; Biological Process: pollen development (GO:0009555);; Molecular Function: 5-(carboxyamino)imidazole ribonucleotide mutase activity (GO:0034023);; Mole…	K11808|5.00656e-126|zma:103630165|phosphoribosylaminoimidazole carboxylase, chloroplastic-like; K11808 phosphoribosylaminoimidazole carboxylase [EC:4.1.1.21] (A)	Phosphoribosylaminoimidazole carboxylase, chloroplastic (Precursor; Fragment) GN=PURKE OS=Vigna aconitifolia (Moth bean) PE=2 SV=1	PREDICTED: phosphoribosylaminoimidazole carboxylase, chloroplastic-like [Zea mays]
Zea_mays_newGene_2805	6	136565934	136569267	--	--	--	--	--	PREDICTED: putative uncharacterized protein FLJ22184 [Zea mays]
Zea_mays_newGene_2806	6	137497679	137499149	--	--	Cellular Component: mitochondrion (GO:0005739);; Cellular Component: ribosome (GO:0005840);; Biological Process: metabolic process (GO:0008152);; Molecular Function: transferase activity, transferring hexosyl groups (GO:0016758);; Molecular Function: hydrolase activity, acting on ester bonds (GO:0016788);;	--	--	transposon protein, putative, Pong sub-class [Oryza sativa Japonica Group]
Zea_mays_newGene_2807	6	140196481	140217981	--	--	Molecular Function: ubiquitin-protein transferase activity (GO:0004842);; Cellular Component: anaphase-promoting complex (GO:0005680);; Cellular Component: mitochondrion (GO:0005739);; Biological Process: double-strand break repair (GO:0006302);; Biological Process: mitotic recombination (GO:0006312);; Biological Process: sister chromatid cohesion (GO:0007062);; Biological Process: synapsis (GO:0…	K03348|0|zma:103631490|anaphase-promoting complex subunit 1-like; K03348 anaphase-promoting complex subunit 1 (A)	Anaphase-promoting complex subunit 1 GN=MOP10.10 OS=Arabidopsis thaliana (Mouse-ear cress) PE=2 SV=1	PREDICTED: anaphase-promoting complex subunit 1-like [Zea mays]
Zea_mays_newGene_2808	6	141038447	141040573	--	--	Cellular Component: cytosol (GO:0005829);; Cellular Component: plasmodesma (GO:0009506);;	K17973|7.82415e-175|zma:103631495|N-alpha-acetyltransferase 25, NatB auxiliary subunit; K17973 N-terminal acetyltransferase B complex non-catalytic subunit (A)	--	PREDICTED: N-alpha-acetyltransferase 25, NatB auxiliary subunit [Zea mays]
Zea_mays_newGene_2809	6	141847436	141856011	[C]	Energy production and conversion	Cellular Component: ribonuclease MRP complex (GO:0000172);; Molecular Function: RNA binding (GO:0003723);; Molecular Function: ribonuclease activity (GO:0004540);; Molecular Function: ATP:ADP antiporter activity (GO:0005471);; Molecular Function: ATP binding (GO:0005524);; Cellular Component: nucleolar ribonuclease P complex (GO:0005655);; Biological Process: rRNA processing (GO:0006364);; Biolog…	K03538|3.21664e-61|sbi:SORBI_09g023150|SORBIDRAFT_09g023150, Sb09g023150; hypothetical protein; K03538 ribonuclease P protein subunit POP4 [EC:3.1.26.5] (A)	ADP,ATP carrier protein 2, chloroplastic (Precursor) GN=AATP2 OS=Arabidopsis thaliana (Mouse-ear cress) PE=1 SV=2	PREDICTED: uncharacterized protein LOC100274475 isoform X2 [Zea mays]
Zea_mays_newGene_2810	6	145754264	145839260	--	--	Biological Process: water transport (GO:0006833);; Cellular Component: plastid (GO:0009536);; Biological Process: response to blue light (GO:0009637);; Biological Process: response to salt stress (GO:0009651);; Biological Process: response to fructose (GO:0009750);; Biological Process: regulation of meristem growth (GO:0010075);; Biological Process: regulation of proton transport (GO:0010155);; B…	--	Uncharacterized protein At4g15545 GN=At4g15545 OS=Arabidopsis thaliana (Mouse-ear cress) PE=1 SV=1	uncharacterized protein LOC100272657 [Zea mays]
Zea_mays_newGene_2811	6	152119264	152123949	[Z]	Cytoskeleton	Molecular Function: monooxygenase activity (GO:0004497);; Molecular Function: iron ion binding (GO:0005506);; Cellular Component: endoplasmic reticulum (GO:0005783);; Molecular Function: electron carrier activity (GO:0009055);; Molecular Function: oxidoreductase activity, acting on paired donors, with incorporation or reduction of molecular oxygen (GO:0016705);; Molecular Function: heme binding (…	--	Cytochrome P450 72A15 GN=CYP72A15 OS=Arabidopsis thaliana (Mouse-ear cress) PE=2 SV=1	PREDICTED: cytochrome P450 72A15-like [Zea mays]
Zea_mays_newGene_2812	6	154330733	154336776	--	--	Molecular Function: zinc ion binding (GO:0008270);;	--	--	uncharacterized protein LOC100502342 [Zea mays]
Zea_mays_newGene_2813	6	157077743	157080548	[O]	Posttranslational modification, protein turnover, chaperones	Cellular Component: ubiquitin ligase complex (GO:0000151);; Molecular Function: ubiquitin-protein transferase activity (GO:0004842);; Biological Process: protein ubiquitination (GO:0016567);;	--	U-box domain-containing protein 30 GN=PUB30 OS=Arabidopsis thaliana (Mouse-ear cress) PE=2 SV=1	hypothetical protein ZEAMMB73_312607 [Zea mays]
Zea_mays_newGene_2814	6	158187114	158188252	--	--	Molecular Function: ubiquitin thiolesterase activity (GO:0004221);; Biological Process: ubiquitin-dependent protein catabolic process (GO:0006511);;	--	--	PREDICTED: uncharacterized protein LOC103630580 [Zea mays]
Zea_mays_newGene_2815	6	164128148	164133454	--	--	Cellular Component: nucleus (GO:0005634);; Biological Process: regulation of transcription, DNA-templated (GO:0006355);; Biological Process: regulation of translation (GO:0006417);; Cellular Component: plastid (GO:0009536);; Biological Process: auxin-activated signaling pathway (GO:0009734);; Molecular Function: protein dimerization activity (GO:0046983);;	K14484|4.13837e-172|zma:100284944|IAA19 - auxin-responsive Aux/IAA family member; K14484 auxin-responsive protein IAA (A)	Auxin-responsive protein IAA19 GN=OSJNBa0001A14.14 OS=Oryza sativa subsp. japonica (Rice) PE=2 SV=1	IAA19 - auxin-responsive Aux/IAA family member [Zea mays]
Zea_mays_newGene_2816	6	166003497	166006711	--	--	--	--	--	PREDICTED: uncharacterized protein LOC102715763, partial [Oryza brachyantha]
Zea_mays_newGene_2817	6	167526102	167527064	--	--	Molecular Function: protein serine/threonine kinase activity (GO:0004674);; Molecular Function: ATP binding (GO:0005524);; Cellular Component: nucleus (GO:0005634);; Cellular Component: mitochondrion (GO:0005739);; Cellular Component: plasma membrane (GO:0005886);; Biological Process: protein phosphorylation (GO:0006468);; Cellular Component: plasmodesma (GO:0009506);;	K02218|2.90294e-63|zma:103630795|casein kinase I isoform delta-like; K02218 casein kinase 1 [EC:2.7.11.1] (A)	--	PREDICTED: casein kinase I isoform delta-like [Zea mays]
Zea_mays_newGene_2818	6	167610915	167629858	--	--	Cellular Component: plasma membrane (GO:0005886);;	K15501|0|sita:101761580|serine/threonine-protein phosphatase 6 regulatory subunit 3-like; K15501 serine/threonine-protein phosphatase 6 regulatory subunit 3 (A)	--	PREDICTED: uncharacterized protein LOC100217253 isoform X1 [Zea mays]
Zea_mays_newGene_3009	7	3202669	3208049	--	--	Molecular Function: aspartate kinase activity (GO:0004072);; Molecular Function: tetrahydrofolylpolyglutamate synthase activity (GO:0004326);; Molecular Function: ATP binding (GO:0005524);; Cellular Component: mitochondrion (GO:0005739);; Cellular Component: cytosol (GO:0005829);; Biological Process: one-carbon metabolic process (GO:0006730);; Cellular Component: chloroplast stroma (GO:0009570);;…	--	Folylpolyglutamate synthase {ECO:0000250|UniProtKB:Q05932, ECO:0000312|EMBL:CAC80839.2} GN=K18J17.17 OS=Arabidopsis thaliana (Mouse-ear cress) PE=1 SV=1	uncharacterized protein LOC100279708 [Zea mays]
Zea_mays_newGene_3010	7	3565026	3568337	[R]	General function prediction only	Molecular Function: structural molecule activity (GO:0005198);; Cellular Component: mitochondrion (GO:0005739);; Cellular Component: plasma membrane (GO:0005886);; Biological Process: cellular amino acid metabolic process (GO:0006520);; Biological Process: intracellular protein transport (GO:0006886);; Molecular Function: transaminase activity (GO:0008483);; Biological Process: vitamin E biosynth…	K00815|1.7357e-22|zma:100279205|uncharacterized LOC100279205; K00815 tyrosine aminotransferase [EC:2.6.1.5] (A)	Coatomer subunit alpha-3 OS=Oryza sativa subsp. japonica (Rice) PE=2 SV=1	hypothetical protein ZEAMMB73_488547 [Zea mays]
Zea_mays_newGene_3011	7	4866763	4869060	--	--	Biological Process: defense response (GO:0006952);; Molecular Function: ADP binding (GO:0043531);;	--	Putative disease resistance RPP13-like protein 3 GN=RPP13L3 OS=Arabidopsis thaliana (Mouse-ear cress) PE=3 SV=1	PREDICTED: putative disease resistance RPP13-like protein 3 isoform X1 [Zea mays]
Zea_mays_newGene_3012	7	4869273	4872469	--	--	Biological Process: defense response (GO:0006952);; Molecular Function: ADP binding (GO:0043531);;	--	Probable disease resistance protein RDL5 GN=RDL5 OS=Arabidopsis thaliana (Mouse-ear cress) PE=1 SV=1	hypothetical protein SORBIDRAFT_02g002770 [Sorghum bicolor]
Zea_mays_newGene_3013	7	6691127	6693539	--	--	--	--	--	hypothetical protein [Zea mays]
Zea_mays_newGene_3017	7	14531701	14534167	--	--	--	--	--	unknown [Zea mays]
Zea_mays_newGene_3018	7	14538992	14541956	--	--	Molecular Function: phosphatidate cytidylyltransferase activity (GO:0004605);; Cellular Component: integral component of membrane (GO:0016021);; Biological Process: CDP-diacylglycerol biosynthetic process (GO:0016024);;	K00981|1.71199e-60|zma:100284438|cl9125_1; LOC100284438; K00981 phosphatidate cytidylyltransferase [EC:2.7.7.41] (A)	Phosphatidate cytidylyltransferase GN=CDS1 OS=Arabidopsis thaliana (Mouse-ear cress) PE=1 SV=1	PREDICTED: LOC100284438 isoform X2 [Zea mays]
Zea_mays_newGene_3020	7	22330554	22341427	--	--	Molecular Function: nucleic acid binding (GO:0003676);; Biological Process: metabolic process (GO:0008152);; Molecular Function: zinc ion binding (GO:0008270);;	K00434|7.62379e-26|sita:101754668|L-ascorbate peroxidase 2, cytosolic-like; K00434 L-ascorbate peroxidase [EC:1.11.1.11] (A)	L-ascorbate peroxidase 2, cytosolic OS=Oryza sativa subsp. japonica (Rice) PE=1 SV=1	putative gag-pol polyprotein [Zea mays]
Zea_mays_newGene_3021	7	22708277	22718390	--	--	Molecular Function: binding (GO:0005488);; Cellular Component: plastid (GO:0009536);; Biological Process: macromolecule metabolic process (GO:0043170);; Biological Process: primary metabolic process (GO:0044238);;	--	--	unknown [Zea mays]
Zea_mays_newGene_3022	7	23699339	23705817	--	--	Molecular Function: protein phosphatase inhibitor activity (GO:0004864);; Biological Process: regulation of signal transduction (GO:0009966);; Biological Process: regulation of phosphoprotein phosphatase activity (GO:0043666);;	K16833|2.58649e-66|zma:100280985|protein phosphatase inhibitor 2 containing protein; K16833 protein phosphatase inhibitor 2 (A)	--	protein phosphatase inhibitor 2 containing protein [Zea mays]
Zea_mays_newGene_3023	7	23912342	23937877	--	--	Molecular Function: protein serine/threonine kinase activity (GO:0004674);; Molecular Function: protein tyrosine kinase activity (GO:0004713);; Molecular Function: ATP binding (GO:0005524);; Biological Process: protein phosphorylation (GO:0006468);; Biological Process: microtubule nucleation (GO:0007020);; Cellular Component: cytoplasmic membrane-bounded vesicle (GO:0016023);; Biological Process:…	--	--	TPA: putative lysM-domain protein kinase family protein [Zea mays]
Zea_mays_newGene_3025	7	27483580	27486351	--	--	--	--	--	PREDICTED: uncharacterized protein LOC103644030 isoform X2 [Zea mays]
Zea_mays_newGene_3026	7	28559539	28562260	--	--	--	--	--	hypothetical protein [Zea mays]
Zea_mays_newGene_3027	7	30167862	30178675	--	--	--	--	Peroxidase 2 (Precursor) GN=YUP8H12.14 OS=Arabidopsis thaliana (Mouse-ear cress) PE=2 SV=1	PREDICTED: zinc finger MYM-type protein 1-like isoform X1 [Setaria italica]
Zea_mays_newGene_3028	7	36258772	36273782	--	--	Molecular Function: motor activity (GO:0003774);; Molecular Function: actin binding (GO:0003779);; Molecular Function: ATP binding (GO:0005524);; Cellular Component: peroxisome (GO:0005777);; Cellular Component: myosin complex (GO:0016459);; Molecular Function: Rab GTPase binding (GO:0017137);; Molecular Function: GTP-dependent protein binding (GO:0030742);; Biological Process: root hair elongati…	K10357|0|zma:103632253|myosin; myosin-6-like; K10357 myosin V (A)	Myosin-8 GN=F20D22.7 OS=Arabidopsis thaliana (Mouse-ear cress) PE=3 SV=1	uncharacterized protein LOC103632253 [Zea mays]
Zea_mays_newGene_3029	7	36634779	36660196	[R]	General function prediction only	Biological Process: mRNA modification (GO:0016556);;	K03255|0|sbi:SORBI_02g010070|SORBIDRAFT_02g010070, Sb02g010070; hypothetical protein; K03255 protein TIF31 (A)	Clustered mitochondria protein GN=F4F15.250 OS=Arabidopsis thaliana (Mouse-ear cress) PE=2 SV=1	hypothetical protein SORBIDRAFT_02g010070 [Sorghum bicolor]
Zea_mays_newGene_3031	7	38040600	38042120	--	--	Molecular Function: nucleic acid binding (GO:0003676);; Biological Process: DNA metabolic process (GO:0006259);; Cellular Component: intracellular membrane-bounded organelle (GO:0043231);; Cellular Component: cytoplasmic part (GO:0044444);;	--	--	Os08g0389500 [Oryza sativa Japonica Group]
Zea_mays_newGene_3032	7	38928632	38929594	[Q]	Secondary metabolites biosynthesis, transport and catabolism	Molecular Function: monooxygenase activity (GO:0004497);; Molecular Function: iron ion binding (GO:0005506);; Molecular Function: electron carrier activity (GO:0009055);; Molecular Function: oxidoreductase activity, acting on paired donors, with incorporation or reduction of molecular oxygen (GO:0016705);; Molecular Function: heme binding (GO:0020037);; Biological Process: oxidation-reduction pro…	--	4-hydroxyphenylacetaldehyde oxime monooxygenase GN=CYP71E1 OS=Sorghum bicolor (Sorghum) PE=2 SV=1	unknown [Zea mays]
Zea_mays_newGene_3033	7	39434757	39455442	[L]	Replication, recombination and repair	Molecular Function: DNA binding (GO:0003677);; Molecular Function: RNA binding (GO:0003723);; Molecular Function: RNA-directed DNA polymerase activity (GO:0003964);; Molecular Function: RNA-DNA hybrid ribonuclease activity (GO:0004523);; Biological Process: RNA-dependent DNA replication (GO:0006278);; Biological Process: DNA recombination (GO:0006310);; Biological Process: DNA integration (GO:001…	--	RNA-directed DNA polymerase homolog OS=Oenothera berteroana (Bertero&apos;s evening primrose) PE=4 SV=1	putative gag-pol precursor [Zea mays]
Zea_mays_newGene_3034	7	40322660	40325513	--	--	Cellular Component: cytosol (GO:0005829);; Cellular Component: plasma membrane (GO:0005886);; Biological Process: single-organism transport (GO:0044765);;	--	--	PREDICTED: uncharacterized protein LOC103632279 isoform X1 [Zea mays]
Zea_mays_newGene_3036	7	45905779	45910861	[R]	General function prediction only	Molecular Function: ATP binding (GO:0005524);; Cellular Component: plasma membrane (GO:0005886);; Molecular Function: zinc ion binding (GO:0008270);; Cellular Component: cytoplasmic membrane-bounded vesicle (GO:0016023);; Biological Process: protein refolding (GO:0042026);;	--	Probable protein S-acyltransferase 19 GN=PAT19 OS=Arabidopsis thaliana (Mouse-ear cress) PE=2 SV=1	PREDICTED: uncharacterized protein LOC100383184 isoform X1 [Zea mays]
Zea_mays_newGene_3037	7	49099502	49125295	[DKL]	--	Biological Process: regulation of cyclin-dependent protein serine/threonine kinase activity (GO:0000079);; Biological Process: RNA processing (GO:0006396);; Cellular Component: plasmodesma (GO:0009506);; Biological Process: response to salt stress (GO:0009651);; Biological Process: stomatal lineage progression (GO:0010440);; Molecular Function: cyclin-dependent protein serine/threonine kinase reg…	--	Cyclin-L1-1 GN=P0416G11.14 OS=Oryza sativa subsp. japonica (Rice) PE=2 SV=1	PREDICTED: LOC100283163 isoform X1 [Zea mays]
Zea_mays_newGene_3038	7	51767209	51775696	--	--	Molecular Function: binding (GO:0005488);; Biological Process: macromolecule metabolic process (GO:0043170);; Biological Process: primary metabolic process (GO:0044238);;	--	--	Xilon1 gag-pol polyprotein [Zea mays subsp. mexicana]
Zea_mays_newGene_3041	7	66546132	66552186	[R]	General function prediction only	Molecular Function: nucleotide binding (GO:0000166);; Molecular Function: RNA binding (GO:0003723);;	K13126|0|sita:101772489|polyadenylate-binding protein 2-like; K13126 polyadenylate-binding protein (A)	Polyadenylate-binding protein 2 GN=PAB2 OS=Arabidopsis thaliana (Mouse-ear cress) PE=1 SV=1	PREDICTED: uncharacterized protein LOC100381531 isoform X1 [Zea mays]
Zea_mays_newGene_3042	7	70639142	70644036	--	--	Molecular Function: ubiquitin-protein transferase activity (GO:0004842);; Cellular Component: cytosol (GO:0005829);; Molecular Function: zinc ion binding (GO:0008270);; Cellular Component: plasmodesma (GO:0009506);; Biological Process: response to fungus (GO:0009620);; Biological Process: photomorphogenesis (GO:0009640);; Biological Process: auxin-activated signaling pathway (GO:0009734);; Biolog…	K10691|0|zma:103633920|auxin transport protein BIG; K10691 E3 ubiquitin-protein ligase UBR4 [EC:6.3.2.19] (A)	Auxin transport protein BIG OS=Oryza sativa subsp. japonica (Rice) PE=2 SV=1	PREDICTED: auxin transport protein BIG [Zea mays]
Zea_mays_newGene_3043	7	72760880	72763532	--	--	--	--	--	TPA: hypothetical protein ZEAMMB73_007072 [Zea mays]
Zea_mays_newGene_3044	7	74908574	74909182	--	--	--	--	--	hypothetical protein [Zea mays]
Zea_mays_newGene_3045	7	80851013	80852337	--	--	--	--	--	PREDICTED: uncharacterized protein LOC103632526 [Zea mays]
Zea_mays_newGene_3046	7	81048759	81051347	--	--	--	--	--	hypothetical protein ZEAMMB73_873645 [Zea mays]
Zea_mays_newGene_3050	7	91602250	91606597	--	--	--	--	Putative disease resistance protein RGA3 GN=RGA3 OS=Solanum bulbocastanum (Wild potato) PE=2 SV=2	PREDICTED: uncharacterized protein LOC103632594 isoform X1 [Zea mays]
Zea_mays_newGene_3051	7	95415700	95417677	--	--	--	--	Zinc finger CCCH domain-containing protein 43 GN=OSJNBa0077L03.22 OS=Oryza sativa subsp. japonica (Rice) PE=2 SV=1	PREDICTED: uncharacterized protein LOC103626927 [Zea mays]
Zea_mays_newGene_3052	7	98139573	98142537	--	--	Molecular Function: binding (GO:0005488);; Molecular Function: methyltransferase activity (GO:0008168);; Biological Process: histone methylation (GO:0016571);; Cellular Component: intracellular organelle (GO:0043229);;	K11420|0|sbi:SORBI_02g022936|SORBIDRAFT_02g022936, Sb02g022936; hypothetical protein; K11420 euchromatic histone-lysine N-methyltransferase [EC:2.1.1.43] (A)	--	PREDICTED: uncharacterized protein LOC100278047 isoform X1 [Zea mays]
Zea_mays_newGene_3054	7	107599567	107602655	[H]	Coenzyme transport and metabolism	Molecular Function: serine C-palmitoyltransferase activity (GO:0004758);; Cellular Component: endoplasmic reticulum membrane (GO:0005789);; Cellular Component: integral component of membrane (GO:0016021);; Cellular Component: cytoplasmic membrane-bounded vesicle (GO:0016023);; Biological Process: cell growth (GO:0016049);; Biological Process: sphingolipid biosynthetic process (GO:0030148);; Molec…	K00654|1.02239e-53|zma:100384177|long chain base biosynthesis protein 1b; K00654 serine palmitoyltransferase [EC:2.3.1.50] (A)	Long chain base biosynthesis protein 1b OS=Oryza sativa subsp. japonica (Rice) PE=2 SV=1	PREDICTED: long chain base biosynthesis protein 1b [Zea mays]
Zea_mays_newGene_3058	7	113885871	113889928	--	--	--	--	--	PREDICTED: uncharacterized protein LOC103628402 [Zea mays]
Zea_mays_newGene_3059	7	114585319	114586790	--	--	--	--	--	PREDICTED: uncharacterized protein LOC103637333 [Zea mays]
Zea_mays_newGene_3060	7	118928523	118929884	--	--	Molecular Function: ionotropic glutamate receptor activity (GO:0004970);; Molecular Function: extracellular-glutamate-gated ion channel activity (GO:0005234);; Biological Process: ion transport (GO:0006811);; Cellular Component: integral component of membrane (GO:0016021);; Cellular Component: cytoplasmic membrane-bounded vesicle (GO:0016023);; Biological Process: ionotropic glutamate receptor si…	--	Glutamate receptor 2.7 (Precursor) GN=GLR2.7 OS=Arabidopsis thaliana (Mouse-ear cress) PE=2 SV=3	PREDICTED: glutamate receptor 2.9-like [Zea mays]
Zea_mays_newGene_3061	7	122896682	122898971	--	--	--	--	--	hypothetical protein ZEAMMB73_873645 [Zea mays]
Zea_mays_newGene_3062	7	122903691	122906211	--	--	--	--	--	hypothetical protein ZEAMMB73_873645 [Zea mays]
Zea_mays_newGene_3064	7	129305699	129309775	--	--	Molecular Function: nucleic acid binding (GO:0003676);; Cellular Component: mitochondrion (GO:0005739);; Molecular Function: zinc ion binding (GO:0008270);; Biological Process: DNA integration (GO:0015074);; Cellular Component: cytoplasmic membrane-bounded vesicle (GO:0016023);;	--	--	Gag and Pol [Zea mays]
Zea_mays_newGene_3067	7	135591327	135593900	--	--	Molecular Function: protein dimerization activity (GO:0046983);;	--	Transcription factor bHLH137 GN=K3K7 OS=Arabidopsis thaliana (Mouse-ear cress) PE=2 SV=1	unknown [Zea mays]
Zea_mays_newGene_3068	7	139540205	139544635	--	--	--	--	--	uncharacterized protein LOC100501052 [Zea mays]
Zea_mays_newGene_3070	7	142066489	142069396	--	--	Molecular Function: DNA binding (GO:0003677);; Molecular Function: protein dimerization activity (GO:0046983);;	--	Armadillo repeat-containing kinesin-like protein 1 OS=Oryza sativa subsp. japonica (Rice) PE=2 SV=2	PREDICTED: uncharacterized protein LOC103648800 [Zea mays]
Zea_mays_newGene_3071	7	145996826	146004068	--	--	--	--	--	PREDICTED: uncharacterized protein LOC103633126 isoform X3 [Zea mays]
Zea_mays_newGene_3072	7	146449052	146449765	--	--	Cellular Component: integral component of membrane (GO:0016021);; Cellular Component: cytoplasmic membrane-bounded vesicle (GO:0016023);; Biological Process: transmembrane transport (GO:0055085);;	K07088|3.57366e-76|zma:100281451|auxin Efflux Carrier family protein; K07088 (A)	--	putative auxin efflux carrier-like protein PINX [Zea mays]
Zea_mays_newGene_3073	7	146617158	146619071	--	--	--	--	--	PREDICTED: uncharacterized protein LOC103628319 [Zea mays]
Zea_mays_newGene_3074	7	148719134	148722859	--	--	Molecular Function: carboxylic ester hydrolase activity (GO:0004091);; Molecular Function: triglyceride lipase activity (GO:0004806);; Cellular Component: cytoplasmic membrane-bounded vesicle (GO:0016023);; Biological Process: lipid catabolic process (GO:0016042);;	--	--	PREDICTED: sn1-specific diacylglycerol lipase beta-like isoform X2 [Setaria italica]
Zea_mays_newGene_3075	7	149069767	149071027	--	--	--	--	Spindle and kinetochore-associated protein 1 homolog OS=Zea mays (Maize) PE=2 SV=1	unknown [Zea mays]
Zea_mays_newGene_3076	7	149221426	149243905	[L]	Replication, recombination and repair	Molecular Function: DNA binding (GO:0003677);; Molecular Function: RNA binding (GO:0003723);; Molecular Function: RNA-directed DNA polymerase activity (GO:0003964);; Molecular Function: RNA-DNA hybrid ribonuclease activity (GO:0004523);; Biological Process: RNA-dependent DNA replication (GO:0006278);; Biological Process: DNA recombination (GO:0006310);; Cellular Component: plastid (GO:0009536);;	--	RNA-directed DNA polymerase homolog OS=Oenothera berteroana (Bertero&apos;s evening primrose) PE=4 SV=1	putative retrotransposon protein [Zea mays]
Zea_mays_newGene_3077	7	149438953	149442546	--	--	--	--	--	PREDICTED: spidroin-1-like [Zea mays]
Zea_mays_newGene_3078	7	149889234	149891235	--	--	Biological Process: protein transport (GO:0015031);;	K12194|1.52477e-62|zma:100286308|retrotransposon protein; K12194 charged multivesicular body protein 4 (A)	Vacuolar protein sorting-associated protein 32 homolog 1 GN=F6F22.14 OS=Arabidopsis thaliana (Mouse-ear cress) PE=1 SV=1	retrotransposon protein [Zea mays]
Zea_mays_newGene_3079	7	154562639	154563833	--	--	--	--	--	PREDICTED: uncharacterized protein LOC103650465 [Zea mays]
Zea_mays_newGene_3080	7	155652962	155653431	--	--	--	--	--	hypothetical protein SORBIDRAFT_02g035710 [Sorghum bicolor]
Zea_mays_newGene_3081	7	157182188	157184695	--	--	--	--	--	PREDICTED: uncharacterized protein LOC103633294 isoform X2 [Zea mays]
Zea_mays_newGene_3082	7	162302224	162348297	--	--	Molecular Function: catalytic activity (GO:0003824);; Biological Process: DNA replication (GO:0006260);; Biological Process: gene silencing (GO:0016458);; Biological Process: regulation of nucleobase-containing compound metabolic process (GO:0019219);; Biological Process: regulation of gene expression, epigenetic (GO:0040029);; Biological Process: regulation of cellular macromolecule biosynthetic…	--	--	uncharacterized protein LOC100501186 [Zea mays]
Zea_mays_newGene_3083	7	162434709	162435542	--	--	Molecular Function: aspartic-type endopeptidase activity (GO:0004190);; Biological Process: proteolysis (GO:0006508);;	--	--	TPA: hypothetical protein ZEAMMB73_694512 [Zea mays]
Zea_mays_newGene_3084	7	164606379	164606764	[LKJ]	--	Molecular Function: nucleic acid binding (GO:0003676);; Molecular Function: ATP binding (GO:0005524);; Cellular Component: vacuole (GO:0005773);; Biological Process: fatty acid beta-oxidation (GO:0006635);; Molecular Function: ATP-dependent helicase activity (GO:0008026);; Biological Process: protein import into peroxisome matrix (GO:0016558);;	K12823|2.0858e-48|zma:103634384|ATP-dependent RNA helicase-like protein DB10; K12823 ATP-dependent RNA helicase DDX5/DBP2 [EC:3.6.4.13] (A)	ATP-dependent RNA helicase-like protein DB10 OS=Nicotiana sylvestris (Wood tobacco) PE=2 SV=1	PREDICTED: ATP-dependent RNA helicase-like protein DB10 [Zea mays]
Zea_mays_newGene_3085	7	166727032	166728297	--	--	--	K15171|2.16576e-13|zma:100284208|transcription elongation factor SPT4; K15171 transcription elongation factor SPT4 (A)	Transcription elongation factor SPT4 homolog 2 GN=At5g63670 OS=Arabidopsis thaliana (Mouse-ear cress) PE=2 SV=1	TPA: hypothetical protein ZEAMMB73_313685 [Zea mays]
Zea_mays_newGene_3087	7	168603625	168607381	--	--	Molecular Function: nucleic acid binding (GO:0003676);; Cellular Component: peroxisome (GO:0005777);; Molecular Function: zinc ion binding (GO:0008270);;	--	--	PREDICTED: uncharacterized protein LOC103634414 [Zea mays]
Zea_mays_newGene_3088	7	169146542	169147571	--	--	Molecular Function: nucleic acid binding (GO:0003676);; Molecular Function: zinc ion binding (GO:0008270);;	--	--	zinc finger CCHC domain-containing protein 10 [Zea mays]
Zea_mays_newGene_3091	7	172512939	172514164	--	--	--	--	--	hypothetical protein [Zea mays]
Zea_mays_newGene_3092	7	174134239	174137779	--	--	Molecular Function: DNA binding (GO:0003677);; Biological Process: post-embryonic development (GO:0009791);; Cellular Component: cytoplasmic membrane-bounded vesicle (GO:0016023);; Molecular Function: protein dimerization activity (GO:0046983);;	--	Zinc finger BED domain-containing protein RICESLEEPER 2 OS=Oryza sativa subsp. japonica (Rice) PE=2 SV=1	LOC100281046 [Zea mays]
Zea_mays_newGene_3093	7	175502226	175504104	--	--	Cellular Component: plastid (GO:0009536);;	K18757|8.32369e-145|zma:103633620|la-related protein 1B; K18757 la-related protein 1 (A)	--	PREDICTED: la-related protein 1B [Zea mays]
Zea_mays_newGene_3094	7	175504997	175505746	--	--	--	K18757|1.93853e-20|zma:100502412|uncharacterized LOC100502412; K18757 la-related protein 1 (A)	--	uncharacterized protein LOC100502412 [Zea mays]
Zea_mays_newGene_3095	7	175616174	175620312	--	--	--	--	--	PREDICTED: uncharacterized protein LOC101758879 [Setaria italica]
Zea_mays_newGene_3096	7	1925029	1927876	--	--	Molecular Function: protein tyrosine phosphatase activity (GO:0004725);; Cellular Component: cytosol (GO:0005829);; Molecular Function: protein tyrosine/serine/threonine phosphatase activity (GO:0008138);; Biological Process: peptidyl-tyrosine dephosphorylation (GO:0035335);; Biological Process: negative regulation of MAP kinase activity (GO:0043407);;	--	--	uncharacterized protein LOC100383696 [Zea mays]
Zea_mays_newGene_3098	7	3875508	3879680	--	--	--	--	--	PREDICTED: protein IWS1 homolog isoform X2 [Zea mays]
Zea_mays_newGene_3102	7	11440731	11444224	--	--	Molecular Function: ACP phosphopantetheine attachment site binding involved in fatty acid biosynthetic process (GO:0000036);; Biological Process: fatty acid biosynthetic process (GO:0006633);; Cellular Component: plastid (GO:0009536);; Molecular Function: acyl-[acyl-carrier-protein] hydrolase activity (GO:0016297);;	K10781|1.86057e-11|sbi:SORBI_10g023190|SORBIDRAFT_10g023190, Sb10g023190; hypothetical protein; K10781 fatty acyl-ACP thioesterase B [EC:3.1.2.14 3.1.2.21] (A)	Palmitoyl-acyl carrier protein thioesterase, chloroplastic (Precursor) GN=T27G7.19 OS=Arabidopsis thaliana (Mouse-ear cress) PE=1 SV=1	hypothetical protein SORBIDRAFT_10g023190 [Sorghum bicolor]
Zea_mays_newGene_3103	7	11458152	11461252	--	--	Cellular Component: mitochondrion (GO:0005739);; Biological Process: response to osmotic stress (GO:0006970);; Biological Process: cellular process (GO:0009987);; Biological Process: response to organic substance (GO:0010033);; Biological Process: response to oxygen-containing compound (GO:1901700);;	K01148|2.47884e-13|zma:100383372|hypothetical protein; K01148 poly(A)-specific ribonuclease [EC:3.1.13.4] (A)	Poly(A)-specific ribonuclease PARN GN=F14J16.11 OS=Arabidopsis thaliana (Mouse-ear cress) PE=1 SV=2	unknown [Zea mays]
Zea_mays_newGene_3105	7	13208680	13212170	[H]	Coenzyme transport and metabolism	Cellular Component: mitochondrion (GO:0005739);; Biological Process: ubiquinone biosynthetic process (GO:0006744);; Molecular Function: methyltransferase activity (GO:0008168);; Biological Process: methylation (GO:0032259);;	K06127|5.32435e-43|zma:100383639|ubiquinone biosynthesis methyltransferase COQ5 isoform 1; K06127 2-methoxy-6-polyprenyl-1,4-benzoquinol methylase [EC:2.1.1.201] (A)	2-methoxy-6-polyprenyl-1,4-benzoquinol methylase, mitochondrial (Precursor) OS=Oryza sativa subsp. japonica (Rice) PE=2 SV=1	ubiquinone biosynthesis methyltransferase COQ5 isoform 1 [Zea mays]
Zea_mays_newGene_3106	7	13414834	13417108	[R]	General function prediction only	Molecular Function: nucleotide binding (GO:0000166);; Molecular Function: nucleic acid binding (GO:0003676);; Cellular Component: nucleolus (GO:0005730);; Molecular Function: zinc ion binding (GO:0008270);;	K12885|3.83849e-18|zma:100285313|umc1428; LOC100285313; K12885 heterogeneous nuclear ribonucleoprotein G (A)	Glycine-rich RNA-binding protein RZ1B {ECO:0000305} OS=Arabidopsis thaliana (Mouse-ear cress) PE=2 SV=1	hypothetical protein [Zea mays]
Zea_mays_newGene_3107	7	15625073	15650479	--	--	--	--	--	unknown [Zea mays]
Zea_mays_newGene_3110	7	22518926	22525796	[R]	General function prediction only	Molecular Function: GTP binding (GO:0005525);; Cellular Component: vacuole (GO:0005773);; Cellular Component: plasma membrane (GO:0005886);; Biological Process: small GTPase mediated signal transduction (GO:0007264);; Biological Process: ethylene-activated signaling pathway (GO:0009873);; Biological Process: protein transport (GO:0015031);;	--	Ras-related protein RABE1c GN=F12M12.30 OS=Arabidopsis thaliana (Mouse-ear cress) PE=1 SV=1	uncharacterized protein LOC100502497 [Zea mays]
Zea_mays_newGene_3113	7	25514060	25516088	--	--	Molecular Function: transferase activity, transferring acyl groups (GO:0016746);;	--	Probable cytosolic iron-sulfur protein assembly protein CIAO1 homolog {ECO:0000255|HAMAP-Rule:MF_03037} GN=CHLREDRAFT_130093 OS=Chlamydomonas reinhardtii (Chlamydomonas smithii) PE=3 SV=1	PREDICTED: probable cytosolic iron-sulfur protein assembly protein CIAO1 homolog isoform X6 [Zea mays]
Zea_mays_newGene_3114	7	25552623	25553220	--	--	Cellular Component: membrane (GO:0016020);; Cellular Component: cytoplasmic membrane-bounded vesicle (GO:0016023);;	--	WAT1-related protein At5g64700 GN=At5g64700 OS=Arabidopsis thaliana (Mouse-ear cress) PE=2 SV=1	hypothetical_protein [Oryza glaberrima]
Zea_mays_newGene_3115	7	27330100	27332202	--	--	Biological Process: intracellular protein transport (GO:0006886);; Cellular Component: intracellular part (GO:0044424);;	--	40S ribosomal protein S4 GN=OJ1359_D06.12 OS=Oryza sativa subsp. japonica (Rice) PE=2 SV=3	PREDICTED: LOW QUALITY PROTEIN: exportin-2-like [Zea mays]
Zea_mays_newGene_3116	7	27334239	27336885	--	--	Biological Process: intracellular protein transport (GO:0006886);; Molecular Function: Ran GTPase binding (GO:0008536);;	--	--	PREDICTED: uncharacterized protein LOC103646907 isoform X3 [Zea mays]
Zea_mays_newGene_3117	7	27517053	27520186	--	--	Molecular Function: protein serine/threonine kinase activity (GO:0004674);; Molecular Function: protein tyrosine kinase activity (GO:0004713);; Molecular Function: ATP binding (GO:0005524);; Biological Process: protein phosphorylation (GO:0006468);; Cellular Component: cell part (GO:0044464);;	--	--	PREDICTED: serine/threonine-protein kinase sepA-like [Zea mays]
Zea_mays_newGene_3119	7	40614831	40616456	--	--	--	--	--	hypothetical protein [Zea mays]
Zea_mays_newGene_3121	7	48442906	48444894	--	--	--	--	--	TPA: hypothetical protein ZEAMMB73_715714 [Zea mays]
Zea_mays_newGene_3122	7	49100203	49104208	--	--	Molecular Function: nucleic acid binding (GO:0003676);; Biological Process: DNA metabolic process (GO:0006259);;	--	Putative ribonuclease H protein At1g65750 GN=At1g65750 OS=Arabidopsis thaliana (Mouse-ear cress) PE=3 SV=1	PREDICTED: putative ribonuclease H protein At1g65750 [Zea mays]
Zea_mays_newGene_3123	7	49158692	49162151	--	--	--	--	Protein decapping 5 GN=DCP5 OS=Arabidopsis thaliana (Mouse-ear cress) PE=1 SV=1	PREDICTED: uncharacterized protein LOC103635194 isoform X2 [Zea mays]
Zea_mays_newGene_3124	7	50791619	50793021	--	--	--	K08775|4.25396e-27|zma:103641455|breast cancer type 2 susceptibility protein-like; K08775 breast cancer 2 susceptibility protein (A)	--	PREDICTED: breast cancer type 2 susceptibility protein-like isoform X3 [Zea mays]
Zea_mays_newGene_3125	7	51662152	51664483	--	--	--	--	--	unknown [Zea mays]
Zea_mays_newGene_3126	7	56287569	56291266	--	--	--	--	--	hypothetical protein [Zea mays]
Zea_mays_newGene_3127	7	63063761	63078194	--	--	--	--	Endonuclease OS=Nicotiana tabacum (Common tobacco) PE=2 SV=1	PREDICTED: uncharacterized protein LOC103632415 isoform X2 [Zea mays]
Zea_mays_newGene_3128	7	71637266	71641216	--	--	--	--	--	hypothetical protein [Zea mays]
Zea_mays_newGene_3129	7	76032544	76032913	[M]	Cell wall/membrane/envelope biogenesis	Molecular Function: UDP-glucose 4-epimerase activity (GO:0003978);; Cellular Component: Golgi stack (GO:0005795);; Cellular Component: cytosol (GO:0005829);; Biological Process: galactose metabolic process (GO:0006012);; Biological Process: response to stress (GO:0006950);; Biological Process: xyloglucan biosynthetic process (GO:0009969);; Biological Process: root epidermal cell differentiation (…	K01784|3.98186e-60|zma:100284107|gpm440; LOC100284107; K01784 UDP-glucose 4-epimerase [EC:5.1.3.2] (A)	UDP-glucose 4-epimerase 2 GN=P0436B06.11 OS=Oryza sativa subsp. japonica (Rice) PE=2 SV=1	UDP-glucose 4-epimerase GEPI48 [Zea mays]
Zea_mays_newGene_3131	7	79706720	79709891	--	--	--	--	--	hypothetical protein ZEAMMB73_778147 [Zea mays]
Zea_mays_newGene_3132	7	79990170	79992829	--	--	--	--	--	putative alpha-L-arabinofuranosidase family protein [Zea mays]
Zea_mays_newGene_3134	7	84232451	84233039	--	--	Molecular Function: iron ion binding (GO:0005506);; Molecular Function: electron carrier activity (GO:0009055);; Cellular Component: chloroplast (GO:0009507);; Molecular Function: iron-sulfur cluster binding (GO:0051536);;	--	--	uncharacterized protein LOC100193395 [Zea mays]
Zea_mays_newGene_3135	7	84471331	84472332	[C]	Energy production and conversion	Molecular Function: iron ion binding (GO:0005506);; Biological Process: response to stress (GO:0006950);; Molecular Function: electron carrier activity (GO:0009055);; Cellular Component: chloroplast (GO:0009507);; Molecular Function: iron-sulfur cluster binding (GO:0051536);;	--	Chaperone protein dnaJ 10 GN=F28O16.7 OS=Arabidopsis thaliana (Mouse-ear cress) PE=2 SV=2	uncharacterized protein LOC100193395 [Zea mays]
[truncated: 370 more rows]
