# Supplementary material for: Transcriptome profiling revealed novel transcriptional regulators in maize responses to Ostrinia furnacalis and jasmonic acid
Source: PLoS One. 2017 May 16;12(5):e0177739. doi: 10.1371/journal.pone.0177739 (PMC5433750; doi:10.1371/journal.pone.0177739)
Supplement: S5 Table — (XLSX) [file pone.0177739.s008.xlsx]

## Sheet: DEG
gene	TF_annotation	C1.FPKM	C2.FPKM	C3.FPKM	JA1.FPKM	JA2.FPKM	JA3.FPKM	OF1.FPKM	OF2.FPKM	OF3.FPKM	Control_vs_JA_log2FC	Control_vs_JA_FDR	Control_vs_JA_regulated	Control_vs_OF_log2FC	Control_vs_OF_FDR	Control_vs_OF_regulated	e-value	bit-score	Arabidopsis_gene	Arabidopsis_Short_description	Arabidopsis_Curator_summary	Arabidopsis_Computational_description
AC148152.3_FG005	NA	0.298657	0.414563	0.0321951	10.0367	7.83287	7.88914	8.0457	7.79454	4.67731	5.20241	4.17522e-50	up	4.87566	1.28381e-17	up	1.3e-107	324	AT1G06620	2-oxoglutarate (2OG) and Fe(II)-dependent oxygenase superfamily protein	encodes a protein whose sequence is similar to a 2-oxoglutarate-dependent dioxygenase	2-oxoglutarate (2OG) and Fe(II)-dependent oxygenase superfamily protein; CONTAINS InterPro DOMAIN/s: Oxoglutarate/iron-dependent oxygenase (InterPro:IPR005123); BEST Arabidopsis thaliana protein match is: 2-oxoglutarate (2OG) and Fe(II)-dependent oxygenase superfamily protein (TAIR:AT3G61400.1); Has 8339 Blast hits to 8299 proteins in 1003 species: Archae - 0; Bacteria - 1128; Metazoa - 122; Fung…
AC149829.2_FG002	NA	4.20598	4.40028	2.39558	6.88744	6.5898	5.52993	14.2592	21.9695	11.9182	--	--	normal	2.17904	0.00587392	up	NA	NA	NA	NA	NA	NA
AC155434.2_FG003	NA	0.557684	0.163142	0.405624	1.34854	1.05805	0.977511	1.31563	0.976424	0.892617	1.68681	0.00278071	up	1.93367	0.000405553	up	3.76e-43	149	AT1G62290	Saposin-like aspartyl protease family protein	NA	Saposin-like aspartyl protease family protein; FUNCTIONS IN: aspartic-type endopeptidase activity; INVOLVED IN: proteolysis, lipid metabolic process; LOCATED IN: vacuole; EXPRESSED IN: 10 plant structures; EXPRESSED DURING: LP.06 six leaves visible, LP.04 four leaves visible, seedling growth, petal differentiation and expansion stage, LP.08 eight leaves visible; CONTAINS InterPro DOMAIN/s: Saposi…
AC159612.1_FG007	NA	0.640264	0.995811	0.549701	1.82229	1.80432	1.78624	0.831927	2.2574	1.59222	1.33068	2.10253e-05	up	1.12712	0.325001	normal	3.12e-159	463	AT2G19440	O-Glycosyl hydrolases family 17 protein	NA	O-Glycosyl hydrolases family 17 protein; FUNCTIONS IN: cation binding, hydrolase activity, hydrolyzing O-glycosyl compounds, catalytic activity; INVOLVED IN: carbohydrate metabolic process; LOCATED IN: plasma membrane, anchored to membrane; EXPRESSED IN: male gametophyte, pollen tube; EXPRESSED DURING: M germinated pollen stage; CONTAINS InterPro DOMAIN/s: X8 (InterPro:IPR012946), Glycoside hydro…
AC177946.2_FG004	NA	4.15347	7.02074	6.27991	2.34124	2.70528	3.11495	3.17235	9.56462	7.8688	-1.11261	0.00989894	down	0.260713	0.927793	normal	NA	NA	NA	NA	NA	NA
AC185254.4_FG002	NA	0.483124	0.469808	0.366101	0.995918	0.912105	1.23813	1.04446	0.802113	1.09402	0.972215	0.000523258	normal	1.0492	0.0122449	up	4.09e-39	144	AT3G47740	ABC2 homolog 2	member of ATH subfamily	ABC2 homolog 2 (ATH2); CONTAINS InterPro DOMAIN/s: ATPase, AAA+ type, core (InterPro:IPR003593), ABC transporter-like (InterPro:IPR003439), ABC transporter, conserved site (InterPro:IPR017871); BEST Arabidopsis thaliana protein match is: ATP binding cassette subfamily A4 (TAIR:AT3G47750.1); Has 384271 Blast hits to 352930 proteins in 4003 species: Archae - 7236; Bacteria - 304580; Metazoa - 7828;…
AC186166.3_FG008	NA	1.24671	1.17802	0.897974	2.97996	3.54162	2.35855	2.42497	1.71036	1.85599	1.46623	0.00186406	up	0.888626	0.299751	normal	1.07e-09	57.8	AT5G63530	farnesylated protein 3	Farnesylated protein that binds metals.	farnesylated protein 3 (FP3); FUNCTIONS IN: transition metal ion binding, metal ion binding; INVOLVED IN: cellular transition metal ion homeostasis; LOCATED IN: plasma membrane; EXPRESSED IN: 22 plant structures; EXPRESSED DURING: 13 growth stages; CONTAINS InterPro DOMAIN/s: Heavy metal transport/detoxification protein (InterPro:IPR006121); BEST Arabidopsis thaliana protein match is: Heavy metal…
AC191113.2_FG002	NA	0.378748	0.349481	0.128263	0.323167	0.544125	1.68982	1.55545	0.898959	0.828003	1.56364	0.434143	normal	1.93773	0.0110948	up	0	550	AT5G64550	loricrin-related	NA	loricrin-related; BEST Arabidopsis thaliana protein match is: loricrin-related (TAIR:AT5G09670.1); Has 1807 Blast hits to 1807 proteins in 277 species: Archae - 0; Bacteria - 0; Metazoa - 736; Fungi - 347; Plants - 385; Viruses - 0; Other Eukaryotes - 339 (source: NCBI BLink).
AC193754.3_FG008	NA	0.504811	1.08884e-05	0.163998	0.94806	0.954268	0.655684	2.80235e-05	0.633227	9.55011e-05	2.02879	0.00210495	up	--	--	normal	6.35e-106	346	AT3G18524	MUTS homolog 2	Encodes a DNA mismatch repair homolog of human MutS gene, MSH6. MSH2 is involved in maintaining genome stability and repressing recombination of mismatched heteroduplexes.There are four MutS genes in Arabidopsis, MSH2, MSH3, MSH6, and MSH7, which all act as heterodimers and bind to 51-mer duplexes. MSH2 has different binding specificity to different mismatches in combination with MSH3, MSH6, or M…	MUTS homolog 2 (MSH2); FUNCTIONS IN: damaged DNA binding, protein binding, mismatched DNA binding, ATP binding; INVOLVED IN: mismatch repair, negative regulation of reciprocal meiotic recombination; LOCATED IN: plasma membrane; EXPRESSED IN: 21 plant structures; EXPRESSED DURING: 13 growth stages; CONTAINS InterPro DOMAIN/s: DNA mismatch repair protein MutS, clamp (InterPro:IPR007861), DNA mismat…
AC194022.3_FG013	NA	589.116	632.137	650.167	263.39	296.961	335.415	767.741	563.066	759.085	-1.07136	1.05196e-09	down	0.0823998	0.930852	normal	NA	NA	NA	NA	NA	NA
AC195954.3_FG001	NA	8.67787	6.82997	7.22536	3.96221	3.34578	3.39418	8.45704	4.22538	4.9561	-1.08617	0.000145711	down	-0.402298	0.506385	normal	NA	NA	NA	NA	NA	NA
AC197758.3_FG004	NA	2.94254	2.12552	2.07308	5.9118	5.94504	7.72406	9.97287	9.15385	6.31961	1.37274	2.23131e-05	up	2.12327	7.14092e-08	up	3.43e-149	427	AT5G05340	Peroxidase superfamily protein	NA	Peroxidase superfamily protein; FUNCTIONS IN: protein binding, peroxidase activity; INVOLVED IN: response to oxidative stress, oxidation reduction; LOCATED IN: apoplast, cell wall; EXPRESSED IN: 9 plant structures; EXPRESSED DURING: LP.04 four leaves visible, 4 anthesis, C globular stage, petal differentiation and expansion stage; CONTAINS InterPro DOMAIN/s: Haem peroxidase (InterPro:IPR010255), …
AC197764.4_FG003	ZmZIM30	0.0777059	0.151867	0.0981195	1.46725	1.35231	1.28215	1.40822	1.56558	0.897894	3.86817	1.30005e-08	up	3.69356	7.75652e-07	up	6.06e-16	73.6	AT1G74950	TIFY domain/Divergent CCT motif family protein	NA	TIFY10B; CONTAINS InterPro DOMAIN/s: Tify (InterPro:IPR010399), CCT domain-like (InterPro:IPR018467); BEST Arabidopsis thaliana protein match is: jasmonate-zim-domain protein 1 (TAIR:AT1G19180.1); Has 432 Blast hits to 427 proteins in 29 species: Archae - 0; Bacteria - 0; Metazoa - 0; Fungi - 0; Plants - 432; Viruses - 0; Other Eukaryotes - 0 (source: NCBI BLink).
AC198725.4_FG009	ZmWRKY64	0.15067	0	0.0573867	1.45371	1.0381	1.15004	2.78724	1.606	2.39392	4.48071	6.39158e-10	up	5.46025	2.09948e-11	up	1.4e-47	166	AT4G18170	WRKY DNA-binding protein 28	member of WRKY Transcription Factor; Group II-c	WRKY DNA-binding protein 28 (WRKY28); CONTAINS InterPro DOMAIN/s: DNA-binding WRKY (InterPro:IPR003657), Transcription factor, WRKY group IIc (InterPro:IPR017396); BEST Arabidopsis thaliana protein match is: WRKY DNA-binding protein 8 (TAIR:AT5G46350.1); Has 1807 Blast hits to 1807 proteins in 277 species: Archae - 0; Bacteria - 0; Metazoa - 736; Fungi - 347; Plants - 385; Viruses - 0; Other Euka…
AC203966.5_FG003	NA	2.82209	3.35936	4.63566	6.88675	8.27733	7.17318	10.3631	9.90655	9.01508	1.15293	3.20439e-06	up	1.4074	2.41988e-11	up	2.52e-77	240	AT3G53010	Domain of unknown function (DUF303)	NA	Domain of unknown function (DUF303) ; FUNCTIONS IN: molecular_function unknown; INVOLVED IN: biological_process unknown; LOCATED IN: endomembrane system; CONTAINS InterPro DOMAIN/s: Protein of unknown function DUF303, acetylesterase putative (InterPro:IPR005181); BEST Arabidopsis thaliana protein match is: Domain of unknown function (DUF303) (TAIR:AT4G34215.2); Has 339 Blast hits to 339 proteins …
AC206201.3_FG004	NA	10.1732	6.77684	3.10222	115.659	102.769	77.4962	14.8886	75.8209	50.8973	3.15168	9.76208e-14	up	2.22151	1.50677e-21	up	3.98e-35	125	AT5G05730	anthranilate synthase alpha subunit 1	ASA1 encodes the alpha subunit of anthranilate synthase, which catalyzes the rate-limiting step of tryptophan synthesis. ASA1 is induced by ethylene, and forms a link between ethylene signalling and auxin synthesis in roots.	anthranilate synthase alpha subunit 1 (ASA1); FUNCTIONS IN: anthranilate synthase activity; INVOLVED IN: in 6 processes; LOCATED IN: chloroplast, anthranilate synthase complex; EXPRESSED IN: 27 plant structures; EXPRESSED DURING: 13 growth stages; CONTAINS InterPro DOMAIN/s: Anthranilate synthase component I, N-terminal (InterPro:IPR006805), Chorismate binding, C-terminal (InterPro:IPR015890), AD…
AC207043.3_FG002	NA	0.532916	0.634148	0.587339	1.41486	2.13957	1.16366	0.77614	0.959026	1.31492	1.47387	0.00972607	up	0.8507	0.208372	normal	1.55e-12	65.5	AT4G39720	VQ motif-containing protein	NA	VQ motif-containing protein; CONTAINS InterPro DOMAIN/s: VQ (InterPro:IPR008889); BEST Arabidopsis thaliana protein match is: VQ motif-containing protein (TAIR:AT1G35830.1); Has 406 Blast hits to 390 proteins in 39 species: Archae - 0; Bacteria - 0; Metazoa - 10; Fungi - 7; Plants - 145; Viruses - 0; Other Eukaryotes - 244 (source: NCBI BLink).
AC209987.4_FG002	NA	1.75763	2.27266	0.624786	0.543162	0.566601	0.505596	0.143226	0.0635136	0.154983	-1.57926	0.119662	normal	-3.86226	0.00357151	down	0	657	AT1G11600	cytochrome P450, family 77, subfamily B, polypeptide 1	member of CYP77B	cytochrome P450, family 77, subfamily B, polypeptide 1 (CYP77B1); FUNCTIONS IN: electron carrier activity, monooxygenase activity, iron ion binding, oxygen binding, heme binding; INVOLVED IN: oxidation reduction; LOCATED IN: endomembrane system; EXPRESSED IN: 17 plant structures; EXPRESSED DURING: 8 growth stages; CONTAINS InterPro DOMAIN/s: Cytochrome P450 (InterPro:IPR001128), Cytochrome P450, …
AC209987.4_FG010	NA	2.80404	2.89754	2.12828	7.68798	6.52692	6.46833	3.76376	5.19346	2.92823	1.39023	6.24945e-07	up	0.594735	0.335646	normal	4.66e-41	143	AT3G20570	early nodulin-like protein 9	NA	early nodulin-like protein 9 (ENODL9); FUNCTIONS IN: electron carrier activity, copper ion binding; LOCATED IN: anchored to membrane; EXPRESSED IN: 22 plant structures; EXPRESSED DURING: 13 growth stages; CONTAINS InterPro DOMAIN/s: Plastocyanin-like (InterPro:IPR003245), Cupredoxin (InterPro:IPR008972); BEST Arabidopsis thaliana protein match is: early nodulin-like protein 14 (TAIR:AT2G25060.1);…
AC210050.3_FG006	NA	0.469996	0.80433	0.819961	0.27677	0.398782	0.42212	0.768358	0.667173	0.851155	-1.04331	0.00858957	down	-0.00768772	1	normal	8.78e-05	46.6	AT3G43590	zinc knuckle (CCHC-type) family protein	NA	zinc knuckle (CCHC-type) family protein; FUNCTIONS IN: zinc ion binding, nucleic acid binding; EXPRESSED IN: 20 plant structures; EXPRESSED DURING: 10 growth stages; CONTAINS InterPro DOMAIN/s: Zinc finger, CCHC-type (InterPro:IPR001878), Zinc finger, CCHC retroviral-type (InterPro:IPR013084); BEST Arabidopsis thaliana protein match is: Zinc knuckle (CCHC-type) family protein (TAIR:AT3G43490.1); …
AC210193.4_FG002	NA	7.24652	9.02491	7.96731	4.35861	3.88791	3.83115	1.53751	3.31479	3.7908	-1.02308	1.41271e-06	down	-1.48779	5.68362e-06	down	NA	NA	NA	NA	NA	NA
AC210517.3_FG003	NA	2.39115	3.48424	2.54456	2.50504	1.93198	2.06194	0.565011	1.74845	0.878905	-0.393106	0.285485	normal	-1.42442	0.00699828	down	2e-08	53.1	AT4G27670	heat shock protein 21	chloroplast located small heat shock protein.	heat shock protein 21 (HSP21); CONTAINS InterPro DOMAIN/s: Heat shock protein Hsp20 (InterPro:IPR002068), HSP20-like chaperone (InterPro:IPR008978); BEST Arabidopsis thaliana protein match is: HSP20-like chaperones superfamily protein (TAIR:AT5G51440.1); Has 6158 Blast hits to 6158 proteins in 1414 species: Archae - 225; Bacteria - 3528; Metazoa - 23; Fungi - 170; Plants - 1466; Viruses - 0; Othe…
AC212219.3_FG005	NA	9.40098	8.6078	7.56011	71.3023	73.5851	49.3443	33.6991	36.0833	27.3736	2.9174	7.56638e-14	up	1.91725	9.21631e-27	up	1.5e-148	429	AT5G05600	2-oxoglutarate (2OG) and Fe(II)-dependent oxygenase superfamily protein	NA	2-oxoglutarate (2OG) and Fe(II)-dependent oxygenase superfamily protein; FUNCTIONS IN: oxidoreductase activity, iron ion binding; INVOLVED IN: response to salt stress, response to karrikin; EXPRESSED IN: 15 plant structures; EXPRESSED DURING: 9 growth stages; CONTAINS InterPro DOMAIN/s: Isopenicillin N synthase (InterPro:IPR002283), Oxoglutarate/iron-dependent oxygenase (InterPro:IPR005123); BEST…
AC214360.3_FG001	NA	0.583244	0.358369	0.226395	0.493698	0.873896	0.555614	1.58328	1.01676	1.44717	0.735272	0.3027	normal	1.81537	1.26432e-05	up	0	604	AT1G79460	Terpenoid cyclases/Protein prenyltransferases superfamily protein	Encodes for a protein with ent-kaurene synthase B activity which catalyzes the second step in the cyclization of GGPP to ent-kaurene in the gibberellins biosynthetic pathway.	GA REQUIRING 2 (GA2); FUNCTIONS IN: ent-kaurene synthase activity; INVOLVED IN: gibberellin biosynthetic process, gibberellic acid mediated signaling pathway; LOCATED IN: chloroplast stroma, chloroplast, plastid; EXPRESSED IN: 25 plant structures; EXPRESSED DURING: 13 growth stages; CONTAINS InterPro DOMAIN/s: Terpene synthase, metal-binding domain (InterPro:IPR005630), Terpenoid synthase (InterP…
AC217050.4_FG007	NA	25.9144	23.2092	22.1926	89.7395	87.4083	71.8725	29.2789	29.9354	29.9189	1.80777	8.30062e-32	up	0.327913	0.0242877	normal	2.99e-75	251	AT5G23960	terpene synthase 21	Encodes a sesquiterpene synthase involved in generating all of the group A sesquiterpenes found in the Arabidopsis floral volatile blend. Strongly expressed in the stigma.	terpene synthase 21 (TPS21); CONTAINS InterPro DOMAIN/s: Terpene synthase, metal-binding domain (InterPro:IPR005630), Terpenoid synthase (InterPro:IPR008949), Terpenoid cylases/protein prenyltransferase alpha-alpha toroid (InterPro:IPR008930), Terpene synthase-like (InterPro:IPR001906); BEST Arabidopsis thaliana protein match is: Terpenoid cyclases/Protein prenyltransferases superfamily protein (…
AC217811.3_FG002	NA	4.83233	3.20005	4.95975	11.4365	14.7946	9.73817	5.63829	7.79408	6.75732	1.4249	0.000252089	up	0.638534	0.000704276	normal	6.99e-19	82.4	AT1G43710	Pyridoxal phosphate (PLP)-dependent transferases superfamily protein	NA	embryo defective 1075 (emb1075); FUNCTIONS IN: pyridoxal phosphate binding, carboxy-lyase activity, catalytic activity; INVOLVED IN: cellular amino acid metabolic process, embryo development ending in seed dormancy; LOCATED IN: cellular_component unknown; EXPRESSED IN: 25 plant structures; EXPRESSED DURING: 15 growth stages; CONTAINS InterPro DOMAIN/s: Pyridoxal phosphate-dependent transferase, m…
AC217947.4_FG002	NA	7.33085	6.66611	5.70693	27.9709	26.8619	17.7109	9.83975	10.3498	9.00961	1.86391	7.12341e-08	up	0.558929	0.000194317	normal	0	892	AT4G24520	P450 reductase 1	Encodes a cyp450 reductase likely to be involved in phenylpropanoid metabolism.	P450 reductase 1 (ATR1); FUNCTIONS IN: NADPH-hemoprotein reductase activity; INVOLVED IN: response to oxidative stress, phenylpropanoid metabolic process; LOCATED IN: endoplasmic reticulum; EXPRESSED IN: 24 plant structures; EXPRESSED DURING: 15 growth stages; CONTAINS InterPro DOMAIN/s: Ferredoxin reductase-type FAD-binding domain (InterPro:IPR017927), Flavodoxin/nitric oxide synthase (InterPro:…
AC233851.1_FG014	NA	1.70852	2.58242	3.13795	1.74947	2.97168	0.98009	1.5194	1.06918	0.821513	-0.408122	0.661513	normal	-1.17174	0.0352831	down	9.61e-116	347	AT1G61870	pentatricopeptide repeat 336	NA	pentatricopeptide repeat 336 (PPR336); LOCATED IN: mitochondrion, membrane; EXPRESSED IN: 22 plant structures; EXPRESSED DURING: 13 growth stages; CONTAINS InterPro DOMAIN/s: Pentatricopeptide repeat (InterPro:IPR002885); BEST Arabidopsis thaliana protein match is: Tetratricopeptide repeat (TPR)-like superfamily protein (TAIR:AT1G11630.1); Has 31000 Blast hits to 9550 proteins in 270 species: Arc…
AC233961.1_FG001	NA	0.816552	0.567361	0.592732	0.875223	0.606346	0.618217	0.0657053	0.237723	0.288195	0.0790639	0.924746	normal	-1.78431	0.000267512	down	0	568	AT1G73100	SU(VAR)3-9 homolog 3	Encodes a SU(VAR)3-9 homolog, a SET domain protein. Known SET domain proteins are involved in epigenetic control of gene expression and act as histone methyltransferases. There are 10 SUVH genes in Arabidopsis and members of this subfamily of the SET proteins have an additional conserved SRA domain.	SU(VAR)3-9 homolog 3 (SUVH3); CONTAINS InterPro DOMAIN/s: SET domain (InterPro:IPR001214), SRA-YDG (InterPro:IPR003105), Pre-SET zinc-binding sub-group (InterPro:IPR003606), Pre-SET domain (InterPro:IPR007728), Post-SET domain (InterPro:IPR003616); BEST Arabidopsis thaliana protein match is: SU(VAR)3-9 homolog 1 (TAIR:AT5G04940.2); Has 4599 Blast hits to 4427 proteins in 402 species: Archae - 0; …
AC233979.1_FG008	NA	2.3729	7.08628	4.57897	6.16664	9.21907	6.37409	11.4509	12.1957	10.5475	--	--	normal	1.18962	0.0347935	up	2.15e-15	68.9	AT5G47060	Protein of unknown function (DUF581)	NA	Protein of unknown function (DUF581); CONTAINS InterPro DOMAIN/s: Protein of unknown function DUF581 (InterPro:IPR007650); BEST Arabidopsis thaliana protein match is: Protein of unknown function (DUF581) (TAIR:AT4G17670.1); Has 1807 Blast hits to 1807 proteins in 277 species: Archae - 0; Bacteria - 0; Metazoa - 736; Fungi - 347; Plants - 385; Viruses - 0; Other Eukaryotes - 339 (source: NCBI BLin…
AC234526.1_FG005	NA	0.99232	0.817724	0.758408	2.06297	3.02109	2.39202	1.15273	1.24886	1.12251	1.49689	2.50558e-08	up	0.456667	0.529647	normal	2.5e-97	295	AT2G33590	NAD(P)-binding Rossmann-fold superfamily protein	NA	NAD(P)-binding Rossmann-fold superfamily protein; FUNCTIONS IN: coenzyme binding, binding, cinnamoyl-CoA reductase activity, catalytic activity; INVOLVED IN: response to cadmium ion, lignin biosynthetic process; LOCATED IN: cellular_component unknown; EXPRESSED IN: 23 plant structures; EXPRESSED DURING: 13 growth stages; CONTAINS InterPro DOMAIN/s: NAD-dependent epimerase/dehydratase (InterPro:IP…
GRMZM2G000035	NA	9.42817	6.6086	7.45392	11.4226	14.8645	12.5378	18.573	16.1881	14.1385	0.712136	0.00154956	normal	1.03801	1.10842e-06	up	1.35e-06	46.2	AT1G49000	NA	NA	unknown protein; FUNCTIONS IN: molecular_function unknown; INVOLVED IN: biological_process unknown; LOCATED IN: chloroplast; EXPRESSED IN: stem; BEST Arabidopsis thaliana protein match is: unknown protein (TAIR:AT3G18560.1); Has 105 Blast hits to 105 proteins in 13 species: Archae - 0; Bacteria - 0; Metazoa - 0; Fungi - 0; Plants - 105; Viruses - 0; Other Eukaryotes - 0 (source: NCBI BLink).
GRMZM2G000221	NA	1.86057	2.51273	1.78809	9.81164	9.74188	10.0965	19.2436	31.9959	19.6354	2.26378	2.42122e-18	up	3.5126	3.21859e-08	up	3.82e-15	67.4	AT5G55410	Bifunctional inhibitor/lipid-transfer protein/seed storage 2S albumin superfamily protein	NA	Bifunctional inhibitor/lipid-transfer protein/seed storage 2S albumin superfamily protein; FUNCTIONS IN: lipid binding; INVOLVED IN: lipid transport; LOCATED IN: endomembrane system; CONTAINS InterPro DOMAIN/s: Bifunctional inhibitor/plant lipid transfer protein/seed storage (InterPro:IPR016140), Plant lipid transfer protein/seed storage/trypsin-alpha amylase inhibitor (InterPro:IPR003612); BEST …
GRMZM2G000236	NA	2.29465	2.39175	2.82359	3.39361	4.25323	2.48053	6.31128	5.10027	5.25156	0.417624	0.325972	normal	1.12712	5.96419e-09	up	0	521	AT1G76680	12-oxophytodienoate reductase 1	Encodes a member of an alpha/beta barrel fold family of FMN-containing oxidoreductases. One of the closely related 12-oxophytodienoic acid reductases. This enzyme is not expected to participate in jasmonic acid biosynthesis because during in vitro assays, it shows very little activity with the naturally occurring OPDA isomer. Shows activity towards 2,4,6-trinitrotoluene. Expressed predominately i…	12-oxophytodienoate reductase 1 (OPR1); FUNCTIONS IN: 12-oxophytodienoate reductase activity; INVOLVED IN: in 7 processes; LOCATED IN: cellular_component unknown; EXPRESSED IN: 11 plant structures; EXPRESSED DURING: seedling growth, developing seed stage; CONTAINS InterPro DOMAIN/s: NADH:flavin oxidoreductase/NADH oxidase, N-terminal (InterPro:IPR001155), Aldolase-type TIM barrel (InterPro:IPR013…
GRMZM2G000326	NA	2.29032	2.8931	2.00241	107.314	101.288	86.0355	219.424	284.747	216.444	5.37073	8.03446e-112	up	6.66546	6.30225e-62	up	7.32e-09	48.5	AT2G38870	Serine protease inhibitor, potato inhibitor I-type family protein	Predicted to encode a PR (pathogenesis-related) peptide that belongs to the PR-6 proteinase inhibitor family. Six putative PR-6-type protein encoding genes are found in Arabidopsis: At2g38900, At2g38870, At5g43570, At5g43580, At3g50020 and At3g46860.	Serine protease inhibitor, potato inhibitor I-type family protein; FUNCTIONS IN: serine-type endopeptidase inhibitor activity; INVOLVED IN: defense response to fungus, response to wounding; LOCATED IN: cell wall; EXPRESSED IN: 21 plant structures; EXPRESSED DURING: 13 growth stages; CONTAINS InterPro DOMAIN/s: Proteinase inhibitor I13, potato inhibitor I (InterPro:IPR000864); BEST Arabidopsis tha…
GRMZM2G000453	NA	2.25387	2.78514	2.01809	3.88684	4.68691	4.53808	4.86339	6.67715	5.54182	0.881416	0.00861967	normal	1.25451	0.000126649	up	8.07e-26	96.3	AT1G52855	NA	NA	unknown protein; BEST Arabidopsis thaliana protein match is: unknown protein (TAIR:AT3G15534.1); Has 35333 Blast hits to 34131 proteins in 2444 species: Archae - 798; Bacteria - 22429; Metazoa - 974; Fungi - 991; Plants - 531; Viruses - 0; Other Eukaryotes - 9610 (source: NCBI BLink).
GRMZM2G000739	NA	1.98837	2.2299	2.80302	5.21789	4.85228	4.34945	3.42996	4.88117	4.36418	1.00593	6.91521e-11	up	0.865743	0.00346204	normal	2.23e-162	464	AT5G40850	urophorphyrin methylase 1	Encodes a urophorphyrin III methylase that catalyzes S-adenosyl-L-methionine-dependent transmethylation in a multistep process involving the formation of a covalently linked complex with S-adenosyl-L-methionine.	urophorphyrin methylase 1 (UPM1); CONTAINS InterPro DOMAIN/s: Tetrapyrrole methylase (InterPro:IPR000878), Tetrapyrrole methylase, subdomain 1 (InterPro:IPR014777), Uroporphyrin-III C-methyltransferase, plant (InterPro:IPR012383), Uroporphyrin-III C-methyltransferase, C-terminal (InterPro:IPR006366), Tetrapyrrole methylase, subdomain 2 (InterPro:IPR014776), Uroporphiryn-III C-methyltransferase, c…
GRMZM2G000836	NA	1.27646	0.84378	0.74854	2.40284	1.65902	1.3625	2.16925	2.76405	2.12509	0.928238	0.0749483	normal	1.29694	0.000117776	up	1.04e-91	283	AT1G51220	WIP domain protein 5	NA	WIP domain protein 5 (WIP5); CONTAINS InterPro DOMAIN/s: Zinc finger, C2H2-like (InterPro:IPR015880), Zinc finger, C2H2-type (InterPro:IPR007087); BEST Arabidopsis thaliana protein match is: WIP domain protein 4 (TAIR:AT3G20880.1); Has 19383 Blast hits to 11948 proteins in 214 species: Archae - 0; Bacteria - 0; Metazoa - 18075; Fungi - 148; Plants - 690; Viruses - 0; Other Eukaryotes - 470 (sourc…
GRMZM2G001508	NA	3.13028	2.8846	1.82501	138.802	137.295	178.371	9.0567	58.8013	6.61986	5.86529	7.28144e-77	up	3.26087	0.489513	normal	4.75e-65	207	AT4G29260	HAD superfamily, subfamily IIIB acid phosphatase	NA	HAD superfamily, subfamily IIIB acid phosphatase ; FUNCTIONS IN: acid phosphatase activity; INVOLVED IN: biological_process unknown; LOCATED IN: plasma membrane, vacuole; EXPRESSED IN: 26 plant structures; EXPRESSED DURING: 15 growth stages; CONTAINS InterPro DOMAIN/s: Acid phosphatase (Class B) (InterPro:IPR005519), Vegetative storage protein/acid phosphatase (InterPro:IPR014403), Acid phosphata…
GRMZM2G002178	NA	11.4753	15.1822	11.9716	78.8261	75.2518	44.7898	70.9866	64.4316	53.7699	2.34375	9.20047e-07	up	2.27705	1.90569e-37	up	0	557	AT5G42650	allene oxide synthase	Encodes a member of the cytochrome p450 CYP74 gene family that functions as an allene oxide synthase. This enzyme catalyzes dehydration of the hydroperoxide to an unstable allene oxide in the JA biosynthetic pathway. It shows a dual catalytic activity, the major one being a 13-AOS but also expressing a 9-AOS activity.	allene oxide synthase (AOS); FUNCTIONS IN: hydro-lyase activity, allene oxide synthase activity, oxygen binding; INVOLVED IN: in 7 processes; LOCATED IN: in 7 components; EXPRESSED IN: 23 plant structures; EXPRESSED DURING: 13 growth stages; CONTAINS InterPro DOMAIN/s: Cytochrome P450 (InterPro:IPR001128); BEST Arabidopsis thaliana protein match is: hydroperoxide lyase 1 (TAIR:AT4G15440.1); Has 1…
GRMZM2G002260	NA	6.94181	10.0984	4.47109	5.37264	4.10213	4.251	0.509258	0.852937	0.87203	-0.672213	0.331072	normal	-3.30146	0.000109617	down	0	866	AT1G10050	glycosyl hydrolase family 10 protein / carbohydrate-binding domain-containing protein	Encodes a putative glycosyl hydrolase family 10 protein (xylanase).	glycosyl hydrolase family 10 protein / carbohydrate-binding domain-containing protein; FUNCTIONS IN: endo-1,4-beta-xylanase activity, hydrolase activity, hydrolyzing O-glycosyl compounds; INVOLVED IN: carbohydrate metabolic process; LOCATED IN: cellular_component unknown; EXPRESSED IN: 12 plant structures; EXPRESSED DURING: 7 growth stages; CONTAINS InterPro DOMAIN/s: Glycoside hydrolase, family …
GRMZM2G002396	NA	11.4369	14.1165	14.8989	3.63322	3.55182	3.26596	18.7669	12.2707	20.4159	-1.98165	3.73004e-23	down	0.321613	0.660899	normal	3.71e-37	130	AT4G15610	Uncharacterised protein family (UPF0497)	NA	Uncharacterised protein family (UPF0497); CONTAINS InterPro DOMAIN/s: Uncharacterised protein family UPF0497, trans-membrane plant (InterPro:IPR006702), Uncharacterised protein family UPF0497, trans-membrane plant subgroup (InterPro:IPR006459); BEST Arabidopsis thaliana protein match is: Uncharacterised protein family (UPF0497) (TAIR:AT3G06390.1); Has 30201 Blast hits to 17322 proteins in 780 spe…
GRMZM2G003331	NA	3.32358	2.8774	2.81232	6.73734	7.43933	6.07635	4.48744	4.71524	4.03037	1.15477	4.78244e-17	up	0.554416	0.0081318	normal	0	552	AT3G04080	apyrase 1	Encodes an enzyme with ATPase and ADPase activity (an apyrase) that when mutated in combination with ATAPY2 causes a complete inhibition of pollen germination.	apyrase 1 (APY1); CONTAINS InterPro DOMAIN/s: Nucleoside phosphatase GDA1/CD39 (InterPro:IPR000407); BEST Arabidopsis thaliana protein match is: apyrase 2 (TAIR:AT5G18280.1); Has 1435 Blast hits to 1431 proteins in 229 species: Archae - 0; Bacteria - 35; Metazoa - 605; Fungi - 313; Plants - 348; Viruses - 0; Other Eukaryotes - 134 (source: NCBI BLink).
GRMZM2G003794	NA	2.68577	2.84531	1.66323	2.67042	1.88368	2.26781	0.635447	0.824267	0.599971	-0.0928628	0.89876	normal	-1.82753	0.000101267	down	0	546	AT1G58370	glycosyl hydrolase family 10 protein / carbohydrate-binding domain-containing protein	Encodes a protein with xylanase activity.	RXF12; FUNCTIONS IN: endo-1,4-beta-xylanase activity, hydrolase activity, hydrolyzing O-glycosyl compounds; INVOLVED IN: carbohydrate metabolic process; LOCATED IN: cell wall; EXPRESSED IN: 24 plant structures; EXPRESSED DURING: 10 growth stages; CONTAINS InterPro DOMAIN/s: Glycoside hydrolase, family 10 (InterPro:IPR001000), Carbohydrate-binding, CenC-like (InterPro:IPR003305), Glycoside hydrola…
GRMZM2G004036	NA	1.75142	2.65705	2.21654	8.58948	9.05948	7.42051	3.51953	4.58623	3.6784	1.81739	1.90905e-32	up	0.763369	0.00182916	normal	9.54e-90	276	AT1G75290	NAD(P)-binding Rossmann-fold superfamily protein	encodes a protein whose sequence is similar to an isoflavone reductase	NAD(P)-binding Rossmann-fold superfamily protein; FUNCTIONS IN: oxidoreductase activity, acting on NADH or NADPH; INVOLVED IN: metabolic process; LOCATED IN: cellular_component unknown; EXPRESSED IN: sepal, male gametophyte, flower, carpel; EXPRESSED DURING: 4 anthesis, petal differentiation and expansion stage; CONTAINS InterPro DOMAIN/s: NAD(P)-binding domain (InterPro:IPR016040), NmrA-like (In…
GRMZM2G004106	NA	0.094913	0	0	0.355519	0.274942	0.432512	16.5466	19.1727	12.9777	--	--	normal	9.10217	1.98556e-44	up	2.93e-46	149	AT2G02850	plantacyanin	Encodes plantacyanin one of blue copper proteins. Involved in anther development and pollination. Expressed in the transmitting tract of the pistil.	plantacyanin (ARPN); FUNCTIONS IN: electron carrier activity, copper ion binding; INVOLVED IN: pollination, anther development; LOCATED IN: middle lamella-containing extracellular matrix, apoplast; EXPRESSED IN: 21 plant structures; EXPRESSED DURING: 9 growth stages; CONTAINS InterPro DOMAIN/s: Plastocyanin-like (InterPro:IPR003245), Cupredoxin (InterPro:IPR008972); BEST Arabidopsis thaliana prot…
GRMZM2G004160	NA	1.23417	1.20733	1.28514	2.36003	2.44978	2.48055	18.318	20.1927	14.4653	0.991855	0.0564246	normal	3.88634	1.95069e-39	up	6.16e-46	148	AT2G02850	plantacyanin	Encodes plantacyanin one of blue copper proteins. Involved in anther development and pollination. Expressed in the transmitting tract of the pistil.	plantacyanin (ARPN); FUNCTIONS IN: electron carrier activity, copper ion binding; INVOLVED IN: pollination, anther development; LOCATED IN: middle lamella-containing extracellular matrix, apoplast; EXPRESSED IN: 21 plant structures; EXPRESSED DURING: 9 growth stages; CONTAINS InterPro DOMAIN/s: Plastocyanin-like (InterPro:IPR003245), Cupredoxin (InterPro:IPR008972); BEST Arabidopsis thaliana prot…
GRMZM2G004349	NA	1.27388	1.40298	1.11036	3.34829	3.42125	3.02816	1.52038	2.73773	1.84776	1.49019	2.34892e-10	up	0.825443	0.134832	normal	8.84e-110	322	AT4G23630	VIRB2-interacting protein 1	NA	VIRB2-interacting protein 1 (BTI1); INVOLVED IN: biological_process unknown; LOCATED IN: endoplasmic reticulum, plasma membrane, endoplasmic reticulum membrane, vacuole; EXPRESSED IN: 26 plant structures; EXPRESSED DURING: 15 growth stages; CONTAINS InterPro DOMAIN/s: Reticulon (InterPro:IPR003388); BEST Arabidopsis thaliana protein match is: VIRB2-interacting protein 2 (TAIR:AT4G11220.1); Has 12…
GRMZM2G004795	CCCH transcription factor [Zea mays]	1.20862	1.23192	1.21944	3.09887	3.17412	2.9082	3.5221	2.63888	3.33432	1.31398	1.20239e-05	up	1.37235	3.86227e-05	up	2e-47	164	AT2G19810	CCCH-type zinc finger family protein	NA	CCCH-type zinc finger family protein; CONTAINS InterPro DOMAIN/s: Zinc finger, CCCH-type (InterPro:IPR000571); BEST Arabidopsis thaliana protein match is: Zinc finger C-x8-C-x5-C-x3-H type family protein (TAIR:AT4G29190.1); Has 721 Blast hits to 690 proteins in 126 species: Archae - 0; Bacteria - 0; Metazoa - 152; Fungi - 6; Plants - 412; Viruses - 0; Other Eukaryotes - 151 (source: NCBI BLink).
GRMZM2G004955	NA	2.26165	2.33845	1.90979	0.938903	1.05667	1.04423	1.06179	1.20892	1.19825	-1.13365	0.000490287	down	-0.940137	0.0147426	normal	1.34e-46	161	AT3G45970	expansin-like A1	member of EXPANSIN-LIKE. Naming convention from the Expansin Working Group (Kende et al, 2004. Plant Mol Bio)	expansin-like A1 (EXLA1); INVOLVED IN: unidimensional cell growth, plant-type cell wall loosening; LOCATED IN: cell wall, plant-type cell wall; EXPRESSED IN: 20 plant structures; EXPRESSED DURING: 10 growth stages; CONTAINS InterPro DOMAIN/s: Barwin-related endoglucanase (InterPro:IPR009009), Pollen allergen, N-terminal (InterPro:IPR014734), Rare lipoprotein A (InterPro:IPR005132), Expansin/Lol p…
GRMZM2G005040	NA	4.41954	5.09973	5.1209	1.92967	1.60708	1.68478	3.71752	3.53652	3.33376	-1.62169	2.69253e-28	down	-0.52939	0.00303523	normal	0	1085	AT1G31120	K+ uptake permease 10	potassium transporter	K+ uptake permease 10 (KUP10); FUNCTIONS IN: potassium ion transmembrane transporter activity; INVOLVED IN: potassium ion transport; LOCATED IN: membrane; EXPRESSED IN: 8 plant structures; EXPRESSED DURING: 4 anthesis, petal differentiation and expansion stage; CONTAINS InterPro DOMAIN/s: Potassium uptake protein, kup (InterPro:IPR018519), K+ potassium transporter (InterPro:IPR003855); BEST Arabi…
GRMZM2G005298	NA	0.595226	0.978796	0.982885	0.308919	0.473241	0.469421	0.90283	0.3308	0.51774	-1.033	0.0057052	down	-0.509541	0.686012	normal	0	1179	AT3G20440	Alpha amylase family protein	BE1 ia a putative glycoside hydrolase. It plays vital roles during embryogenesis and in carbohydrate metabolism. Mutation in BE1 has pleotrophic effect on the whole plant development.	EMBRYO DEFECTIVE 2729 (EMB2729); FUNCTIONS IN: cation binding, catalytic activity, alpha-amylase activity; INVOLVED IN: post-embryonic development, carbohydrate metabolic process, embryo development ending in seed dormancy; LOCATED IN: plastid; EXPRESSED IN: 16 plant structures; EXPRESSED DURING: 8 growth stages; CONTAINS InterPro DOMAIN/s: Glycosyl hydrolase, family 13, all-beta (InterPro:IPR013…
GRMZM2G005849	NA	4.20231	4.25623	3.82353	12.0347	11.9219	7.78125	4.29934	6.26762	5.17524	1.34825	1.99834e-05	up	0.346559	0.305386	normal	0	1045	AT3G24090	glutamine-fructose-6-phosphate transaminase (isomerizing)s;sugar binding;transaminases	NA	glutamine-fructose-6-phosphate transaminase (isomerizing)s;sugar binding;transaminases; FUNCTIONS IN: sugar binding, transaminase activity, glutamine-fructose-6-phosphate transaminase (isomerizing) activity; INVOLVED IN: carbohydrate biosynthetic process, carbohydrate metabolic process, metabolic process; LOCATED IN: cytoplasm; EXPRESSED IN: 20 plant structures; EXPRESSED DURING: 12 growth stages…
GRMZM2G005939	ZmbHLH	3.323	10.102	13.545	2.067	2.389	2.058	3.473	18.907	9.934	-4.278	0.046	down	--	--	normal	1.26e-40	136	AT1G05710	basic helix-loop-helix (bHLH) DNA-binding superfamily protein	NA	basic helix-loop-helix (bHLH) DNA-binding superfamily protein; FUNCTIONS IN: sequence-specific DNA binding transcription factor activity; INVOLVED IN: response to ethylene stimulus, regulation of transcription; LOCATED IN: nucleus; EXPRESSED IN: 22 plant structures; EXPRESSED DURING: 13 growth stages; CONTAINS InterPro DOMAIN/s: Helix-loop-helix DNA-binding domain (InterPro:IPR001092), Helix-loop…
GRMZM2G005954	ZmZIM13	28.9672	26.0838	26.3262	54.8057	62.6904	49.4741	35.3869	48.0446	41.014	1.04676	6.05415e-12	up	0.636484	0.00210762	normal	2.22e-23	95.9	AT1G19180	jasmonate-zim-domain protein 1	JAZ1 is a nuclear-localized protein involved in jasmonate signaling. JAZ1 transcript levels rise in response to a jasmonate stimulus. JAZ1 can interact with the COI1 F-box subunit of an SCF E3 ubiquitin ligase in a yeast-two-hybrid assay only in the presence of jasmonate-isoleucine (JA-ILE) or coronatine. Application of jasmonate methyl ester to Arabidopsis roots reduces the levels of a JAZ1:GUS …	jasmonate-zim-domain protein 1 (JAZ1); CONTAINS InterPro DOMAIN/s: Tify (InterPro:IPR010399), CCT domain-like (InterPro:IPR018467); BEST Arabidopsis thaliana protein match is: TIFY domain/Divergent CCT motif family protein (TAIR:AT1G74950.1); Has 439 Blast hits to 432 proteins in 29 species: Archae - 0; Bacteria - 0; Metazoa - 0; Fungi - 0; Plants - 439; Viruses - 0; Other Eukaryotes - 0 (source:…
GRMZM2G006212	NA	0.60101	0.43179	0.454409	1.56061	1.33609	1.13623	1.22735	1.34426	1.11434	1.45963	0.000178731	up	1.34507	0.00372868	up	4.77e-178	517	AT5G19700	MATE efflux family protein	NA	MATE efflux family protein; FUNCTIONS IN: antiporter activity, drug transmembrane transporter activity, transporter activity; INVOLVED IN: drug transmembrane transport, transmembrane transport; LOCATED IN: membrane; CONTAINS InterPro DOMAIN/s: Multi antimicrobial extrusion protein MatE (InterPro:IPR002528); BEST Arabidopsis thaliana protein match is: MATE efflux family protein (TAIR:AT4G29140.1);…
GRMZM2G006964	NA	1.45213	2.05616	1.37521	9.82586	9.48355	10.5023	1.01838	2.75701	1.48018	2.60856	6.08198e-58	up	0.0940509	0.99211	normal	2.1e-119	353	AT4G21200	gibberellin 2-oxidase 8	Encodes a protein with gibberellin 2-oxidase activity which acts specifically on C-20 gibberellins.	gibberellin 2-oxidase 8 (GA2OX8); CONTAINS InterPro DOMAIN/s: Oxoglutarate/iron-dependent oxygenase (InterPro:IPR005123); BEST Arabidopsis thaliana protein match is: gibberellin 2-oxidase 7 (TAIR:AT1G50960.1); Has 8586 Blast hits to 8547 proteins in 1007 species: Archae - 0; Bacteria - 1133; Metazoa - 115; Fungi - 1020; Plants - 4926; Viruses - 0; Other Eukaryotes - 1392 (source: NCBI BLink).
GRMZM2G006977	NA	2.45641	2.60467	2.53413	6.40824	5.33736	4.84622	3.5125	4.80617	3.62489	1.11408	2.58499e-09	up	0.650398	0.0115853	normal	0	1601	AT1G27770	autoinhibited Ca2+-ATPase 1	Encodes a chloroplast envelope Ca2+-ATPase with an N-terminal autoinhibitor.	autoinhibited Ca2+-ATPase 1 (ACA1); FUNCTIONS IN: calcium channel activity, calcium-transporting ATPase activity, calmodulin binding; INVOLVED IN: cation transport, calcium ion transport, metabolic process, ATP biosynthetic process; LOCATED IN: endoplasmic reticulum, plasma membrane, chloroplast inner membrane; EXPRESSED IN: 24 plant structures; EXPRESSED DURING: 13 growth stages; CONTAINS InterP…
GRMZM2G007195	NA	10.6066	9.0544	10.2575	23.7794	22.8685	16.1911	16.9225	16.9022	14.9881	1.05326	6.48686e-05	up	0.639581	2.81999e-06	normal	0	655	AT2G47650	UDP-xylose synthase 4	encodes a protein similar to UDP-glucuronic acid decarboxylase. UDP-glucuronic acid decarboxylase produces UDP-xylose, which is a substrate for many cell wall carbohydrates including hemicellulose and pectin. UDP-xylose is also known to feedback regulate several cell wall biosynthetic enzymes.	UDP-xylose synthase 4 (UXS4); FUNCTIONS IN: UDP-glucuronate decarboxylase activity, catalytic activity; INVOLVED IN: nucleotide-sugar metabolic process, D-xylose metabolic process; LOCATED IN: Golgi apparatus, plasma membrane, vacuole, membrane; EXPRESSED IN: cotyledon, male gametophyte, cultured cell, pollen tube, leaf; EXPRESSED DURING: L mature pollen stage, M germinated pollen stage; CONTAINS…
GRMZM2G007736	NA	1.57586	2.83455	1.82715	0.944687	0.845385	0.616911	1.13043	0.735615	0.447213	-1.31225	0.000167652	down	-1.3991	0.00412362	down	0	815	AT1G68020	UDP-Glycosyltransferase / trehalose-phosphatase family protein	Encodes an enzyme putatively involved in trehalose biosynthesis. The protein has a trehalose synthase (TPS)-like domain and a trehalose phosphatase (TPP)-like domain. It can complement a yeast mutant lacking both of these activities suggesting that this is a bifunctional enzyme.	ATTPS6; CONTAINS InterPro DOMAIN/s: HAD-superfamily hydrolase, subfamily IIB (InterPro:IPR006379), Glycosyl transferase, family 20 (InterPro:IPR001830), Trehalose-phosphatase (InterPro:IPR003337); BEST Arabidopsis thaliana protein match is: trehalose phosphatase/synthase 5 (TAIR:AT4G17770.1); Has 35333 Blast hits to 34131 proteins in 2444 species: Archae - 798; Bacteria - 22429; Metazoa - 974; Fu…
GRMZM2G007928	NA	79.284	83.5361	83.6424	277.92	318.793	285.418	171.648	277.804	222.185	1.83682	6.56563e-93	up	1.44477	7.57611e-05	up	NA	NA	NA	NA	NA	NA
GRMZM2G007981	NA	0.183378	0.222263	0.208727	0.489681	0.733755	0.646624	0.208274	0.339566	0.761873	1.63582	0.00631221	up	--	--	normal	0	576	AT1G51540	Galactose oxidase/kelch repeat superfamily protein	NA	Galactose oxidase/kelch repeat superfamily protein; CONTAINS InterPro DOMAIN/s: Galactose oxidase/kelch, beta-propeller (InterPro:IPR011043), Kelch repeat type 1 (InterPro:IPR006652), Kelch related (InterPro:IPR013089), Kelch-type beta propeller (InterPro:IPR015915); BEST Arabidopsis thaliana protein match is: Galactose oxidase/kelch repeat superfamily protein (TAIR:AT3G27220.1); Has 1998 Blast h…
GRMZM2G008106	NA	6.51643	4.17761	3.63142	11.1709	10.6935	12.0279	4.86987	6.08572	5.45246	1.2447	3.52408e-13	up	0.203158	0.840131	normal	3.86e-25	101	AT1G08500	early nodulin-like protein 18	NA	early nodulin-like protein 18 (ENODL18); FUNCTIONS IN: electron carrier activity, copper ion binding; LOCATED IN: anchored to membrane; EXPRESSED IN: 14 plant structures; EXPRESSED DURING: LP.06 six leaves visible, 4 anthesis, petal differentiation and expansion stage, LP.08 eight leaves visible, E expanded cotyledon stage; CONTAINS InterPro DOMAIN/s: Plastocyanin-like (InterPro:IPR003245), Cupre…
GRMZM2G008226	NA	10.7382	12.3658	11.3082	4.45334	5.23396	5.60947	12.2634	9.99533	11.895	-1.17676	1.38895e-30	down	-0.00806966	1	normal	0	1162	AT1G23870	trehalose-phosphatase/synthase 9	Encodes an enzyme putatively involved in trehalose biosynthesis. The protein has a trehalose synthase (TPS)-like domain that may or may not be active as well as a trehalose phosphatase (TPP)-like domain.	trehalose-phosphatase/synthase 9 (TPS9); FUNCTIONS IN: transferase activity, transferring glycosyl groups, trehalose-phosphatase activity; INVOLVED IN: trehalose biosynthetic process, metabolic process; EXPRESSED IN: 27 plant structures; EXPRESSED DURING: 15 growth stages; CONTAINS InterPro DOMAIN/s: HAD-superfamily hydrolase, subfamily IIB (InterPro:IPR006379), Glycosyl transferase, family 20 (I…
GRMZM2G008773	NA	3.01923	3.2701	2.18395	4.52568	4.55985	4.92278	8.17873	7.46192	5.89266	0.695314	0.0295528	normal	1.3222	2.17288e-06	up	7.79e-30	105	AT5G62150	peptidoglycan-binding LysM domain-containing protein	NA	peptidoglycan-binding LysM domain-containing protein; FUNCTIONS IN: molecular_function unknown; INVOLVED IN: cell wall macromolecule catabolic process; LOCATED IN: endomembrane system; EXPRESSED IN: 15 plant structures; EXPRESSED DURING: 6 growth stages; BEST Arabidopsis thaliana protein match is: peptidoglycan-binding LysM domain-containing protein (TAIR:AT4G25433.1); Has 63 Blast hits to 63 pro…
GRMZM2G009045	NA	0.424539	0.268385	0.396362	2.6545	1.69267	1.22133	3.13568	2.67109	3.25052	2.37091	0.000871687	up	3.07752	6.11083e-23	up	2.55e-175	496	AT3G48850	phosphate transporter 3;2	NA	phosphate transporter 3;2 (PHT3;2); FUNCTIONS IN: binding; INVOLVED IN: transport, transmembrane transport; LOCATED IN: mitochondrial inner membrane, chloroplast, membrane; EXPRESSED IN: stem, sepal, stamen; EXPRESSED DURING: 4 anthesis; CONTAINS InterPro DOMAIN/s: Mitochondrial substrate carrier (InterPro:IPR001993), Mitochondrial substrate/solute carrier (InterPro:IPR018108); BEST Arabidopsis t…
GRMZM2G009103	NA	1.50608	1.35942	0.968163	4.36399	4.71334	2.53061	9.64455	12.0314	9.32341	1.58179	0.00154254	up	3.00102	1.41443e-36	up	2.25e-90	280	AT5G64700	nodulin MtN21 /EamA-like transporter family protein	NA	nodulin MtN21 /EamA-like transporter family protein; FUNCTIONS IN: molecular_function unknown; LOCATED IN: membrane; EXPRESSED IN: 10 plant structures; EXPRESSED DURING: 4 anthesis, C globular stage, petal differentiation and expansion stage; CONTAINS InterPro DOMAIN/s: Protein of unknown function DUF6, transmembrane (InterPro:IPR000620); BEST Arabidopsis thaliana protein match is: nodulin MtN21 …
GRMZM2G009223	NA	76.7817	51.1085	44.078	152.962	131.949	119.757	60.3961	54.0316	45.5046	1.21509	1.77794e-07	up	-0.118269	0.940392	normal	0	529	AT1G61800	glucose-6-phosphate/phosphate translocator 2	glucose6-Phosphate/phosphate transporter 2	glucose-6-phosphate/phosphate translocator 2 (GPT2); FUNCTIONS IN: antiporter activity, glucose-6-phosphate transmembrane transporter activity; INVOLVED IN: in 7 processes; LOCATED IN: plasma membrane; EXPRESSED IN: 16 plant structures; EXPRESSED DURING: 10 growth stages; CONTAINS InterPro DOMAIN/s: Tpt phosphate/phosphoenolpyruvate translocator (InterPro:IPR004696), Protein of unknown function D…
GRMZM2G009232	NA	15.0968	14.0911	13.072	53.8929	43.3409	32.3217	52.0515	46.1722	38.4755	1.59403	1.91027e-05	up	1.65658	3.56734e-15	up	1.32e-107	333	AT4G37330	cytochrome P450, family 81, subfamily D, polypeptide 4	member of CYP81D	cytochrome P450, family 81, subfamily D, polypeptide 4 (CYP81D4); FUNCTIONS IN: electron carrier activity, monooxygenase activity, iron ion binding, oxygen binding, heme binding; INVOLVED IN: oxidation reduction; LOCATED IN: endoplasmic reticulum; EXPRESSED IN: 23 plant structures; EXPRESSED DURING: 13 growth stages; CONTAINS InterPro DOMAIN/s: Cytochrome P450 (InterPro:IPR001128), Cytochrome P45…
GRMZM2G009400	NA	0.0329041	0	0	0.901594	1.34377	0.484967	1.11129	1.18145	0.757949	6.46427	3.25646e-05	up	6.63744	1.4066e-13	up	1.23e-173	505	AT2G20340	Pyridoxal phosphate (PLP)-dependent transferases superfamily protein	NA	Pyridoxal phosphate (PLP)-dependent transferases superfamily protein; FUNCTIONS IN: pyridoxal phosphate binding, carboxy-lyase activity, catalytic activity, tyrosine decarboxylase activity; INVOLVED IN: response to wounding, cellular amino acid metabolic process; LOCATED IN: cellular_component unknown; EXPRESSED IN: 22 plant structures; EXPRESSED DURING: 13 growth stages; CONTAINS InterPro DOMAIN…
GRMZM2G009465	NA	7.14339	9.27318	2.01519	2.83824	1.4757	2.20257	0.730103	0.426039	0.40384	-1.51087	0.185675	normal	-3.57854	0.011119	down	4.73e-13	70.1	AT2G21140	proline-rich protein 2	Proline-rich protein expressed in expanding leaves, stems, flowers, and siliques.	proline-rich protein 2 (PRP2); CONTAINS InterPro DOMAIN/s: Pollen Ole e 1 allergen/extensin (InterPro:IPR006041); BEST Arabidopsis thaliana protein match is: proline-rich protein 4 (TAIR:AT4G38770.1); Has 15440 Blast hits to 6990 proteins in 709 species: Archae - 42; Bacteria - 1645; Metazoa - 5634; Fungi - 879; Plants - 4869; Viruses - 674; Other Eukaryotes - 1697 (source: NCBI BLink).
GRMZM2G009627	NA	0.748679	0.740754	0.438237	0.52539	0.380316	0.608049	0.252062	0.402445	0.207526	-0.378643	0.501754	normal	-1.18981	0.0287032	down	0	555	AT5G64630	Transducin/WD40 repeat-like superfamily protein	Chromatin Assembly Factor-1 (CAF-1) p60 subunit. Involved in organization of the shoot and root apical meristems. In Arabidopsis, the three CAF-1 subunits are encoded by FAS1, FAS2 and, most likely, MSI1, respectively. Mutations in FAS1 or FAS2 lead to increased frequency of homologous recombination and T-DNA integration in Arabidopsis.	FASCIATA 2 (FAS2); CONTAINS InterPro DOMAIN/s: WD40 repeat 2 (InterPro:IPR019782), WD40 repeat-like-containing domain (InterPro:IPR011046), WD40 repeat, conserved site (InterPro:IPR019775), WD40-repeat-containing domain (InterPro:IPR017986), WD40/YVTN repeat-like-containing domain (InterPro:IPR015943), WD40 repeat (InterPro:IPR001680), WD40 repeat, subgroup (InterPro:IPR019781); BEST Arabidopsis …
GRMZM2G010016	NA	1.6589	1.0855	0.980345	0.658206	1.41214	1.27773	2.73189	2.72849	2.18187	-0.132761	0.920617	normal	1.07327	0.0175851	up	1.25e-07	48.1	AT3G03280	NA	NA	unknown protein; FUNCTIONS IN: molecular_function unknown; INVOLVED IN: N-terminal protein myristoylation; LOCATED IN: cellular_component unknown; BEST Arabidopsis thaliana protein match is: unknown protein (TAIR:AT5G17350.1); Has 137 Blast hits to 137 proteins in 11 species: Archae - 0; Bacteria - 0; Metazoa - 0; Fungi - 0; Plants - 137; Viruses - 0; Other Eukaryotes - 0 (source: NCBI BLink).
GRMZM2G010176	NA	0.20136	0.218705	0.201439	0.866911	0.97622	0.558225	0.464323	0.447585	0.712524	1.88809	0.000240067	up	1.41504	0.0530335	normal	1.53e-28	114	AT5G13250	RING finger protein	NA	RING finger protein; FUNCTIONS IN: molecular_function unknown; INVOLVED IN: biological_process unknown; LOCATED IN: endomembrane system; BEST Arabidopsis thaliana protein match is: RING finger protein (TAIR:AT1G28080.1); Has 1807 Blast hits to 1807 proteins in 277 species: Archae - 0; Bacteria - 0; Metazoa - 736; Fungi - 347; Plants - 385; Viruses - 0; Other Eukaryotes - 339 (source: NCBI BLink).
GRMZM2G010468	NA	0.76046	0.612697	0.565004	2.52661	2.396	1.80568	2.45083	1.98481	2.01398	1.77693	2.37128e-10	up	1.71555	2.03627e-09	up	0	857	AT2G30490	cinnamate-4-hydroxylase	Encodes a cinnamate-4-hydroxylase. Mutations in this gene impact phenylpropanoid metabolism, growth and development.	cinnamate-4-hydroxylase (C4H); FUNCTIONS IN: trans-cinnamate 4-monooxygenase activity; INVOLVED IN: in 9 processes; LOCATED IN: endoplasmic reticulum, plasma membrane, membrane, plant-type cell wall; EXPRESSED IN: 25 plant structures; EXPRESSED DURING: 14 growth stages; CONTAINS InterPro DOMAIN/s: Cytochrome P450 (InterPro:IPR001128), Cytochrome P450, E-class, group I (InterPro:IPR002401), Cytoch…
GRMZM2G010474	NA	0.824437	1.17659	1.41318	2.86249	2.80788	2.80151	0.801698	2.37814	2.35884	1.31166	2.64631e-07	up	0.710959	0.633377	normal	5.39e-66	211	AT4G39610	Protein of unknown function, DUF617	NA	Protein of unknown function, DUF617; FUNCTIONS IN: molecular_function unknown; INVOLVED IN: biological_process unknown; LOCATED IN: chloroplast; EXPRESSED IN: 9 plant structures; EXPRESSED DURING: L mature pollen stage, M germinated pollen stage, 4 anthesis, C globular stage, petal differentiation and expansion stage; CONTAINS InterPro DOMAIN/s: Protein of unknown function DUF617, plant (InterPro…
GRMZM2G011218	NA	0.50255	0.548921	0.522235	1.36035	1.49014	1.35915	0.948321	0.943451	1.02026	1.41277	1.07056e-07	up	0.888013	0.0210485	normal	3.16e-38	138	AT4G30710	Family of unknown function (DUF566)	NA	Family of unknown function (DUF566) ; CONTAINS InterPro DOMAIN/s: Protein of unknown function DUF566 (InterPro:IPR007573); BEST Arabidopsis thaliana protein match is: Family of unknown function (DUF566) (TAIR:AT2G24070.2); Has 35333 Blast hits to 34131 proteins in 2444 species: Archae - 798; Bacteria - 22429; Metazoa - 974; Fungi - 991; Plants - 531; Viruses - 0; Other Eukaryotes - 9610 (source: …
GRMZM2G011347	NA	0.445197	0.436097	0.430947	0.808591	0.835351	0.644055	1.14153	2.02319	1.079	0.799658	0.082949	normal	1.68602	0.0199464	up	0	557	AT4G27970	SLAC1 homologue 2	Encodes a protein with ten predicted transmembrane helices. The SLAH2 protein has similarity to the SLAC1 protein involved in ion homeostasis in guard cells. But, it is not expressed in guard cells and cannot complement a slac1-2 mutant suggesting that it performs a different function. SLAH2:GFP localizes to the plasma membrane.	SLAC1 homologue 2 (SLAH2); FUNCTIONS IN: transporter activity; INVOLVED IN: transmembrane transport; LOCATED IN: integral to membrane, plasma membrane; EXPRESSED IN: 21 plant structures; EXPRESSED DURING: 11 growth stages; CONTAINS InterPro DOMAIN/s: C4-dicarboxylate transporter/malic acid transport protein (InterPro:IPR004695); BEST Arabidopsis thaliana protein match is: SLAC1 homologue 3 (TAIR:…
GRMZM2G012143	NA	1.21693	1.46378	1.36346	11.0318	8.93478	8.52334	6.65143	7.34189	5.13898	2.80168	4.12551e-30	up	2.23638	3.16046e-15	up	3.88e-162	462	AT3G54690	Sugar isomerase (SIS) family protein	NA	Sugar isomerase (SIS) family protein; FUNCTIONS IN: isomerase activity, sugar binding; INVOLVED IN: carbohydrate metabolic process; EXPRESSED IN: 23 plant structures; EXPRESSED DURING: 15 growth stages; CONTAINS InterPro DOMAIN/s: KpsF/GutQ (InterPro:IPR004800), Sugar isomerase (SIS) (InterPro:IPR001347), Cystathionine beta-synthase, core (InterPro:IPR000644); Has 8722 Blast hits to 8719 proteins…
GRMZM2G012160	NA	33.9454	43.1754	32.9171	54.2616	56.2967	48.1013	68.3438	87.9145	77.1513	0.530089	1.24001e-05	normal	1.09846	3.9423e-10	up	5.23e-37	129	AT3G12490	cystatin B	Encodes a protein with cysteine proteinase inhibitor activity. Overexpression increases tolerance to abiotic stressors (i.e.salt,osmitic, cold stress).	cystatin B (CYSB); FUNCTIONS IN: cysteine-type endopeptidase inhibitor activity, cobalt ion binding; INVOLVED IN: response to abiotic stimulus; LOCATED IN: endomembrane system; EXPRESSED IN: 24 plant structures; EXPRESSED DURING: 16 growth stages; CONTAINS InterPro DOMAIN/s: Proteinase inhibitor I25, cystatin, conserved site (InterPro:IPR018073), Proteinase inhibitor I25, cystatin, conserved regi…
GRMZM2G012724	ZmWRKY83	2.596	3.276	2.418	4.648	6.024	6.532	4.858	7.489	5.585	1.882	0.000231	up	1.954	0.00500077	up	4.88e-102	319	AT2G38470	WRKY DNA-binding protein 33	Member of the plant WRKY transcription factor family. Regulates the antagonistic relationship between defense pathways mediating responses to P. syringae and necrotrophic fungal pathogens. Located in nucleus. Involved in response to various abiotic stresses - especially salt stress.	WRKY DNA-binding protein 33 (WRKY33); CONTAINS InterPro DOMAIN/s: DNA-binding WRKY (InterPro:IPR003657); BEST Arabidopsis thaliana protein match is: WRKY DNA-binding protein 4 (TAIR:AT1G13960.1); Has 7573 Blast hits to 4449 proteins in 326 species: Archae - 2; Bacteria - 120; Metazoa - 293; Fungi - 170; Plants - 5689; Viruses - 9; Other Eukaryotes - 1290 (source: NCBI BLink).
GRMZM2G013726	NA	0.236237	0.115721	0.304962	0.969317	0.570336	0.847454	1.63682	1.42188	1.12036	1.90362	0.00656171	up	2.72503	1.51851e-07	up	2.02e-160	459	AT5G42800	dihydroflavonol 4-reductase	dihydroflavonol reductase. Catalyzes the conversion of dihydroquercetin to leucocyanidin in the biosynthesis of anthocyanins.	dihydroflavonol 4-reductase (DFR); CONTAINS InterPro DOMAIN/s: NAD-dependent epimerase/dehydratase (InterPro:IPR001509), NAD(P)-binding domain (InterPro:IPR016040); BEST Arabidopsis thaliana protein match is: NAD(P)-binding Rossmann-fold superfamily protein (TAIR:AT2G45400.1); Has 1807 Blast hits to 1807 proteins in 277 species: Archae - 0; Bacteria - 0; Metazoa - 736; Fungi - 347; Plants - 385; …
GRMZM2G013781	NA	1.91013	1.09471	0.928707	3.06422	2.41185	2.50583	2.6497	1.76733	2.41046	1.00531	0.00227656	up	0.779615	0.114563	normal	1.15e-129	378	AT4G13010	Oxidoreductase, zinc-binding dehydrogenase family protein	NA	Oxidoreductase, zinc-binding dehydrogenase family protein; FUNCTIONS IN: oxidoreductase activity, zinc ion binding; INVOLVED IN: oxidation reduction; LOCATED IN: chloroplast thylakoid membrane, chloroplast, plasma membrane, vacuole; EXPRESSED IN: 25 plant structures; EXPRESSED DURING: 15 growth stages; CONTAINS InterPro DOMAIN/s: GroES-like (InterPro:IPR011032), Alcohol dehydrogenase GroES-like (…
GRMZM2G014022	NA	2.46146	4.33839	4.47296	7.59986	9.08713	7.73053	6.69169	8.56826	7.75164	1.09381	4.134e-05	up	1.00946	0.00179838	up	2.14e-49	169	AT2G36090	F-box family protein	NA	F-box family protein; CONTAINS InterPro DOMAIN/s: F-box domain, Skp2-like (InterPro:IPR022364); BEST Arabidopsis thaliana protein match is: F-box family protein (TAIR:AT2G27310.1); Has 123 Blast hits to 123 proteins in 13 species: Archae - 0; Bacteria - 0; Metazoa - 0; Fungi - 0; Plants - 123; Viruses - 0; Other Eukaryotes - 0 (source: NCBI BLink).
GRMZM2G014409	NA	2.54382	3.11923	1.75321	1.7304	1.34786	1.80101	0.865544	0.939705	0.951125	-0.624658	0.16911	normal	-1.4555	0.00223904	down	6.78e-18	81.3	AT1G58070	NA	NA	unknown protein; Has 286 Blast hits to 266 proteins in 81 species: Archae - 2; Bacteria - 25; Metazoa - 90; Fungi - 19; Plants - 78; Viruses - 4; Other Eukaryotes - 68 (source: NCBI BLink).
GRMZM2G014499	NA	2.48183	3.24778	3.08462	1.11937	1.25087	1.55122	1.34241	1.22903	1.39222	-1.20281	5.85749e-07	down	-1.1783	7.02522e-07	down	0	607	AT2G04160	Subtilisin-like serine endopeptidase family protein	isolated from differential screening of a cDNA library from auxin-treated root culture. encodes a protein similar to subtilisin-like serine protease which is believed to be active outside the plant cell.	AUXIN-INDUCED IN ROOT CULTURES 3 (AIR3); FUNCTIONS IN: serine-type endopeptidase activity; INVOLVED IN: proteolysis, response to auxin stimulus, lateral root morphogenesis; LOCATED IN: endomembrane system; EXPRESSED IN: 17 plant structures; EXPRESSED DURING: 11 growth stages; CONTAINS InterPro DOMAIN/s: Protease-associated PA (InterPro:IPR003137), Proteinase inhibitor, propeptide (InterPro:IPR009…
GRMZM2G014797	NA	2.53712	2.21317	1.42928	4.21859	3.59501	7.04094	3.52795	4.22832	4.81205	1.24754	0.0494772	up	0.980653	0.0476455	normal	NA	NA	NA	NA	NA	NA
GRMZM2G014844	NA	0	0	0	0.0911865	0.0224894	0.049629	1.8196	0.406851	0.782121	--	--	normal	Inf	0.0015498	up	2.32e-164	481	AT5G44640	beta glucosidase 13	NA	beta glucosidase 13 (BGLU13); FUNCTIONS IN: cation binding, hydrolase activity, hydrolyzing O-glycosyl compounds, catalytic activity; INVOLVED IN: carbohydrate metabolic process; LOCATED IN: endomembrane system; CONTAINS InterPro DOMAIN/s: Glycoside hydrolase, family 1 (InterPro:IPR001360), Glycoside hydrolase, family 1, active site (InterPro:IPR018120), Glycoside hydrolase, catalytic core (Inter…
GRMZM2G014988	NA	5.07398	5.08777	6.1804	2.34826	2.05124	2.82793	6.16316	4.27543	6.36696	-1.20003	4.61008e-08	down	0.0324936	0.996112	normal	NA	NA	NA	NA	NA	NA
GRMZM2G015542	NA	0.165011	0.180255	0.159817	1.24141	2.11026	1.23739	0.263661	0.272524	0.230208	3.2328	2.31291e-07	up	--	--	normal	2.79e-122	371	AT3G26330	cytochrome P450, family 71, subfamily B, polypeptide 37	putative cytochrome P450	cytochrome P450, family 71, subfamily B, polypeptide 37 (CYP71B37); FUNCTIONS IN: electron carrier activity, monooxygenase activity, iron ion binding, oxygen binding, heme binding; INVOLVED IN: oxidation reduction; EXPRESSED IN: 11 plant structures; EXPRESSED DURING: 4 anthesis, F mature embryo stage, petal differentiation and expansion stage, E expanded cotyledon stage, D bilateral stage; CONTAI…
GRMZM2G015605	NA	15.698	21.9931	18.0176	49.5323	50.8301	45.4848	34.7408	45.0178	35.9466	1.38467	1.41445e-32	up	1.04942	1.05068e-05	up	2.16e-23	85.5	AT3G05880	Low temperature and salt responsive protein family	Induced by low temperatures, dehydration and salt stress and ABA. Encodes a small (54 amino acids), highly hydrophobic protein that bears two potential transmembrane domains.	RARE-COLD-INDUCIBLE 2A (RCI2A); CONTAINS InterPro DOMAIN/s: Uncharacterised protein family UPF0057 (InterPro:IPR000612); BEST Arabidopsis thaliana protein match is: Low temperature and salt responsive protein family (TAIR:AT3G05890.1); Has 1394 Blast hits to 1394 proteins in 470 species: Archae - 0; Bacteria - 656; Metazoa - 39; Fungi - 282; Plants - 382; Viruses - 0; Other Eukaryotes - 35 (sourc…
GRMZM2G015654	NA	0.391934	0.249728	0.283815	0.423709	0.545299	0.388038	0.993888	0.811253	0.674001	--	--	normal	1.43545	0.0142665	up	1.36e-125	384	AT2G03220	fucosyltransferase 1	member of Glycosyltransferase Family- 37	fucosyltransferase 1 (FT1); FUNCTIONS IN: transferase activity, transferring glycosyl groups, fucosyltransferase activity; INVOLVED IN: plant-type cell wall biogenesis, xyloglucan biosynthetic process; LOCATED IN: membrane; EXPRESSED IN: 23 plant structures; EXPRESSED DURING: 14 growth stages; CONTAINS InterPro DOMAIN/s: Xyloglucan fucosyltransferase (InterPro:IPR004938); BEST Arabidopsis thalian…
GRMZM2G015753	NA	0.448523	0.37515	0.385343	0.644009	0.491659	0.3992	1.0604	1.12431	0.572502	--	--	normal	1.20984	0.0329936	up	1.88e-77	248	AT3G05200	RING/U-box superfamily protein	Encodes a putative RING-H2 zinc finger protein ATL6 (ATL6).	ATL6; FUNCTIONS IN: zinc ion binding; INVOLVED IN: response to chitin; LOCATED IN: plasma membrane; EXPRESSED IN: 22 plant structures; EXPRESSED DURING: 12 growth stages; CONTAINS InterPro DOMAIN/s: Zinc finger, RING-type (InterPro:IPR001841), Zinc finger, C3HC4 RING-type (InterPro:IPR018957); BEST Arabidopsis thaliana protein match is: carbon/nitrogen insensitive 1 (TAIR:AT5G27420.1); Has 9947 B…
GRMZM2G015892	NA	9.57999	9.6235	12.2524	51.3215	58.8837	39.1283	17.7524	27.3741	19.3984	2.23821	5.3459e-12	up	1.02031	0.011375	up	7.69e-122	355	AT4G02610	Aldolase-type TIM barrel family protein	NA	Aldolase-type TIM barrel family protein; CONTAINS InterPro DOMAIN/s: Tryptophan synthase, alpha chain, active site (InterPro:IPR018204), Aldolase-type TIM barrel (InterPro:IPR013785), Ribulose-phosphate binding barrel (InterPro:IPR011060), Tryptophan synthase, alpha chain (InterPro:IPR002028); BEST Arabidopsis thaliana protein match is: tryptophan synthase alpha chain (TAIR:AT3G54640.1); Has 7706…
GRMZM2G016241	NA	4.21732	1.73345	2.52581	9.04043	6.58171	7.68041	4.85304	6.94657	4.28295	1.25694	3.75136e-06	up	0.731685	0.206679	normal	5.15e-50	167	AT1G10370	Glutathione S-transferase family protein	NA	EARLY-RESPONSIVE TO DEHYDRATION 9 (ERD9); FUNCTIONS IN: glutathione transferase activity; INVOLVED IN: response to water deprivation, response to karrikin, toxin catabolic process; LOCATED IN: chloroplast, cytoplasm; EXPRESSED IN: 21 plant structures; EXPRESSED DURING: 14 growth stages; CONTAINS InterPro DOMAIN/s: Thioredoxin fold (InterPro:IPR012335), Glutathione S-transferase, C-terminal (Inter…
GRMZM2G016254	NA	3.948	4.194	4.536	32.027	24.376	29.965	40.455	41.355	41.436	6.156	1.27e-10	up	8.748	5.73e-19	up	3.09e-82	270	AT5G23960	terpene synthase 21	Encodes a sesquiterpene synthase involved in generating all of the group A sesquiterpenes found in the Arabidopsis floral volatile blend. Strongly expressed in the stigma.	terpene synthase 21 (TPS21); CONTAINS InterPro DOMAIN/s: Terpene synthase, metal-binding domain (InterPro:IPR005630), Terpenoid synthase (InterPro:IPR008949), Terpenoid cylases/protein prenyltransferase alpha-alpha toroid (InterPro:IPR008930), Terpene synthase-like (InterPro:IPR001906); BEST Arabidopsis thaliana protein match is: Terpenoid cyclases/Protein prenyltransferases superfamily protein (…
GRMZM2G016434	ZmEREB129	0.274499	0.265314	0.235918	0.545704	0.747938	0.729064	1.2059	0.867823	1.2053	--	--	normal	2.15294	0.00110778	up	3.13e-34	128	AT5G13330	related to AP2 6l	encodes a member of the ERF (ethylene response factor) subfamily B-4 of ERF/AP2 transcription factor family. The protein contains one AP2 domain. There are 7 members in this subfamily.	related to AP2 6l (Rap2.6L); FUNCTIONS IN: DNA binding, sequence-specific DNA binding transcription factor activity; INVOLVED IN: regulation of transcription, DNA-dependent; LOCATED IN: nucleus; EXPRESSED IN: 11 plant structures; EXPRESSED DURING: LP.04 four leaves visible, 4 anthesis, C globular stage, petal differentiation and expansion stage, E expanded cotyledon stage; CONTAINS InterPro DOMAI…
GRMZM2G016521	NA	1.28962	1.17826	2.13939	1.79123	3.73503	3.70546	2.64073	3.45752	3.73487	1.0221	0.118092	normal	1.11287	0.00805295	up	4.79e-20	83.6	AT5G57510	NA	NA	unknown protein; Has 27 Blast hits to 27 proteins in 9 species: Archae - 0; Bacteria - 0; Metazoa - 0; Fungi - 0; Plants - 27; Viruses - 0; Other Eukaryotes - 0 (source: NCBI BLink).
GRMZM2G016836	NA	1.43009	1.33197	1.27288	10.4699	6.79971	9.95874	3.97702	4.93504	3.26099	2.74438	2.80577e-13	up	1.58411	1.24685e-06	up	9.32e-103	308	AT2G33590	NAD(P)-binding Rossmann-fold superfamily protein	NA	NAD(P)-binding Rossmann-fold superfamily protein; FUNCTIONS IN: coenzyme binding, binding, cinnamoyl-CoA reductase activity, catalytic activity; INVOLVED IN: response to cadmium ion, lignin biosynthetic process; LOCATED IN: cellular_component unknown; EXPRESSED IN: 23 plant structures; EXPRESSED DURING: 13 growth stages; CONTAINS InterPro DOMAIN/s: NAD-dependent epimerase/dehydratase (InterPro:IP…
GRMZM2G016890	NA	14.2279	17.57	13.3376	7.74298	6.90639	8.28221	8.55262	7.64065	9.9322	-1.1803	1.46918e-09	down	-0.780875	2.23052e-05	normal	9.43e-155	457	AT5G44640	beta glucosidase 13	NA	beta glucosidase 13 (BGLU13); FUNCTIONS IN: cation binding, hydrolase activity, hydrolyzing O-glycosyl compounds, catalytic activity; INVOLVED IN: carbohydrate metabolic process; LOCATED IN: endomembrane system; CONTAINS InterPro DOMAIN/s: Glycoside hydrolase, family 1 (InterPro:IPR001360), Glycoside hydrolase, family 1, active site (InterPro:IPR018120), Glycoside hydrolase, catalytic core (Inter…
GRMZM2G017593	NA	0.446496	0.73117	0.664662	0.272314	0.236675	0.24604	0.411224	0.709075	0.661189	-1.35924	0.00434528	down	-0.0679438	0.992333	normal	7.82e-31	129	AT4G16390	pentatricopeptide (PPR) repeat-containing protein	NA	pentatricopeptide (PPR) repeat-containing protein; LOCATED IN: chloroplast; EXPRESSED IN: 22 plant structures; EXPRESSED DURING: 13 growth stages; CONTAINS InterPro DOMAIN/s: Pentatricopeptide repeat (InterPro:IPR002885), Smr protein/MutS2 C-terminal (InterPro:IPR002625); BEST Arabidopsis thaliana protein match is: pentatricopeptide (PPR) repeat-containing protein (TAIR:AT5G46580.1); Has 17747 Bl…
GRMZM2G018004	NA	4.30982	3.54607	2.74215	7.05262	9.4635	6.68503	4.20846	8.12904	4.12207	1.15384	0.000487656	up	0.647397	0.553292	normal	NA	NA	NA	NA	NA	NA
GRMZM2G018108	NA	0.137931	0.0758446	0.0592265	0.20606	0.369677	0.314084	0.741728	0.658318	0.510573	--	--	normal	3.16285	0.000146329	up	1.64e-112	344	AT5G10770	Eukaryotic aspartyl protease family protein	NA	Eukaryotic aspartyl protease family protein; FUNCTIONS IN: DNA binding, aspartic-type endopeptidase activity; INVOLVED IN: proteolysis; EXPRESSED IN: 12 plant structures; EXPRESSED DURING: 4 anthesis, C globular stage, petal differentiation and expansion stage, E expanded cotyledon stage; CONTAINS InterPro DOMAIN/s: Peptidase aspartic (InterPro:IPR021109), Peptidase aspartic, catalytic (InterPro:…
GRMZM2G019029	NA	0.572465	0.443785	0.680906	0.559255	0.311149	0.415324	0.271667	0.275242	0.247255	-0.439403	0.461531	normal	-1.16129	0.0488118	down	0	971	AT1G52570	phospholipase D alpha 2	member of C2-PLD subfamily	phospholipase D alpha 2 (PLDALPHA2); FUNCTIONS IN: phospholipase D activity; INVOLVED IN: phosphatidylcholine metabolic process, metabolic process; LOCATED IN: chloroplast envelope; EXPRESSED IN: 20 plant structures; EXPRESSED DURING: 11 growth stages; CONTAINS InterPro DOMAIN/s: C2 calcium/lipid-binding domain, CaLB (InterPro:IPR008973), Phospholipase D (InterPro:IPR015679), Phospholipase D, pla…
GRMZM2G019586	NA	7.08893	6.97271	5.54515	24.8428	19.3983	17.0302	8.06931	10.2429	10.6818	1.51597	6.21499e-11	up	0.439713	0.131871	normal	4.54e-34	131	AT5G62550	NA	NA	unknown protein; FUNCTIONS IN: molecular_function unknown; INVOLVED IN: biological_process unknown; LOCATED IN: plasma membrane; EXPRESSED IN: 17 plant structures; EXPRESSED DURING: 9 growth stages; Has 14949 Blast hits to 9947 proteins in 971 species: Archae - 43; Bacteria - 3248; Metazoa - 4424; Fungi - 1542; Plants - 562; Viruses - 55; Other Eukaryotes - 5075 (source: NCBI BLink).
GRMZM2G020054	ZmEREB54	0.687936	0.539783	0.354891	1.15983	3.34811	4.84033	2.35893	5.55907	2.11254	2.56826	0.0353497	up	2.67268	0.0449885	up	4.17e-28	105	AT1G28370	ERF domain protein 11	encodes a member of the ERF (ethylene response factor) subfamily B-1 of ERF/AP2 transcription factor family. The protein contains one AP2 domain. There are 15 members in this subfamily including ATERF-3, ATERF-4, ATERF-7, and leafy petiole.	ERF domain protein 11 (ERF11); CONTAINS InterPro DOMAIN/s: DNA-binding, integrase-type (InterPro:IPR016177), Pathogenesis-related transcriptional factor/ERF, DNA-binding (InterPro:IPR001471); BEST Arabidopsis thaliana protein match is: ethylene responsive element binding factor 4 (TAIR:AT3G15210.1); Has 6129 Blast hits to 5763 proteins in 252 species: Archae - 0; Bacteria - 0; Metazoa - 0; Fungi …
GRMZM2G020146	NA	7.33816	9.78624	6.09262	6.08838	5.45068	5.93026	3.22524	3.26486	3.41288	-0.416513	0.211637	normal	-1.2329	0.000295193	down	0	665	AT3G10410	SERINE CARBOXYPEPTIDASE-LIKE 49	NA	SERINE CARBOXYPEPTIDASE-LIKE 49 (SCPL49); FUNCTIONS IN: serine-type carboxypeptidase activity; INVOLVED IN: proteolysis; LOCATED IN: vacuole; EXPRESSED IN: 25 plant structures; EXPRESSED DURING: 15 growth stages; CONTAINS InterPro DOMAIN/s: Peptidase S10, serine carboxypeptidase (InterPro:IPR001563), Peptidase S10, serine carboxypeptidase, active site (InterPro:IPR018202); BEST Arabidopsis thalia…
GRMZM2G020254	ZmWRKY33	0.459938	0.747902	0.798635	1.70201	1.1582	1.32626	0.981923	1.86659	0.825551	1.08803	0.0266556	up	--	--	normal	2.1e-29	115	AT2G37260	WRKY family transcription factor family protein	Encodes a protein similar to WRKY transcription factors that is expressed in the seed integument and endosperm. Mutants are defective in proanthocyanidin synthesis and seed mucilate deposition. Seeds are yellow colored. Seed size is also affected; seeds are reduced in size but only when the mutant allele is transmitted through the female parent.Loss of function alleles are associated with a reduc…	TRANSPARENT TESTA GLABRA 2 (TTG2); CONTAINS InterPro DOMAIN/s: DNA-binding WRKY (InterPro:IPR003657); BEST Arabidopsis thaliana protein match is: WRKY DNA-binding protein 3 (TAIR:AT2G03340.1); Has 30201 Blast hits to 17322 proteins in 780 species: Archae - 12; Bacteria - 1396; Metazoa - 17338; Fungi - 3422; Plants - 5037; Viruses - 0; Other Eukaryotes - 2996 (source: NCBI BLink).
GRMZM2G021069	NA	0.445888	0.610179	0.500014	0.541389	0.457098	0.474329	0.198867	0.270906	0.259332	-0.0800903	0.913998	normal	-1.10105	0.00820615	down	0	1258	AT5G44635	minichromosome maintenance (MCM2/3/5) family protein	NA	MINICHROMOSOME MAINTENANCE 6 (MCM6); FUNCTIONS IN: DNA-dependent ATPase activity, DNA binding, ATP binding; INVOLVED IN: cell proliferation, DNA-dependent DNA replication initiation, DNA unwinding involved in replication; LOCATED IN: nuclear chromatin; EXPRESSED IN: shoot apex; EXPRESSED DURING: IL.00 inflorescence just visible; CONTAINS InterPro DOMAIN/s: Nucleic acid-binding, OB-fold-like (Inte…
GRMZM2G022679	NA	0.240626	0.280087	0.326304	2.50928	1.83893	1.78761	1.50305	1.73783	1.21748	2.87713	2.51097e-15	up	2.41107	4.33432e-08	up	1.29e-119	352	AT1G78440	Arabidopsis thaliana gibberellin 2-oxidase 1	Encodes a gibberellin 2-oxidase that acts on C19 gibberellins.	Arabidopsis thaliana gibberellin 2-oxidase 1 (ATGA2OX1); CONTAINS InterPro DOMAIN/s: Isopenicillin N synthase (InterPro:IPR002283), Oxoglutarate/iron-dependent oxygenase (InterPro:IPR005123); BEST Arabidopsis thaliana protein match is: gibberellin 2-oxidase (TAIR:AT1G30040.1); Has 8410 Blast hits to 8364 proteins in 975 species: Archae - 0; Bacteria - 1063; Metazoa - 88; Fungi - 964; Plants - 489…
GRMZM2G022710	NA	8.20492	11.9253	12.4399	3.71833	4.69719	4.57456	11.1489	10.4983	11.3043	-1.37676	4.43333e-05	down	-0.00756969	1	normal	NA	NA	NA	NA	NA	NA
GRMZM2G022799	NA	12.7019	15.9799	7.21409	11.1639	8.10179	8.38441	2.23719	3.87064	4.0813	-0.399597	0.57849	normal	-1.83286	0.0133235	down	1.74e-103	311	AT5G04200	metacaspase 9	NA	metacaspase 9 (MC9); FUNCTIONS IN: cysteine-type peptidase activity; INVOLVED IN: proteolysis; LOCATED IN: apoplast; EXPRESSED IN: 11 plant structures; EXPRESSED DURING: 4 anthesis, C globular stage, petal differentiation and expansion stage; CONTAINS InterPro DOMAIN/s: Peptidase C14, caspase catalytic (InterPro:IPR011600); BEST Arabidopsis thaliana protein match is: metacaspase 6 (TAIR:AT1G79320…
GRMZM2G022934	NA	0.06532	0.0820481	0.0378098	0.730107	0.747507	0.413255	0.126975	0.194127	0.211769	3.53239	2.24086e-07	up	--	--	normal	4.72e-75	243	AT2G23620	methyl esterase 1	Encodes a protein shown to have carboxylesterase activity, methyl salicylate esterase activity, methyl jasmonate esterase activity, and methyl IAA esterase activity in vitro. MES1 appears to be involved in MeSA hydrolysis in planta. Expression of MES1 can restore systemic acquired resistance in SAR-deficient tobacco plants. This protein does not act on MeGA4, or MEGA9 in vitro.	methyl esterase 1 (MES1); CONTAINS InterPro DOMAIN/s: Alpha/beta hydrolase fold-1 (InterPro:IPR000073); BEST Arabidopsis thaliana protein match is: acetone-cyanohydrin lyase (TAIR:AT2G23600.1); Has 1884 Blast hits to 1883 proteins in 431 species: Archae - 2; Bacteria - 1054; Metazoa - 5; Fungi - 43; Plants - 631; Viruses - 0; Other Eukaryotes - 149 (source: NCBI BLink).
GRMZM2G022972	NA	0.304593	0.189846	0.147232	0.81918	0.538271	0.417376	0.374752	0.406868	0.36147	1.55759	0.012771	up	--	--	normal	5.81e-93	290	AT1G73805	Calmodulin binding protein-like	NA	Calmodulin binding protein-like; CONTAINS InterPro DOMAIN/s: Calmodulin binding protein-like (InterPro:IPR012416); BEST Arabidopsis thaliana protein match is: Calmodulin-binding protein (TAIR:AT5G57580.1); Has 30201 Blast hits to 17322 proteins in 780 species: Archae - 12; Bacteria - 1396; Metazoa - 17338; Fungi - 3422; Plants - 5037; Viruses - 0; Other Eukaryotes - 2996 (source: NCBI BLink).
GRMZM2G023152	NA	8.60044	7.08602	4.15048	18.2468	19.6855	15.4869	7.47773	5.15485	5.69655	1.40776	1.36137e-10	up	-0.125107	0.95379	normal	8.84e-64	211	AT4G35160	O-methyltransferase family protein	NA	O-methyltransferase family protein; FUNCTIONS IN: methyltransferase activity, O-methyltransferase activity, protein dimerization activity; LOCATED IN: cytosol; CONTAINS InterPro DOMAIN/s: Winged helix-turn-helix transcription repressor DNA-binding (InterPro:IPR011991), Plant methyltransferase dimerisation (InterPro:IPR012967), O-methyltransferase, family 2 (InterPro:IPR001077), O-methyltransferas…
GRMZM2G023325	NA	0.0669177	0.147697	0.173412	6.60614	6.54239	3.28834	3.07695	2.37509	1.9473	5.71622	1.82439e-10	up	4.54062	3.80748e-13	up	2.49e-10	59.7	AT4G35160	O-methyltransferase family protein	NA	O-methyltransferase family protein; FUNCTIONS IN: methyltransferase activity, O-methyltransferase activity, protein dimerization activity; LOCATED IN: cytosol; CONTAINS InterPro DOMAIN/s: Winged helix-turn-helix transcription repressor DNA-binding (InterPro:IPR011991), Plant methyltransferase dimerisation (InterPro:IPR012967), O-methyltransferase, family 2 (InterPro:IPR001077), O-methyltransferas…
GRMZM2G023346	NA	0.341645	0.279214	0.310606	0.268481	0.306162	0.216966	0.693449	0.613651	0.858384	--	--	normal	1.25039	0.0116387	up	6.79e-147	445	AT5G48130	Phototropic-responsive NPH3 family protein	NA	Phototropic-responsive NPH3 family protein; FUNCTIONS IN: signal transducer activity; INVOLVED IN: response to light stimulus; LOCATED IN: chloroplast; CONTAINS InterPro DOMAIN/s: NPH3 (InterPro:IPR004249), BTB/POZ (InterPro:IPR013069), BTB/POZ fold (InterPro:IPR011333), BTB/POZ-like (InterPro:IPR000210); BEST Arabidopsis thaliana protein match is: Phototropic-responsive NPH3 family protein (TAIR…
GRMZM2G023436	NA	2.40916	2.53268	2.15394	5.04633	6.31861	5.72568	2.5013	5.3577	5.30311	1.26708	1.07266e-10	up	0.881423	0.250824	normal	5.44e-124	354	AT5G60860	RAB GTPase homolog A1F	NA	RAB GTPase homolog A1F (RABA1f); FUNCTIONS IN: GTP binding; INVOLVED IN: protein transport, small GTPase mediated signal transduction; EXPRESSED IN: 23 plant structures; EXPRESSED DURING: 15 growth stages; CONTAINS InterPro DOMAIN/s: Ras GTPase (InterPro:IPR001806), Small GTP-binding protein (InterPro:IPR005225), Small GTPase (InterPro:IPR020851), Ras (InterPro:IPR013753), Ras small GTPase, Rab t…
GRMZM2G023840	NA	1.67559	1.95681	1.94317	1.2831	0.909081	1.50683	0.595404	1.09509	0.891412	-0.616903	0.0899234	normal	-1.12413	0.00460826	down	3.44e-177	499	AT5G66390	Peroxidase superfamily protein	NA	Peroxidase superfamily protein; FUNCTIONS IN: peroxidase activity, heme binding; INVOLVED IN: response to oxidative stress, oxidation reduction; LOCATED IN: endomembrane system; EXPRESSED IN: leaf apex, hypocotyl, root, flower; EXPRESSED DURING: 4 anthesis, petal differentiation and expansion stage; CONTAINS InterPro DOMAIN/s: Haem peroxidase (InterPro:IPR010255), Plant peroxidase (InterPro:IPR00…
GRMZM2G023847	NA	12.0364	9.21389	7.94575	24.013	25.8473	22.2144	29.2255	22.6846	25.1343	1.30253	1.8143e-16	up	1.39631	4.42498e-15	up	1.98e-28	108	AT2G32300	uclacyanin 1	Encodes a uclacyanin, a protein precursor that is closely related to precursors of stellacyanins and a blue copper protein from pea pods.	uclacyanin 1 (UCC1); FUNCTIONS IN: electron carrier activity, copper ion binding; LOCATED IN: anchored to membrane; EXPRESSED IN: 7 plant structures; EXPRESSED DURING: F mature embryo stage, petal differentiation and expansion stage, D bilateral stage; CONTAINS InterPro DOMAIN/s: Plastocyanin-like (InterPro:IPR003245), Cupredoxin (InterPro:IPR008972), Blue (type 1) copper domain (InterPro:IPR0009…
GRMZM2G024099	NA	5.36919	8.79998	7.33374	2.53685	2.79845	2.75155	2.76675	3.94274	3.17456	-1.44573	0.000253021	down	-1.14245	0.00990006	down	7.97e-135	399	AT1G09750	Eukaryotic aspartyl protease family protein	NA	Eukaryotic aspartyl protease family protein; FUNCTIONS IN: aspartic-type endopeptidase activity; INVOLVED IN: proteolysis; LOCATED IN: apoplast, cell wall, plant-type cell wall; EXPRESSED IN: 22 plant structures; EXPRESSED DURING: 14 growth stages; CONTAINS InterPro DOMAIN/s: Peptidase aspartic (InterPro:IPR021109), Peptidase aspartic, catalytic (InterPro:IPR009007), Peptidase A1 (InterPro:IPR001…
GRMZM2G024196	NA	5.1304	5.17103	5.25857	1.83669	2.26125	1.91889	5.84681	4.41086	5.47212	-1.39516	1.27597e-19	down	0.0070767	1	normal	0	892	AT1G48370	YELLOW STRIPE like 8	Arabidopsis thaliana metal-nicotianamine transporter YSL4	YELLOW STRIPE like 8 (YSL8); FUNCTIONS IN: oligopeptide transporter activity; INVOLVED IN: oligopeptide transport, transmembrane transport; LOCATED IN: plasma membrane; EXPRESSED IN: 22 plant structures; EXPRESSED DURING: 13 growth stages; CONTAINS InterPro DOMAIN/s: Oligopeptide transporter OPT superfamily (InterPro:IPR004813); BEST Arabidopsis thaliana protein match is: YELLOW STRIPE like 5 (TA…
GRMZM2G024476	NA	1.41639	2.54167	1.22541	2.92839	4.19327	2.06195	5.70678	7.24738	6.52902	0.811092	0.221038	normal	1.86728	5.77443e-13	up	0	667	AT1G75450	cytokinin oxidase 5	This gene used to be called AtCKX6. It encodes a protein whose sequence is similar to cytokinin oxidase/dehydrogenase, which catalyzes the degradation of cytokinins.	cytokinin oxidase 5 (CKX5); CONTAINS InterPro DOMAIN/s: Cytokinin dehydrogenase 1, FAD/cytokinin binding domain (InterPro:IPR015345), FAD-binding, type 2 (InterPro:IPR016166), Oxygen oxidoreductase covalent FAD-binding site (InterPro:IPR006093), FAD-linked oxidase-like, C-terminal (InterPro:IPR016164), FAD linked oxidase, N-terminal (InterPro:IPR006094); BEST Arabidopsis thaliana protein match is…
GRMZM2G025105	NA	1.50227	1.35762	1.21014	1.60954	1.41887	0.997388	4.9699	4.00472	3.5164	-0.0524944	0.988176	normal	1.59221	2.7929e-06	up	9.38e-100	301	AT5G06860	polygalacturonase inhibiting protein 1	Encodes a polygalacturonase inhibiting protein involved in defense response. PGIPs inhibit the function of cell wall pectin degrading enzymes such as those produced by fungal pathogens. PGIP1 is induced by fungal infection.	polygalacturonase inhibiting protein 1 (PGIP1); FUNCTIONS IN: polygalacturonase inhibitor activity; INVOLVED IN: signal transduction, defense response; LOCATED IN: cell wall, plant-type cell wall; EXPRESSED IN: 20 plant structures; EXPRESSED DURING: 13 growth stages; CONTAINS InterPro DOMAIN/s: Leucine-rich repeat-containing N-terminal domain, type 2 (InterPro:IPR013210), Leucine-rich repeat (Int…
GRMZM2G025175	NA	4.72589	2.89346	2.11587	7.01452	7.00268	6.10045	3.37598	2.18917	2.9571	1.05672	0.0003682	up	-0.194166	0.940077	normal	1.88e-33	119	AT1G29140	Pollen Ole e 1 allergen and extensin family protein	NA	Pollen Ole e 1 allergen and extensin family protein; FUNCTIONS IN: molecular_function unknown; INVOLVED IN: biological_process unknown; LOCATED IN: endomembrane system; EXPRESSED IN: 9 plant structures; EXPRESSED DURING: L mature pollen stage, M germinated pollen stage, 4 anthesis, C globular stage, petal differentiation and expansion stage; CONTAINS InterPro DOMAIN/s: Pollen Ole e 1 allergen/ext…
GRMZM2G025250	NA	0.491639	0.782771	0.681408	0.163736	0.343254	0.26103	0.663955	0.558307	0.656529	-1.42299	0.00585089	down	-0.0576748	0.998936	normal	1.1e-159	464	AT5G19160	TRICHOME BIREFRINGENCE-LIKE 11	Encodes a member of the TBL (TRICHOME BIREFRINGENCE-LIKE) gene family containing a plant-specific DUF231 (domain of unknown function) domain. TBL gene family has 46 members, two of which (TBR/AT5G06700 and TBL3/AT5G01360) have been shown to be involved in the synthesis and deposition of secondary wall cellulose, presumably by influencing the esterification state of pectic polymers. A nomenclature…	TRICHOME BIREFRINGENCE-LIKE 11 (TBL11); CONTAINS InterPro DOMAIN/s: Protein of unknown function DUF231, plant (InterPro:IPR004253); BEST Arabidopsis thaliana protein match is: Plant protein of unknown function (DUF828) (TAIR:AT3G06080.2); Has 1807 Blast hits to 1807 proteins in 277 species: Archae - 0; Bacteria - 0; Metazoa - 736; Fungi - 347; Plants - 385; Viruses - 0; Other Eukaryotes - 339 (so…
GRMZM2G025429	NA	0.829185	0.646552	0.737457	0.23498	0.180475	0.428947	0.778563	0.741883	0.621245	-1.43105	0.0152692	down	-0.066312	0.997869	normal	1.39e-74	239	AT1G68460	isopentenyltransferase 1	Encodes a putative adenylate isopentenyltransferase. It catalyzes the formation of isopentenyladenosine 5'-monophosphate (iPMP) from AMP and dimethylallylpyrophosphate (DMAPP), but it has a lower Km for ADP and likely works using ADP or ATP in plants. It is involved in cytokinin biosynthesis.	isopentenyltransferase 1 (IPT1); FUNCTIONS IN: AMP dimethylallyltransferase activity, ATP/ADP dimethylallyltransferase activity; INVOLVED IN: cytokinin biosynthetic process, secondary growth; LOCATED IN: chloroplast; EXPRESSED IN: 6 plant structures; EXPRESSED DURING: 4 anthesis, C globular stage, petal differentiation and expansion stage; CONTAINS InterPro DOMAIN/s: tRNA isopentenyltransferase (…
GRMZM2G025441	NA	0.179011	0.230152	0.077042	1.00064	0.431869	0.612081	7.30157	3.3595	6.67003	--	--	normal	5.37451	3.55218e-10	up	8.52e-145	415	AT5G05340	Peroxidase superfamily protein	NA	Peroxidase superfamily protein; FUNCTIONS IN: protein binding, peroxidase activity; INVOLVED IN: response to oxidative stress, oxidation reduction; LOCATED IN: apoplast, cell wall; EXPRESSED IN: 9 plant structures; EXPRESSED DURING: LP.04 four leaves visible, 4 anthesis, C globular stage, petal differentiation and expansion stage; CONTAINS InterPro DOMAIN/s: Haem peroxidase (InterPro:IPR010255), …
GRMZM2G025459	NA	42.8151	49.4922	44.3771	18.9995	17.5873	24.1681	52.9611	33.28	48.1055	-1.19509	1.04698e-16	down	-0.0310559	0.99357	normal	1.11e-89	271	AT5G21170	5'-AMP-activated protein kinase beta-2 subunit protein	Encodes AKINbeta1, a subunit of the SnRK1 kinase (Sucrose non-fermenting-1-related protein kinase). Involved in regulation of nitrogen and sugar metabolism.	AKINBETA1; FUNCTIONS IN: AMP-activated protein kinase activity; INVOLVED IN: N-terminal protein myristoylation, cellular response to nitrogen levels; LOCATED IN: chloroplast; EXPRESSED IN: 25 plant structures; EXPRESSED DURING: 15 growth stages; CONTAINS InterPro DOMAIN/s: 5-AMP-activated protein kinase, beta subunit, interaction domain (InterPro:IPR006828); BEST Arabidopsis thaliana protein matc…
GRMZM2G026143	NA	13.4592	9.1518	11.3628	13.1351	13.3298	12.9305	29.5693	25.9228	20.9323	0.198243	0.558037	normal	1.14908	2.92038e-07	up	NA	NA	NA	NA	NA	NA
GRMZM2G026715	NA	3.96651	4.93646	4.04538	2.01313	2.1002	2.33744	3.10367	1.96323	3.22291	-1.02617	0.000122505	down	-0.67009	0.0487578	normal	1.56e-41	152	AT1G33340	ENTH/ANTH/VHS superfamily protein	NA	ENTH/ANTH/VHS superfamily protein; FUNCTIONS IN: phospholipid binding, clathrin binding, binding, phosphatidylinositol binding; INVOLVED IN: clathrin coat assembly; LOCATED IN: clathrin coat; EXPRESSED IN: 11 plant structures; EXPRESSED DURING: 9 growth stages; CONTAINS InterPro DOMAIN/s: Epsin-like, N-terminal (InterPro:IPR013809), ANTH (InterPro:IPR011417), ENTH/VHS (InterPro:IPR008942), Clathr…
GRMZM2G026780	NA	14.5808	19.016	21.7623	7.76208	18.3798	9.11549	9.13899	6.31408	11.1485	-0.651448	0.251232	normal	-1.04996	0.00239421	down	NA	NA	NA	NA	NA	NA
GRMZM2G026804	NA	0.302964	0.171124	0.258944	0.775539	0.74248	0.688203	2.49287	2.15016	0.8506	1.64037	0.0106506	up	2.96764	0.00200433	up	0	524	AT1G02460	Pectin lyase-like superfamily protein	NA	Pectin lyase-like superfamily protein; FUNCTIONS IN: polygalacturonase activity; INVOLVED IN: carbohydrate metabolic process; EXPRESSED IN: stem, root, stamen, seed; EXPRESSED DURING: 4 anthesis, E expanded cotyledon stage; CONTAINS InterPro DOMAIN/s: Pectin lyase fold/virulence factor (InterPro:IPR011050), Glycoside hydrolase, family 28 (InterPro:IPR000743), Pectin lyase fold (InterPro:IPR012334…
GRMZM2G026930	NA	2.85876	1.19432	0.721465	5.6178	3.66059	5.69901	2.32657	2.57437	1.2619	1.80248	0.000272443	up	0.496313	0.829741	normal	7.44e-162	462	AT5G42800	dihydroflavonol 4-reductase	dihydroflavonol reductase. Catalyzes the conversion of dihydroquercetin to leucocyanidin in the biosynthesis of anthocyanins.	dihydroflavonol 4-reductase (DFR); CONTAINS InterPro DOMAIN/s: NAD-dependent epimerase/dehydratase (InterPro:IPR001509), NAD(P)-binding domain (InterPro:IPR016040); BEST Arabidopsis thaliana protein match is: NAD(P)-binding Rossmann-fold superfamily protein (TAIR:AT2G45400.1); Has 1807 Blast hits to 1807 proteins in 277 species: Archae - 0; Bacteria - 0; Metazoa - 736; Fungi - 347; Plants - 385; …
GRMZM2G027068	ZmbHLH48	3.62629	2.92562	2.97242	6.14131	5.01999	5.35477	8.58592	7.31707	4.98035	0.737868	0.00431027	normal	1.04634	0.00134223	up	1.28e-46	159	AT2G41130	basic helix-loop-helix (bHLH) DNA-binding superfamily protein	NA	basic helix-loop-helix (bHLH) DNA-binding superfamily protein; FUNCTIONS IN: DNA binding, sequence-specific DNA binding transcription factor activity; INVOLVED IN: regulation of transcription; LOCATED IN: chloroplast envelope; CONTAINS InterPro DOMAIN/s: Helix-loop-helix DNA-binding domain (InterPro:IPR001092), Helix-loop-helix DNA-binding (InterPro:IPR011598); BEST Arabidopsis thaliana protein m…
GRMZM2G028110	NA	0.469293	0.683675	0.351554	5.08284	3.54896	2.5153	8.615	7.59241	4.86543	2.92522	1.94357e-05	up	3.83016	1.29021e-14	up	4.52e-72	220	AT1G80160	Lactoylglutathione lyase / glyoxalase I family protein	NA	Lactoylglutathione lyase / glyoxalase I family protein; CONTAINS InterPro DOMAIN/s: Glyoxalase/bleomycin resistance protein/dioxygenase (InterPro:IPR004360); BEST Arabidopsis thaliana protein match is: Lactoylglutathione lyase / glyoxalase I family protein (TAIR:AT1G15380.2); Has 30201 Blast hits to 17322 proteins in 780 species: Archae - 12; Bacteria - 1396; Metazoa - 17338; Fungi - 3422; Plants…
GRMZM2G028393	NA	235.429	268.678	287.749	887.915	969.765	763.086	1873.1	2466.85	2017.47	1.68281	1.21472e-19	up	2.9871	8.06933e-36	up	1.32e-10	53.1	AT2G38870	Serine protease inhibitor, potato inhibitor I-type family protein	Predicted to encode a PR (pathogenesis-related) peptide that belongs to the PR-6 proteinase inhibitor family. Six putative PR-6-type protein encoding genes are found in Arabidopsis: At2g38900, At2g38870, At5g43570, At5g43580, At3g50020 and At3g46860.	Serine protease inhibitor, potato inhibitor I-type family protein; FUNCTIONS IN: serine-type endopeptidase inhibitor activity; INVOLVED IN: defense response to fungus, response to wounding; LOCATED IN: cell wall; EXPRESSED IN: 21 plant structures; EXPRESSED DURING: 13 growth stages; CONTAINS InterPro DOMAIN/s: Proteinase inhibitor I13, potato inhibitor I (InterPro:IPR000864); BEST Arabidopsis tha…
GRMZM2G028535	NA	1.7734	1.71173	1.56005	7.08603	6.55057	7.16339	3.35502	3.18426	2.84347	2.03663	1.05801e-62	up	0.89622	3.94177e-07	normal	0	1013	AT2G39800	delta1-pyrroline-5-carboxylate synthase 1	NA	delta1-pyrroline-5-carboxylate synthase 1 (P5CS1); CONTAINS InterPro DOMAIN/s: Glutamate 5-kinase (InterPro:IPR001057), Glutamate 5-kinase, conserved site (InterPro:IPR019797), Aspartate/glutamate/uridylate kinase (InterPro:IPR001048), Aldehyde dehydrogenase, N-terminal (InterPro:IPR016162), Gamma-glutamyl phosphate reductase GPR, conserved site (InterPro:IPR020593), Aldehyde dehydrogenase, C-ter…
GRMZM2G028556	NA	21.2587	15.6317	13.9464	44.2726	39.9925	27.2213	24.3069	21.1777	20.4138	1.11951	0.00272498	up	0.348685	0.222115	normal	1.7e-65	205	AT3G09270	glutathione S-transferase TAU 8	Encodes glutathione transferase belonging to the tau class of GSTs. Naming convention according to Wagner et al. (2002).	glutathione S-transferase TAU 8 (GSTU8); FUNCTIONS IN: glutathione transferase activity; INVOLVED IN: response to cadmium ion, toxin catabolic process; LOCATED IN: cytoplasm; EXPRESSED IN: 7 plant structures; EXPRESSED DURING: LP.06 six leaves visible, LP.04 four leaves visible, 4 anthesis, petal differentiation and expansion stage; CONTAINS InterPro DOMAIN/s: Thioredoxin fold (InterPro:IPR012335…
GRMZM2G029058	NA	10.0416	9.14026	8.65167	19.0947	20.4184	16.2123	10.1456	9.34257	9.37963	1.00672	6.84076e-12	up	0.0393536	0.961199	normal	3.37e-108	323	AT1G53650	CTC-interacting domain 8	RNA-binding protein, putative, similar to RNA-binding protein GB:AAA86641 GI:1174153 from (Arabidopsis thaliana).Contains PAB2 domain which facilitates binding to PABC proteins.	CTC-interacting domain 8 (CID8); CONTAINS InterPro DOMAIN/s: RNA recognition motif, RNP-1 (InterPro:IPR000504), Nucleotide-binding, alpha-beta plait (InterPro:IPR012677), Ataxin-2, C-terminal (InterPro:IPR009818); BEST Arabidopsis thaliana protein match is: CTC-interacting domain 9 (TAIR:AT3G14450.1); Has 35333 Blast hits to 34131 proteins in 2444 species: Archae - 798; Bacteria - 22429; Metazoa …
GRMZM2G029211	NA	0.538717	0.409381	0.405343	0.339859	0.0973798	0.161464	0.0510735	0.0772463	0.286266	-1.00743	0.0884426	normal	-2.19478	0.000792747	down	2.39e-08	58.2	AT4G26090	NB-ARC domain-containing disease resistance protein	Encodes a plasma membrane protein with leucine-rich repeat, leucine zipper, and P loop domains that confers resistance to Pseudomonas syringae infection by interacting with the avirulence gene avrRpt2. RPS2 protein interacts directly with plasma membrane associated protein RIN4 and this interaction is disrupted by avrRpt2.	RESISTANT TO P. SYRINGAE 2 (RPS2); CONTAINS InterPro DOMAIN/s: ATPase, AAA+ type, core (InterPro:IPR003593), NB-ARC (InterPro:IPR002182), Leucine-rich repeat (InterPro:IPR001611), Disease resistance protein (InterPro:IPR000767); BEST Arabidopsis thaliana protein match is: RPS5-like 1 (TAIR:AT1G12210.1); Has 21906 Blast hits to 18242 proteins in 683 species: Archae - 18; Bacteria - 1169; Metazoa -…
GRMZM2G029547	NA	4.10338	4.05291	3.4509	7.72149	9.39215	8.01262	5.35282	6.78796	5.50302	1.0885	1.97736e-11	up	0.577772	0.00821595	normal	2.94e-110	331	AT5G14700	NAD(P)-binding Rossmann-fold superfamily protein	NA	NAD(P)-binding Rossmann-fold superfamily protein; FUNCTIONS IN: coenzyme binding, binding, cinnamoyl-CoA reductase activity, catalytic activity; INVOLVED IN: lignin biosynthetic process, cellular metabolic process, metabolic process; LOCATED IN: cellular_component unknown; EXPRESSED IN: 22 plant structures; EXPRESSED DURING: 13 growth stages; CONTAINS InterPro DOMAIN/s: NAD-dependent epimerase/de…
GRMZM2G029912	NA	0.763127	0.673594	0.751758	2.27492	1.37033	0.967781	4.2339	3.07099	2.61048	0.94616	0.00653888	normal	2.35038	2.10315e-20	up	0	820	AT5G57800	Fatty acid hydroxylase superfamily	encodes a transmembrane protein with similarity to the sterol desaturase family at the N-terminus and to the short-chain dehydrogenase/reductase family at the C-terminus. Mutant analyses indicate this protein is involved in cuticle membrane and wax biosynthesis.	ECERIFERUM 3 (CER3); FUNCTIONS IN: oxidoreductase activity, binding, iron ion binding, catalytic activity; INVOLVED IN: cuticle hydrocarbon biosynthetic process, response to salt stress, pollen sperm cell differentiation, wax biosynthetic process, cuticle development; LOCATED IN: plasma membrane, membrane; EXPRESSED IN: 27 plant structures; EXPRESSED DURING: 13 growth stages; CONTAINS InterPro DO…
GRMZM2G030216	NA	5.39187	5.13043	3.8381	13.6997	11.9734	10.6572	7.55248	7.77287	6.59845	1.3212	5.36806e-12	up	0.601414	0.00182916	normal	2.12e-87	271	AT3G30340	nodulin MtN21 /EamA-like transporter family protein	NA	nodulin MtN21 /EamA-like transporter family protein; LOCATED IN: endomembrane system, membrane; EXPRESSED IN: 19 plant structures; EXPRESSED DURING: 9 growth stages; CONTAINS InterPro DOMAIN/s: Protein of unknown function DUF6, transmembrane (InterPro:IPR000620); BEST Arabidopsis thaliana protein match is: nodulin MtN21 /EamA-like transporter family protein (TAIR:AT4G01440.1); Has 4418 Blast hits…
GRMZM2G030272	ZmWRKY32	2.263	2.404	2.317	5.349	5.134	4.518	4.201	4.986	3.821	1.938	0.000873	up	1.683	0.000763768	up	5.11e-18	80.5	AT2G46400	WRKY DNA-binding protein 46	member of WRKY Transcription Factor; Group III	WRKY DNA-binding protein 46 (WRKY46); CONTAINS InterPro DOMAIN/s: DNA-binding WRKY (InterPro:IPR003657); BEST Arabidopsis thaliana protein match is: WRKY family transcription factor (TAIR:AT4G23810.1); Has 3385 Blast hits to 2951 proteins in 185 species: Archae - 0; Bacteria - 0; Metazoa - 0; Fungi - 0; Plants - 3370; Viruses - 0; Other Eukaryotes - 15 (source: NCBI BLink).
GRMZM2G031338	NA	2.44981	2.75188	3.02189	1.18014	1.03332	0.938821	1.03677	1.12196	1.19731	-1.3939	7.85328e-05	down	-1.31971	0.000973513	down	NA	NA	NA	NA	NA	NA
GRMZM2G031432	NA	0.110823	0.119623	0	3.03636	3.97544	2.3106	1.41142	1.29025	1.06477	5.5159	2.39308e-13	up	4.18293	4.83284e-07	up	7.71e-101	303	AT1G78440	Arabidopsis thaliana gibberellin 2-oxidase 1	Encodes a gibberellin 2-oxidase that acts on C19 gibberellins.	Arabidopsis thaliana gibberellin 2-oxidase 1 (ATGA2OX1); CONTAINS InterPro DOMAIN/s: Isopenicillin N synthase (InterPro:IPR002283), Oxoglutarate/iron-dependent oxygenase (InterPro:IPR005123); BEST Arabidopsis thaliana protein match is: gibberellin 2-oxidase (TAIR:AT1G30040.1); Has 8410 Blast hits to 8364 proteins in 975 species: Archae - 0; Bacteria - 1063; Metazoa - 88; Fungi - 964; Plants - 489…
GRMZM2G031628	NA	1.51102	1.41777	1.25999	12.4366	14.0535	9.42049	12.4623	11.5036	9.0166	3.11569	1.14826e-17	up	2.97489	1.10966e-61	up	1.05e-26	101	AT1G61820	beta glucosidase 46	NA	beta glucosidase 46 (BGLU46); FUNCTIONS IN: cation binding, hydrolase activity, hydrolyzing O-glycosyl compounds, catalytic activity; INVOLVED IN: lignin biosynthetic process; EXPRESSED IN: 12 plant structures; EXPRESSED DURING: 4 anthesis, F mature embryo stage, petal differentiation and expansion stage, E expanded cotyledon stage, D bilateral stage; CONTAINS InterPro DOMAIN/s: Glycoside hydrola…
GRMZM2G031656	ZmbHLH	0.568582	0.512624	0.546437	1.33374	1.18797	0.874654	1.29522	1.05451	1.07059	1.05515	0.000150434	up	1.0815	3.04094e-05	up	2.55e-97	322	AT2G27230	transcription factor-related	Encodes a nuclear-localized transcriptional activator with weak sequence similarity to basic helix-loop-helix(bHLH)-domain proteins. It promotes the production of stele cells in root meristems and is required to establish and maintain the normal vascular cell number and pattern in primary and lateral roots.	LONESOME HIGHWAY (LHW); CONTAINS InterPro DOMAIN/s: Helix-loop-helix DNA-binding domain (InterPro:IPR001092); BEST Arabidopsis thaliana protein match is: Serine/threonine-protein kinase WNK (With No Lysine)-related (TAIR:AT1G64625.3); Has 35333 Blast hits to 34131 proteins in 2444 species: Archae - 798; Bacteria - 22429; Metazoa - 974; Fungi - 991; Plants - 531; Viruses - 0; Other Eukaryotes - 96…
GRMZM2G031790	NA	0.151056	0.0540033	0	0.0837246	0.0712371	0.128449	1.92849	0.710497	1.17856	--	--	normal	4.42574	0.000138808	up	0	565	AT1G04220	3-ketoacyl-CoA synthase 2	Encodes KCS2, a member of the 3-ketoacyl-CoA synthase family involved in the biosynthesis of VLCFA (very long chain fatty acids).	3-ketoacyl-CoA synthase 2 (KCS2); FUNCTIONS IN: fatty acid elongase activity; INVOLVED IN: response to wounding, response to osmotic stress, suberin biosynthetic process; LOCATED IN: membrane; EXPRESSED IN: 17 plant structures; EXPRESSED DURING: 6 growth stages; CONTAINS InterPro DOMAIN/s: Thiolase-like (InterPro:IPR016039), Very-long-chain 3-ketoacyl-CoA synthase (InterPro:IPR012392), 3-Oxoacyl-…
GRMZM2G032225	NA	3.63465	3.6399	2.50106	3.74697	2.71332	3.39394	0.70068	1.18678	1.19956	-0.0317545	0.977778	normal	-1.72315	1.0789e-06	down	NA	NA	NA	NA	NA	NA
GRMZM2G032602	NA	0.490283	0.658029	0.654095	1.06271	1.94625	1.12331	0.993335	1.86902	1.7257	1.18759	0.0261155	up	1.34722	0.00579352	up	1.6e-129	416	AT4G26090	NB-ARC domain-containing disease resistance protein	Encodes a plasma membrane protein with leucine-rich repeat, leucine zipper, and P loop domains that confers resistance to Pseudomonas syringae infection by interacting with the avirulence gene avrRpt2. RPS2 protein interacts directly with plasma membrane associated protein RIN4 and this interaction is disrupted by avrRpt2.	RESISTANT TO P. SYRINGAE 2 (RPS2); CONTAINS InterPro DOMAIN/s: ATPase, AAA+ type, core (InterPro:IPR003593), NB-ARC (InterPro:IPR002182), Leucine-rich repeat (InterPro:IPR001611), Disease resistance protein (InterPro:IPR000767); BEST Arabidopsis thaliana protein match is: RPS5-like 1 (TAIR:AT1G12210.1); Has 21906 Blast hits to 18242 proteins in 683 species: Archae - 18; Bacteria - 1169; Metazoa -…
GRMZM2G032807	NA	3.33838	3.79056	3.03332	6.76194	7.22496	7.53238	6.49572	9.33821	6.96714	1.06621	5.34629e-09	up	1.14837	0.000236017	up	1.25e-12	62.8	AT5G48290	Heavy metal transport/detoxification superfamily protein	NA	Heavy metal transport/detoxification superfamily protein ; FUNCTIONS IN: metal ion binding; INVOLVED IN: metal ion transport; LOCATED IN: cellular_component unknown; EXPRESSED IN: 6 plant structures; EXPRESSED DURING: 4 anthesis, petal differentiation and expansion stage; CONTAINS InterPro DOMAIN/s: Heavy metal transport/detoxification protein (InterPro:IPR006121); BEST Arabidopsis thaliana prote…
GRMZM2G032910	NA	8.31211	7.42699	6.87802	15.5319	17.2291	12.9114	9.78783	10.7183	9.84178	1.00138	4.42285e-07	up	0.40671	0.0338578	normal	9.79e-66	213	AT3G51000	alpha/beta-Hydrolases superfamily protein	NA	alpha/beta-Hydrolases superfamily protein; FUNCTIONS IN: epoxide hydrolase activity, catalytic activity; EXPRESSED IN: 22 plant structures; EXPRESSED DURING: 13 growth stages; CONTAINS InterPro DOMAIN/s: Epoxide hydrolase-like (InterPro:IPR000639), Alpha/beta hydrolase fold-1 (InterPro:IPR000073); BEST Arabidopsis thaliana protein match is: alpha/beta-Hydrolases superfamily protein (TAIR:AT3G0560…
GRMZM2G033098	NA	3.78442	3.26648	2.94076	8.14076	9.00209	5.26744	7.62969	7.5542	6.41707	1.15516	0.00422984	up	1.1005	1.36719e-09	up	0	612	AT5G42650	allene oxide synthase	Encodes a member of the cytochrome p450 CYP74 gene family that functions as an allene oxide synthase. This enzyme catalyzes dehydration of the hydroperoxide to an unstable allene oxide in the JA biosynthetic pathway. It shows a dual catalytic activity, the major one being a 13-AOS but also expressing a 9-AOS activity.	allene oxide synthase (AOS); FUNCTIONS IN: hydro-lyase activity, allene oxide synthase activity, oxygen binding; INVOLVED IN: in 7 processes; LOCATED IN: in 7 components; EXPRESSED IN: 23 plant structures; EXPRESSED DURING: 13 growth stages; CONTAINS InterPro DOMAIN/s: Cytochrome P450 (InterPro:IPR001128); BEST Arabidopsis thaliana protein match is: hydroperoxide lyase 1 (TAIR:AT4G15440.1); Has 1…
GRMZM2G033175	NA	0.474422	0.48401	0.282156	0.462378	0.561211	0.451928	1.0632	0.918415	0.993253	--	--	normal	1.30634	0.0276568	up	7.67e-42	146	AT5G37840	NA	NA	BEST Arabidopsis thaliana protein match is: plastid movement impaired 2 (TAIR:AT1G66480.1); Has 1807 Blast hits to 1807 proteins in 277 species: Archae - 0; Bacteria - 0; Metazoa - 736; Fungi - 347; Plants - 385; Viruses - 0; Other Eukaryotes - 339 (source: NCBI BLink).
GRMZM2G033226	NA	4.26402	4.56864	3.30595	5.30738	4.71138	4.6727	2.0677	1.92699	1.17085	0.15827	0.729705	normal	-1.32933	0.000188837	down	1.2e-100	306	AT5G49460	ATP citrate lyase subunit B 2	One of the two genes encoding subunit B of the cytosolic enzyme ATP Citrate Lyase (ACL)	ATP citrate lyase subunit B 2 (ACLB-2); FUNCTIONS IN: ATP citrate synthase activity; INVOLVED IN: acetyl-CoA biosynthetic process; LOCATED IN: cytosol, citrate lyase complex, plasma membrane; EXPRESSED IN: 24 plant structures; EXPRESSED DURING: 13 growth stages; CONTAINS InterPro DOMAIN/s: Succinyl-CoA synthetase, beta subunit, conserved site (InterPro:IPR017866), Citrate synthase-like, small alp…
GRMZM2G033846	NA	40.021	36.3184	40.4275	97.216	104.897	103.21	59.303	78.4966	67.5982	1.37901	9.60649e-45	up	0.810698	0.00026848	normal	1.22e-39	135	AT5G49480	Ca2+-binding protein 1	AtCP1 encodes a novel Ca2+-binding protein, which shares sequence similarities with calmodulins. The expression of AtCP1 is induced by NaCl.	Ca2+-binding protein 1 (CP1); FUNCTIONS IN: calcium ion binding; INVOLVED IN: hyperosmotic salinity response; LOCATED IN: cytosol; EXPRESSED IN: 25 plant structures; EXPRESSED DURING: 14 growth stages; CONTAINS InterPro DOMAIN/s: EF-Hand 1, calcium-binding site (InterPro:IPR018247), EF-HAND 2 (InterPro:IPR018249), EF-hand-like domain (InterPro:IPR011992), Calcium-binding EF-hand (InterPro:IPR0020…
GRMZM2G034152	NA	39.1858	46.3337	32.4636	255.165	246.249	184.344	136.987	169.096	111.876	2.49735	1.73602e-19	up	1.79253	9.18001e-09	up	2.98e-140	416	AT5G13700	polyamine oxidase 1	Encodes a protein with polyamine oxidase activity. The mRNA of this gene is only expressed in very low amounts in the organs where it was detected (light-grown plants).	polyamine oxidase 1 (PAO1); FUNCTIONS IN: FAD binding, polyamine oxidase activity; INVOLVED IN: oxidation reduction; LOCATED IN: endomembrane system; EXPRESSED IN: 12 plant structures; EXPRESSED DURING: L mature pollen stage, M germinated pollen stage, 4 anthesis, petal differentiation and expansion stage; CONTAINS InterPro DOMAIN/s: Amine oxidase (InterPro:IPR002937), Flavin-containing amine oxi…
GRMZM2G035282	NA	0.827853	0.907339	1.02363	0.31254	0.369833	0.38312	0.49379	0.871245	0.783034	-1.40563	0.00144919	down	-0.369697	0.6952	normal	8.73e-115	349	AT1G05680	Uridine diphosphate glycosyltransferase 74E2	Encodes a UDP-glucosyltransferase, UGT74E2, that acts on IBA (indole-3-butyric acid) and affects auxin homeostasis. The transcript and protein levels of this enzyme are strongly induced by H2O2 and may allow integration of ROS (reactive oxygen species) and auxin signaling. This enzyme can also transfer glycosyl groups to several compounds related to the explosive TNT when this synthetic compound …	Uridine diphosphate glycosyltransferase 74E2 (UGT74E2); CONTAINS InterPro DOMAIN/s: UDP-glucuronosyl/UDP-glucosyltransferase (InterPro:IPR002213); BEST Arabidopsis thaliana protein match is: UDP-Glycosyltransferase superfamily protein (TAIR:AT1G05675.1); Has 8397 Blast hits to 8309 proteins in 513 species: Archae - 0; Bacteria - 605; Metazoa - 2499; Fungi - 31; Plants - 5061; Viruses - 123; Other…
GRMZM2G035890	NA	0	0	0	0.0600317	0.0260008	0.153207	2.40505	1.28614	0.822253	--	--	normal	Inf	1.40952e-06	up	NA	NA	NA	NA	NA	NA
GRMZM2G035944	ZmTCP7	4.7264	4.62839	5.32749	9.3892	9.70629	7.61805	10.2846	10.491	9.31436	0.842983	4.84578e-08	normal	1.00312	4.76795e-09	up	2.61e-39	142	AT5G60970	TEOSINTE BRANCHED 1, cycloidea and PCF transcription factor 5	TCP gene involved in heterochronic control of leaf differentiation.	TEOSINTE BRANCHED 1, cycloidea and PCF transcription factor 5 (TCP5); CONTAINS InterPro DOMAIN/s: Transcription factor, TCP (InterPro:IPR005333), Transcription factor TCP subgroup (InterPro:IPR017887); BEST Arabidopsis thaliana protein match is: TCP domain protein 17 (TAIR:AT5G08070.1); Has 1807 Blast hits to 1807 proteins in 277 species: Archae - 0; Bacteria - 0; Metazoa - 736; Fungi - 347; Plan…
GRMZM2G036134	NA	0.77629	0.86229	0.524151	0.186863	0.296404	0.283994	0.280248	0.350098	0.367018	-1.57594	0.00387371	down	-1.17271	0.0601663	normal	2.46e-169	487	AT3G54400	Eukaryotic aspartyl protease family protein	NA	Eukaryotic aspartyl protease family protein; FUNCTIONS IN: aspartic-type endopeptidase activity; INVOLVED IN: proteolysis; LOCATED IN: apoplast, cell wall, chloroplast, plant-type cell wall; EXPRESSED IN: 21 plant structures; EXPRESSED DURING: 14 growth stages; CONTAINS InterPro DOMAIN/s: Peptidase aspartic (InterPro:IPR021109), Peptidase aspartic, catalytic (InterPro:IPR009007), Peptidase A1 (In…
GRMZM2G036286	NA	2.63757	2.61623	2.34411	6.79043	4.18736	5.14797	2.52242	2.83148	3.12808	1.03233	0.00244775	up	0.137595	0.928034	normal	1.02e-16	72.8	AT2G44670	Protein of unknown function (DUF581)	NA	Protein of unknown function (DUF581); CONTAINS InterPro DOMAIN/s: Protein of unknown function DUF581 (InterPro:IPR007650); BEST Arabidopsis thaliana protein match is: Protein of unknown function (DUF581) (TAIR:AT4G17670.1); Has 521 Blast hits to 521 proteins in 19 species: Archae - 0; Bacteria - 0; Metazoa - 0; Fungi - 0; Plants - 521; Viruses - 0; Other Eukaryotes - 0 (source: NCBI BLink).
GRMZM2G036288	ZmZIM14	0	0.0480979	0	1.27543	2.35444	0.449747	3.3363	1.90775	1.94473	--	--	normal	Inf	1.34362e-13	up	1.6e-12	62.8	AT5G20900	jasmonate-zim-domain protein 12	NA	jasmonate-zim-domain protein 12 (JAZ12); FUNCTIONS IN: protein binding; INVOLVED IN: biological_process unknown; LOCATED IN: cellular_component unknown; EXPRESSED IN: 25 plant structures; EXPRESSED DURING: 13 growth stages; CONTAINS InterPro DOMAIN/s: Tify (InterPro:IPR010399), CCT domain-like (InterPro:IPR018467); BEST Arabidopsis thaliana protein match is: jasmonate-zim-domain protein 11 (TAIR:…
GRMZM2G036351	ZmZIM4	1.63988	2.99912	1.59582	13.6219	23.0563	10.3691	15.8466	25.0697	23.4319	2.91352	0.0007288	up	3.35369	7.15363e-11	up	4.17e-18	79	AT1G19180	jasmonate-zim-domain protein 1	JAZ1 is a nuclear-localized protein involved in jasmonate signaling. JAZ1 transcript levels rise in response to a jasmonate stimulus. JAZ1 can interact with the COI1 F-box subunit of an SCF E3 ubiquitin ligase in a yeast-two-hybrid assay only in the presence of jasmonate-isoleucine (JA-ILE) or coronatine. Application of jasmonate methyl ester to Arabidopsis roots reduces the levels of a JAZ1:GUS …	TIFY10A; CONTAINS InterPro DOMAIN/s: Tify (InterPro:IPR010399), CCT domain-like (InterPro:IPR018467); BEST Arabidopsis thaliana protein match is: TIFY domain/Divergent CCT motif family protein (TAIR:AT1G74950.1); Has 35333 Blast hits to 34131 proteins in 2444 species: Archae - 798; Bacteria - 22429; Metazoa - 974; Fungi - 991; Plants - 531; Viruses - 0; Other Eukaryotes - 9610 (source: NCBI BLink…
GRMZM2G036703	ZmWRKY115	0.531125	0.490024	0.318534	0.360484	0.669694	0.707135	1.17755	1.04464	1.11995	0.364039	0.620951	normal	1.31939	0.000832293	up	6.25e-95	304	AT2G38470	WRKY DNA-binding protein 33	Member of the plant WRKY transcription factor family. Regulates the antagonistic relationship between defense pathways mediating responses to P. syringae and necrotrophic fungal pathogens. Located in nucleus. Involved in response to various abiotic stresses - especially salt stress.	WRKY DNA-binding protein 33 (WRKY33); CONTAINS InterPro DOMAIN/s: DNA-binding WRKY (InterPro:IPR003657); BEST Arabidopsis thaliana protein match is: WRKY DNA-binding protein 4 (TAIR:AT1G13960.1); Has 7573 Blast hits to 4449 proteins in 326 species: Archae - 2; Bacteria - 120; Metazoa - 293; Fungi - 170; Plants - 5689; Viruses - 9; Other Eukaryotes - 1290 (source: NCBI BLink).
GRMZM2G036861	NA	2.82916	1.91329	1.5266	5.1632	4.68686	4.43708	1.35309	1.92634	1.53299	1.20991	8.26611e-08	up	-0.322397	0.769038	normal	0	587	AT1G48850	chorismate synthase, putative / 5-enolpyruvylshikimate-3-phosphate phospholyase, putative	NA	embryo defective 1144 (EMB1144); FUNCTIONS IN: chorismate synthase activity; INVOLVED IN: aromatic amino acid family biosynthetic process, embryo development ending in seed dormancy; LOCATED IN: nucleolus, chloroplast; EXPRESSED IN: 25 plant structures; EXPRESSED DURING: 15 growth stages; CONTAINS InterPro DOMAIN/s: Chorismate synthase, conserved site (InterPro:IPR020541), Chorismate synthase (In…
GRMZM2G037452	NA	12.0902	13.1989	11.7734	58.4806	55.2373	42.5957	53.8302	54.2389	54.5108	2.08136	5.74803e-18	up	2.13849	7.14993e-63	up	1.76e-13	60.5	AT5G04080	NA	NA	unknown protein; FUNCTIONS IN: molecular_function unknown; INVOLVED IN: biological_process unknown; LOCATED IN: plasma membrane; EXPRESSED IN: 16 plant structures; EXPRESSED DURING: 9 growth stages; Has 115 Blast hits to 115 proteins in 16 species: Archae - 0; Bacteria - 0; Metazoa - 0; Fungi - 5; Plants - 110; Viruses - 0; Other Eukaryotes - 0 (source: NCBI BLink).
GRMZM2G037685	NA	3.15771	2.63048	2.25559	6.75405	6.71437	5.87321	4.97586	5.43771	4.96202	1.25849	6.21499e-11	up	0.925287	0.000216663	normal	3.01e-09	52.4	AT3G60890	protein binding	NA	LITTLE ZIPPER 2 (ZPR2); FUNCTIONS IN: protein binding; INVOLVED IN: biological_process unknown; LOCATED IN: cellular_component unknown; BEST Arabidopsis thaliana protein match is: protein binding (TAIR:AT2G45450.1); Has 30201 Blast hits to 17322 proteins in 780 species: Archae - 12; Bacteria - 1396; Metazoa - 17338; Fungi - 3422; Plants - 5037; Viruses - 0; Other Eukaryotes - 2996 (source: NCBI B…
GRMZM2G037781	NA	0.434738	0.683186	0.538706	1.61651	1.20261	1.03064	0.887314	1.16795	0.546579	1.24806	0.00559817	up	0.662578	0.492867	normal	4.13e-113	348	AT1G64940	cytochrome P450, family 87, subfamily A, polypeptide 6	member of CYP89A	cytochrome P450, family 87, subfamily A, polypeptide 6 (CYP89A6); FUNCTIONS IN: electron carrier activity, monooxygenase activity, iron ion binding, oxygen binding, heme binding; INVOLVED IN: oxidation reduction; LOCATED IN: endomembrane system; CONTAINS InterPro DOMAIN/s: Cytochrome P450 (InterPro:IPR001128), Cytochrome P450, conserved site (InterPro:IPR017972), Cytochrome P450, E-class, group I…
GRMZM2G037823	ZmMYB	0.690795	0.891341	0.616108	2.16958	1.85688	1.82272	1.14639	0.629885	1.67975	1.40475	3.08175e-10	up	0.63756	0.604418	normal	8.8e-71	232	AT1G21200	sequence-specific DNA binding transcription factors	NA	sequence-specific DNA binding transcription factors; CONTAINS InterPro DOMAIN/s: SANT, DNA-binding (InterPro:IPR001005); BEST Arabidopsis thaliana protein match is: unknown protein (TAIR:AT1G76870.1); Has 317 Blast hits to 297 proteins in 56 species: Archae - 2; Bacteria - 28; Metazoa - 67; Fungi - 2; Plants - 135; Viruses - 9; Other Eukaryotes - 74 (source: NCBI BLink).
GRMZM2G038153	NA	5.8583	6.77274	4.93179	6.2183	5.64739	7.44077	17.0057	15.2873	14.2546	0.126057	0.730225	normal	1.40078	1.1687e-17	up	5.13e-81	266	AT5G23960	terpene synthase 21	Encodes a sesquiterpene synthase involved in generating all of the group A sesquiterpenes found in the Arabidopsis floral volatile blend. Strongly expressed in the stigma.	terpene synthase 21 (TPS21); CONTAINS InterPro DOMAIN/s: Terpene synthase, metal-binding domain (InterPro:IPR005630), Terpenoid synthase (InterPro:IPR008949), Terpenoid cylases/protein prenyltransferase alpha-alpha toroid (InterPro:IPR008930), Terpene synthase-like (InterPro:IPR001906); BEST Arabidopsis thaliana protein match is: Terpenoid cyclases/Protein prenyltransferases superfamily protein (…
GRMZM2G038243	NA	31.7675	37.8057	22.8373	29.8828	30.043	31.1935	14.9504	16.3475	15.5977	-0.0407922	0.95091	normal	-1.01769	0.00758306	down	2.03e-29	117	AT5G02890	HXXXD-type acyl-transferase family protein	NA	HXXXD-type acyl-transferase family protein; FUNCTIONS IN: transferase activity, transferring acyl groups other than amino-acyl groups, transferase activity; INVOLVED IN: biological_process unknown; LOCATED IN: cellular_component unknown; EXPRESSED IN: 21 plant structures; EXPRESSED DURING: 12 growth stages; CONTAINS InterPro DOMAIN/s: Transferase (InterPro:IPR003480); BEST Arabidopsis thaliana pr…
GRMZM2G039362	NA	0.889613	0.868457	0.576724	1.49211	1.48589	1.18874	1.61498	1.52912	1.81297	0.836123	0.0248466	normal	1.09103	0.00406785	up	9.92e-14	72.8	AT5G39380	Plant calmodulin-binding protein-related	NA	Plant calmodulin-binding protein-related; FUNCTIONS IN: molecular_function unknown; INVOLVED IN: biological_process unknown; LOCATED IN: plasma membrane; EXPRESSED IN: 7 plant structures; EXPRESSED DURING: L mature pollen stage, M germinated pollen stage, 4 anthesis, petal differentiation and expansion stage; CONTAINS InterPro DOMAIN/s: Calmodulin-binding protein, plant (InterPro:IPR012417); BEST…
GRMZM2G039577	NA	0.181078	0.182037	0.222873	0.630482	0.592755	0.556251	0.253779	0.386379	0.202869	1.68827	0.00278424	up	--	--	normal	9.77e-100	305	AT4G38630	regulatory particle non-ATPase 10	Regulatory particle non-ATPase subunit of the 26S proteasome with multiubiquitin-chain-binding capabilities	regulatory particle non-ATPase 10 (RPN10); FUNCTIONS IN: peptide receptor activity; INVOLVED IN: in 19 processes; LOCATED IN: cytosol, proteasome regulatory particle, base subcomplex, proteasome complex, nucleus, membrane; EXPRESSED IN: 24 plant structures; EXPRESSED DURING: 15 growth stages; CONTAINS InterPro DOMAIN/s: Ssl1-like (InterPro:IPR007198), Ubiquitin interacting motif (InterPro:IPR0039…
GRMZM2G039630	NA	6.52435	3.56008	5.18036	12.3959	16.7957	15.8222	11.5117	13.2961	12.5345	1.58492	5.65865e-10	up	1.3	5.81765e-08	up	2.26e-30	106	AT1G27330	Ribosome associated membrane protein RAMP4	NA	Ribosome associated membrane protein RAMP4; CONTAINS InterPro DOMAIN/s: Ribosome associated membrane RAMP4 (InterPro:IPR010580); BEST Arabidopsis thaliana protein match is: Ribosome associated membrane protein RAMP4 (TAIR:AT1G27350.1); Has 348 Blast hits to 348 proteins in 106 species: Archae - 0; Bacteria - 0; Metazoa - 210; Fungi - 0; Plants - 100; Viruses - 0; Other Eukaryotes - 38 (source: NC…
GRMZM2G039639	NA	14.924	12.1419	11.8379	31.9021	49.1557	26.2944	59.7684	52.05	55.9806	1.45928	0.00732734	up	2.09291	1.12151e-68	up	1.25e-93	278	AT4G11650	osmotin 34	osmotin-like protein	osmotin 34 (OSM34); INVOLVED IN: defense response to fungus, incompatible interaction, response to salt stress, defense response to bacterium, incompatible interaction, response to other organism; LOCATED IN: endomembrane system; EXPRESSED IN: 6 plant structures; EXPRESSED DURING: 4 anthesis; CONTAINS InterPro DOMAIN/s: Thaumatin, conserved site (InterPro:IPR017949), Thaumatin, pathogenesis-relat…
GRMZM2G039757	NA	3.47338	3.07137	2.09867	5.21176	3.65411	3.98651	6.67369	6.5654	4.29252	0.560579	0.0933602	normal	1.01268	0.00156548	up	0	726	AT4G01870	tolB protein-related	NA	tolB protein-related; FUNCTIONS IN: molecular_function unknown; INVOLVED IN: response to cyclopentenone; LOCATED IN: membrane; EXPRESSED IN: 22 plant structures; EXPRESSED DURING: 13 growth stages; CONTAINS InterPro DOMAIN/s: WD40-like Beta Propeller (InterPro:IPR011659), Peptidase S9B, dipeptidylpeptidase IV N-terminal (InterPro:IPR002469), Six-bladed beta-propeller, TolB-like (InterPro:IPR01104…
GRMZM2G039993	NA	3.41903	3.14736	2.67819	36.184	46.357	22.8516	32.3981	22.6821	24.8382	3.50266	7.09448e-09	up	3.11458	2.01608e-17	up	7.67e-80	252	AT5G66430	S-adenosyl-L-methionine-dependent methyltransferases superfamily protein	NA	S-adenosyl-L-methionine-dependent methyltransferases superfamily protein; FUNCTIONS IN: methyltransferase activity; INVOLVED IN: biological_process unknown; LOCATED IN: cellular_component unknown; EXPRESSED IN: pollen tube; CONTAINS InterPro DOMAIN/s: SAM dependent carboxyl methyltransferase (InterPro:IPR005299); BEST Arabidopsis thaliana protein match is: S-adenosyl-L-methionine-dependent methyl…
GRMZM2G040689	NA	0.0541259	0.270767	0.110972	0.494648	0.509206	0.293163	4.83829	1.9059	2.49051	--	--	normal	4.44037	1.64398e-05	up	2.85e-49	178	AT3G22142	Bifunctional inhibitor/lipid-transfer protein/seed storage 2S albumin superfamily protein	Encodes a Protease inhibitor/seed storage/LTP family protein	Bifunctional inhibitor/lipid-transfer protein/seed storage 2S albumin superfamily protein; INVOLVED IN: lipid transport; LOCATED IN: cellular_component unknown; CONTAINS InterPro DOMAIN/s: Bifunctional inhibitor/plant lipid transfer protein/seed storage (InterPro:IPR016140), Plant lipid transfer protein/seed storage/trypsin-alpha amylase inhibitor (InterPro:IPR003612), Plant lipid transfer protei…
GRMZM2G041068	NA	2.51573	2.89179	2.04595	2.32481	3.42658	3.76286	5.07341	5.17922	5.10012	0.337374	0.428907	normal	1.02944	0.000115534	up	7.53e-10	59.3	AT2G18690	NA	NA	unknown protein; FUNCTIONS IN: molecular_function unknown; INVOLVED IN: biological_process unknown; LOCATED IN: membrane; EXPRESSED IN: 17 plant structures; EXPRESSED DURING: 9 growth stages; CONTAINS InterPro DOMAIN/s: Protein of unknown function DUF975 (InterPro:IPR010380); BEST Arabidopsis thaliana protein match is: unknown protein (TAIR:AT2G18680.1); Has 213 Blast hits to 211 proteins in 20 s…
GRMZM2G041369	NA	0.098792	0	0.0235503	0.07233	0.0923322	0.0923044	8.89029	4.49353	5.49933	--	--	normal	8.89092	6.41388e-15	up	2.02e-77	249	AT1G27480	alpha/beta-Hydrolases superfamily protein	NA	alpha/beta-Hydrolases superfamily protein; FUNCTIONS IN: phosphatidylcholine-sterol O-acyltransferase activity; INVOLVED IN: lipid metabolic process; LOCATED IN: plasma membrane, vacuole; EXPRESSED IN: 21 plant structures; EXPRESSED DURING: 13 growth stages; CONTAINS InterPro DOMAIN/s: Lecithin:cholesterol acyltransferase (InterPro:IPR003386); Has 1076 Blast hits to 1070 proteins in 248 species: …
GRMZM2G041699	NA	0.542395	0.344893	0.543147	0.96667	0.848073	0.718263	0.809947	1.59914	1.27429	0.816163	0.134764	normal	1.38532	0.0310014	up	0	543	AT1G22360	UDP-glucosyl transferase 85A2	NA	UDP-glucosyl transferase 85A2 (UGT85A2); FUNCTIONS IN: UDP-glycosyltransferase activity, transferase activity, transferring glycosyl groups, glucuronosyltransferase activity; INVOLVED IN: metabolic process; LOCATED IN: cellular_component unknown; EXPRESSED IN: 21 plant structures; EXPRESSED DURING: 11 growth stages; CONTAINS InterPro DOMAIN/s: UDP-glucuronosyl/UDP-glucosyltransferase (InterPro:IP…
GRMZM2G041729	NA	0.552808	0.613752	0.633478	1.11921	1.04883	1.67609	1.40044	1.42428	1.127	1.11185	0.00280799	up	1.13416	0.00755147	up	1.74e-90	269	AT5G24270	Calcium-binding EF-hand family protein	encodes a calcium sensor that is essential for K+ nutrition, K+/Na+ selectivity, and salt tolerance. The protein is similar to calcineurin B. Lines carrying recessive mutations are hypersensitive to Na+ and Li+ stresses and is unable to grow in low K+. The growth defect is rescued by extracellular calcium.	SALT OVERLY SENSITIVE 3 (SOS3); CONTAINS InterPro DOMAIN/s: Recoverin (InterPro:IPR001125), EF-HAND 2 (InterPro:IPR018249), Calcineurin B protein (InterPro:IPR015757), EF-hand-like domain (InterPro:IPR011992), Calcium-binding EF-hand (InterPro:IPR002048); BEST Arabidopsis thaliana protein match is: calcineurin B-like protein 8 (TAIR:AT1G64480.1).
GRMZM2G041866	NA	0.0778115	0.0892981	0.0340034	0.946461	0.935552	1.47462	0.31441	0.213883	0.115475	4.48278	6.46706e-10	up	--	--	normal	3.19e-58	196	AT4G35160	O-methyltransferase family protein	NA	O-methyltransferase family protein; FUNCTIONS IN: methyltransferase activity, O-methyltransferase activity, protein dimerization activity; LOCATED IN: cytosol; CONTAINS InterPro DOMAIN/s: Winged helix-turn-helix transcription repressor DNA-binding (InterPro:IPR011991), Plant methyltransferase dimerisation (InterPro:IPR012967), O-methyltransferase, family 2 (InterPro:IPR001077), O-methyltransferas…
GRMZM2G042612	NA	2.22344	2.35796	1.86949	9.13192	8.97925	5.19335	4.99288	4.01746	2.78645	1.75348	1.8813e-14	up	0.526535	0.477163	normal	1.32e-05	39.3	AT5G43150	NA	NA	unknown protein; FUNCTIONS IN: molecular_function unknown; INVOLVED IN: biological_process unknown; LOCATED IN: mitochondrion; EXPRESSED IN: 22 plant structures; EXPRESSED DURING: 13 growth stages; Has 1807 Blast hits to 1807 proteins in 277 species: Archae - 0; Bacteria - 0; Metazoa - 736; Fungi - 347; Plants - 385; Viruses - 0; Other Eukaryotes - 339 (source: NCBI BLink).
GRMZM2G042639	NA	5.90459	5.15448	5.50504	23.6915	23.2896	15.9298	10.5796	11.98	9.3202	1.89465	4.01155e-10	up	0.971723	4.15682e-09	normal	3.13e-83	254	AT3G55040	glutathione transferase lambda 2	Encodes a member of the lambda family of glutathione transferases. It has thiol transferase activity and self S-glutathionylation activity in vitro.	glutathione transferase lambda 2 (GSTL2); INVOLVED IN: protein amino acid glutathionylation; LOCATED IN: chloroplast, chloroplast stroma; EXPRESSED IN: 23 plant structures; EXPRESSED DURING: 15 growth stages; CONTAINS InterPro DOMAIN/s: Thioredoxin fold (InterPro:IPR012335), Glutathione S-transferase, C-terminal-like (InterPro:IPR010987), Glutathione S-transferase/chloride channel, C-terminal (In…
GRMZM2G042677	NA	0.185524	0.0809676	0.191676	0.220474	0.178105	0.209254	2.38648	1.33625	1.30137	--	--	normal	3.58708	7.44666e-07	up	1.73e-75	245	AT1G27480	alpha/beta-Hydrolases superfamily protein	NA	alpha/beta-Hydrolases superfamily protein; FUNCTIONS IN: phosphatidylcholine-sterol O-acyltransferase activity; INVOLVED IN: lipid metabolic process; LOCATED IN: plasma membrane, vacuole; EXPRESSED IN: 21 plant structures; EXPRESSED DURING: 13 growth stages; CONTAINS InterPro DOMAIN/s: Lecithin:cholesterol acyltransferase (InterPro:IPR003386); Has 1076 Blast hits to 1070 proteins in 248 species: …
GRMZM2G042756	ZmEREB105	0.188758	0.79754	0.0406037	1.5424	3.50623	2.2872	0.334804	6.16669	3.6753	2.9273	0.00112158	up	3.3926	0.225488	normal	1.46e-52	172	AT4G25470	C-repeat/DRE binding factor 2	Encodes a member of the DREB subfamily A-1 of ERF/AP2 transcription factor family (CBF2). The protein contains one AP2 domain. There are six members in this subfamily, including CBF1, CBF2, and CBF3. This gene is involved in response to low temperature, abscisic acid, and circadian rhythm. Overexpressing this gene leads to increased freeze tolerance and induces the expression level of 85 cold-ind…	C-repeat/DRE binding factor 2 (CBF2); CONTAINS InterPro DOMAIN/s: DNA-binding, integrase-type (InterPro:IPR016177), Pathogenesis-related transcriptional factor/ERF, DNA-binding (InterPro:IPR001471); BEST Arabidopsis thaliana protein match is: C-repeat/DRE binding factor 1 (TAIR:AT4G25490.1); Has 30201 Blast hits to 17322 proteins in 780 species: Archae - 12; Bacteria - 1396; Metazoa - 17338; Fung…
GRMZM2G042789	NA	6.98976	5.01394	3.89525	199.252	250.625	154.687	288.625	403.403	256.977	5.2448	5.93774e-23	up	5.89338	1.53615e-28	up	3.25e-06	41.2	AT3G46860	Serine protease inhibitor, potato inhibitor I-type family protein	Predicted to encode a PR (pathogenesis-related) peptide that belongs to the PR-6 proteinase inhibitor family. Six putative PR-6-type protein encoding genes are found in Arabidopsis: At2g38900, At2g38870, At5g43570, At5g43580, At3g50020 and At3g46860.	Serine protease inhibitor, potato inhibitor I-type family protein; FUNCTIONS IN: serine-type endopeptidase inhibitor activity; INVOLVED IN: response to wounding, defense response; LOCATED IN: cellular_component unknown; CONTAINS InterPro DOMAIN/s: Proteinase inhibitor I13, potato inhibitor I (InterPro:IPR000864); BEST Arabidopsis thaliana protein match is: Serine protease inhibitor, potato inhibi…
GRMZM2G042895	ZmbHLH116	0.706266	1.79695	1.66305	5.22767	12.0713	4.4696	11.1138	32.4522	23.0559	2.39662	0.0451149	up	4.00042	0.00031437	up	1.31e-50	169	AT5G57150	basic helix-loop-helix (bHLH) DNA-binding superfamily protein	NA	basic helix-loop-helix (bHLH) DNA-binding superfamily protein; FUNCTIONS IN: DNA binding, sequence-specific DNA binding transcription factor activity; INVOLVED IN: regulation of transcription; LOCATED IN: nucleus; EXPRESSED IN: 24 plant structures; EXPRESSED DURING: 14 growth stages; CONTAINS InterPro DOMAIN/s: Helix-loop-helix DNA-binding domain (InterPro:IPR001092), Helix-loop-helix DNA-binding…
GRMZM2G043027	NA	0.0801378	0.119201	0	1.64334	0.561897	0.552898	3.7114	2.87067	2.49121	--	--	normal	5.88775	9.04121e-16	up	NA	NA	NA	NA	NA	NA
GRMZM2G043154	NA	1.01165	0.505043	0.930492	0.462273	0.552953	0.881151	2.21326	1.8506	1.21621	-0.403766	0.614985	normal	1.11616	0.019184	up	9.42e-123	369	AT5G17540	HXXXD-type acyl-transferase family protein	NA	HXXXD-type acyl-transferase family protein; FUNCTIONS IN: transferase activity, transferring acyl groups other than amino-acyl groups; INVOLVED IN: biological_process unknown; LOCATED IN: cellular_component unknown; EXPRESSED IN: 9 plant structures; EXPRESSED DURING: 4 anthesis, C globular stage, F mature embryo stage, petal differentiation and expansion stage; CONTAINS InterPro DOMAIN/s: Transfe…
GRMZM2G043162	NA	168.8	160.718	135.807	804.477	712.638	782.685	379.286	454.627	342.702	2.28178	6.0344e-140	up	1.3182	5.09997e-11	up	5.27e-52	166	AT1G60950	2Fe-2S ferredoxin-like superfamily protein	encodes a major leaf ferredoxin	FED A; FUNCTIONS IN: electron carrier activity, iron-sulfur cluster binding, 2 iron, 2 sulfur cluster binding; INVOLVED IN: photosynthetic electron transport chain, response to light stimulus; LOCATED IN: chloroplast stroma, chloroplast; EXPRESSED IN: 22 plant structures; EXPRESSED DURING: 13 growth stages; CONTAINS InterPro DOMAIN/s: 2Fe-2S ferredoxin, iron-sulphur binding site (InterPro:IPR0060…
GRMZM2G043191	NA	1.27956	1.07009	1.02768	2.60788	2.82461	1.88775	1.85792	1.61584	1.34494	1.10524	9.09829e-05	up	0.489607	0.280825	normal	2.54e-127	372	AT1G47510	inositol polyphosphate 5-phosphatase 11	Encodes a phosphatidylinositol polyphosphate 5-phosphatase. It can dephosphorylate PI(4,5)P2, PI(3,5)P2, and PI(3,4,5)P3, but, it is not active against PI(5)P or the water soluble inositol(1,4,5)P3 or inositol(1,3,4,5)P4. The transcript levels for this gene rise in response to auxin, ABA, and JA.	inositol polyphosphate 5-phosphatase 11 (5PTASE11); FUNCTIONS IN: hydrolase activity, phosphatidylinositol-3,4,5-trisphosphate 5-phosphatase activity, phosphatidylinositol-4,5-bisphosphate 5-phosphatase activity, phosphatidylinositol-3,5-bisphosphate 5-phosphatase activity; INVOLVED IN: response to jasmonic acid stimulus, response to auxin stimulus, N-terminal protein myristoylation, phosphoinosi…
GRMZM2G043336	NA	5.67475	6.26659	4.97192	22.1648	26.8243	16.3376	65.4611	74.8	48.8207	1.92804	1.04845e-06	up	3.43753	1.24521e-21	up	NA	NA	NA	NA	NA	NA
GRMZM2G043632	NA	0.808982	0.932899	1.40568	0.470699	0.382254	0.19341	0.403411	0.660339	0.550122	-1.54875	0.00301686	down	-0.964311	0.0884588	normal	2.2e-111	333	AT1G58430	GDSL-like Lipase/Acylhydrolase family protein	Encodes an anther-specific proline-rich protein.	RXF26; FUNCTIONS IN: hydrolase activity, acting on ester bonds, carboxylesterase activity; INVOLVED IN: lipid metabolic process; LOCATED IN: endomembrane system; EXPRESSED IN: 12 plant structures; EXPRESSED DURING: 6 growth stages; CONTAINS InterPro DOMAIN/s: Lipase, GDSL (InterPro:IPR001087), Esterase, SGNH hydrolase-type (InterPro:IPR013830); BEST Arabidopsis thaliana protein match is: GDSL-lik…
GRMZM2G043878	NA	3.80016	2.43225	3.04486	3.03433	3.47464	4.15315	18.8917	17.6159	14.8047	0.179083	0.694453	normal	2.44965	1.28633e-41	up	9.56e-72	224	AT5G48540	receptor-like protein kinase-related family protein	NA	receptor-like protein kinase-related family protein; FUNCTIONS IN: molecular_function unknown; INVOLVED IN: response to karrikin; LOCATED IN: endomembrane system; EXPRESSED IN: 21 plant structures; EXPRESSED DURING: 13 growth stages; CONTAINS InterPro DOMAIN/s: Protein of unknown function DUF26 (InterPro:IPR002902); BEST Arabidopsis thaliana protein match is: Receptor-like protein kinase-related …
GRMZM2G044472	NA	0	0	0	0.0683122	0.087096	0	4.8559	3.33107	3.32487	--	--	normal	Inf	3.36966e-35	up	2.39e-80	258	AT1G27480	alpha/beta-Hydrolases superfamily protein	NA	alpha/beta-Hydrolases superfamily protein; FUNCTIONS IN: phosphatidylcholine-sterol O-acyltransferase activity; INVOLVED IN: lipid metabolic process; LOCATED IN: plasma membrane, vacuole; EXPRESSED IN: 21 plant structures; EXPRESSED DURING: 13 growth stages; CONTAINS InterPro DOMAIN/s: Lecithin:cholesterol acyltransferase (InterPro:IPR003386); Has 1076 Blast hits to 1070 proteins in 248 species: …
GRMZM2G044724	NA	9.67219	9.73467	9.82522	24.2333	23.3605	19.5954	13.8228	14.4102	12.1464	1.18137	1.54295e-17	up	0.449537	0.00103599	normal	0	636	AT1G33560	Disease resistance protein (CC-NBS-LRR class) family	Encodes a NBS-LRR disease resistance protein that possesses N-terminal kinase subdomains. Activation tagged mutant of ADR1 showed elevated levels of SA and reactive oxygen species in addition to number of defense gene transcripts. Exhibits resistance to number of microbial pathogens.	ACTIVATED DISEASE RESISTANCE 1 (ADR1); FUNCTIONS IN: kinase activity; INVOLVED IN: response to water deprivation, response to karrikin, response to other organism, defense response; LOCATED IN: endomembrane system; EXPRESSED IN: 21 plant structures; EXPRESSED DURING: 13 growth stages; CONTAINS InterPro DOMAIN/s: NB-ARC (InterPro:IPR002182), Powdery mildew resistance protein, RPW8 domain (InterPro…
GRMZM2G045057	NA	1.54887	1.96609	1.08587	1.45314	0.917676	0.769497	0.149873	0.499631	0.564876	-0.584547	0.331555	normal	-1.98486	0.00066648	down	0	781	AT1G77690	like AUX1 3	Encodes an auxin influx carrier LAX3 (Like Aux1) that promotes lateral root emergence. Auxin-induced expression of LAX3 in turn induces a selection of cell-wall-remodelling enzymes, which are likely to promote cell separation in advance of developing lateral root primordia.	like AUX1 3 (LAX3); CONTAINS InterPro DOMAIN/s: Amino acid transporter, transmembrane (InterPro:IPR013057); BEST Arabidopsis thaliana protein match is: like AUXIN RESISTANT 2 (TAIR:AT2G21050.1); Has 1212 Blast hits to 1207 proteins in 154 species: Archae - 0; Bacteria - 0; Metazoa - 167; Fungi - 294; Plants - 716; Viruses - 0; Other Eukaryotes - 35 (source: NCBI BLink).
GRMZM2G045090	NA	0.0179438	0.00339595	0.00318466	0.341596	0.00517943	0.379135	0.000262493	0.000334012	0.000614618	5.4783	0.0354842	up	--	--	normal	0	2088	AT5G37830	oxoprolinase 1	Encodes a 5-oxoprolinase that acts in the glutathione degradation pathway and in 5-oxoproline metabolism.	oxoprolinase 1 (OXP1); CONTAINS InterPro DOMAIN/s: Hydantoinase B/oxoprolinase (InterPro:IPR003692), Hydantoinase/oxoprolinase (InterPro:IPR002821), Hydantoinaseoxoprolinase, N-terminal (InterPro:IPR008040); Has 1807 Blast hits to 1807 proteins in 277 species: Archae - 0; Bacteria - 0; Metazoa - 736; Fungi - 347; Plants - 385; Viruses - 0; Other Eukaryotes - 339 (source: NCBI BLink).
GRMZM2G045431	ZmbHLH150	0.349633	0.191452	0.138044	1.10261	1.07145	1.24239	0.289897	0.666145	0.248585	2.43117	2.24086e-07	up	--	--	normal	1.34e-40	142	AT5G67060	basic helix-loop-helix (bHLH) DNA-binding superfamily protein	NA	HECATE 1 (HEC1); FUNCTIONS IN: sequence-specific DNA binding transcription factor activity; INVOLVED IN: transmitting tissue development, carpel formation, regulation of transcription; LOCATED IN: nucleus; EXPRESSED IN: 9 plant structures; EXPRESSED DURING: 6 growth stages; CONTAINS InterPro DOMAIN/s: Helix-loop-helix DNA-binding domain (InterPro:IPR001092), Helix-loop-helix DNA-binding (InterPro…
GRMZM2G046290	NA	0.277139	0.378056	0.694079	0.943554	0.975227	1.09414	0.837631	0.566714	0.632697	1.15769	0.0326461	up	--	--	normal	4.75e-13	68.9	AT1G55110	indeterminate(ID)-domain 7	NA	indeterminate(ID)-domain 7 (IDD7); FUNCTIONS IN: sequence-specific DNA binding transcription factor activity, zinc ion binding, nucleic acid binding; INVOLVED IN: regulation of transcription; LOCATED IN: intracellular; EXPRESSED IN: 22 plant structures; EXPRESSED DURING: 13 growth stages; CONTAINS InterPro DOMAIN/s: Zinc finger, C2H2-like (InterPro:IPR015880), Zinc finger, C2H2-type (InterPro:IPR…
GRMZM2G046532	NA	0.983139	0.638447	0.961651	1.46952	0.605878	1.96495	2.53116	3.35671	2.78921	--	--	normal	1.80989	0.00631513	up	3.37e-22	84	AT2G02100	low-molecular-weight cysteine-rich 69	Predicted to encode a PR (pathogenesis-related) protein. Belongs to the plant defensin (PDF) family with the following members: At1g75830/PDF1.1, At5g44420/PDF1.2a, At2g26020/PDF1.2b, At5g44430/PDF1.2c, At2g26010/PDF1.3, At1g19610/PDF1.4, At1g55010/PDF1.5, At2g02120/PDF2.1, At2g02100/PDF2.2, At2g02130/PDF2.3, At1g61070/PDF2.4, At5g63660/PDF2.5, At2g02140/PDF2.6, At5g38330/PDF3.1 and At4g30070/PDF…	low-molecular-weight cysteine-rich 69 (LCR69); FUNCTIONS IN: peptidase inhibitor activity; INVOLVED IN: defense response; LOCATED IN: plasma membrane, plant-type cell wall; EXPRESSED IN: 23 plant structures; EXPRESSED DURING: 13 growth stages; CONTAINS InterPro DOMAIN/s: Gamma thionin (InterPro:IPR008176), Knottin (InterPro:IPR003614), Gamma Purothionin (InterPro:IPR008177); BEST Arabidopsis thal…
GRMZM2G046615	NA	4.21191	4.34808	3.86927	25.6133	28.8175	14.539	11.2738	9.30145	5.63908	2.45807	7.68104e-06	up	1.0856	0.0475984	up	3.74e-105	332	AT1G61680	terpene synthase 14	NA	terpene synthase 14 (TPS14); CONTAINS InterPro DOMAIN/s: Terpene synthase, metal-binding domain (InterPro:IPR005630), Terpenoid synthase (InterPro:IPR008949), Terpenoid cylases/protein prenyltransferase alpha-alpha toroid (InterPro:IPR008930), Terpene synthase-like (InterPro:IPR001906); BEST Arabidopsis thaliana protein match is: terpene synthase 02 (TAIR:AT4G16730.1); Has 1701 Blast hits to 1676…
GRMZM2G046618	NA	3.82305	6.19463	6.84133	3.34971	3.47905	3.68211	1.88185	2.86465	2.57029	-0.709772	0.107488	normal	-1.22808	0.0181091	down	5.86e-153	455	AT2G26440	Plant invertase/pectin methylesterase inhibitor superfamily	NA	Plant invertase/pectin methylesterase inhibitor superfamily; FUNCTIONS IN: enzyme inhibitor activity, pectinesterase activity; INVOLVED IN: cell wall modification; LOCATED IN: endomembrane system, cell wall, plant-type cell wall; EXPRESSED IN: 20 plant structures; EXPRESSED DURING: 13 growth stages; CONTAINS InterPro DOMAIN/s: Pectinesterase, active site (InterPro:IPR018040), Pectin lyase fold/vi…
GRMZM2G046782	NA	5.2649	6.29332	5.22791	8.68569	6.95313	6.27182	12.9394	12.4249	11.0536	0.364388	0.190697	normal	1.105	2.28e-10	up	1.15e-57	186	AT5G08350	GRAM domain-containing protein / ABA-responsive protein-related	NA	GRAM domain-containing protein / ABA-responsive protein-related; CONTAINS InterPro DOMAIN/s: GRAM (InterPro:IPR004182); BEST Arabidopsis thaliana protein match is: GRAM domain-containing protein / ABA-responsive protein-related (TAIR:AT5G23370.1); Has 358 Blast hits to 358 proteins in 24 species: Archae - 0; Bacteria - 0; Metazoa - 0; Fungi - 0; Plants - 358; Viruses - 0; Other Eukaryotes - 0 (so…
GRMZM2G046900	NA	20.3899	16.7186	14.2108	37.4425	34.0439	37.3807	17.0025	20.7791	17.3434	1.02016	3.92787e-17	up	0.0700124	0.956957	normal	1.45e-97	291	AT4G24380	NA	NA	INVOLVED IN: 10-formyltetrahydrofolate biosynthetic process, folic acid and derivative biosynthetic process; EXPRESSED IN: 24 plant structures; EXPRESSED DURING: 15 growth stages; CONTAINS InterPro DOMAIN/s: Serine hydrolase (InterPro:IPR005645); BEST Arabidopsis thaliana protein match is: alpha/beta-Hydrolases superfamily protein (TAIR:AT5G65400.1); Has 30201 Blast hits to 17322 proteins in 780 …
GRMZM2G047319	NA	3.92734	5.79292	3.03825	2.79442	2.62749	2.3969	0.356134	0.607609	0.51092	-0.743301	0.179396	normal	-3.16666	8.59092e-06	down	0	631	AT2G05920	Subtilase family protein	NA	Subtilase family protein; FUNCTIONS IN: identical protein binding, serine-type endopeptidase activity; INVOLVED IN: proteolysis, negative regulation of catalytic activity; LOCATED IN: cell wall, plant-type cell wall; EXPRESSED IN: 22 plant structures; EXPRESSED DURING: 13 growth stages; CONTAINS InterPro DOMAIN/s: Protease-associated PA (InterPro:IPR003137), Proteinase inhibitor, propeptide (Inte…
GRMZM2G047368	NA	4.46367	5.05714	3.88218	4.74948	5.33363	5.62152	12.9979	9.10303	7.78375	0.21581	0.489569	normal	1.13511	0.00323154	up	1.38e-161	455	AT2G37170	plasma membrane intrinsic protein 2	a member of the plasma membrane intrinsic protein subfamily PIP2. localizes to the plasma membrane and exhibits water transport activity in Xenopus oocyte. expressed specifically in the vascular bundles and protein level increases slightly during leaf dev	plasma membrane intrinsic protein 2 (PIP2B); FUNCTIONS IN: water channel activity; INVOLVED IN: response to water deprivation, response to salt stress, transport, water transport; LOCATED IN: plasma membrane, chloroplast, membrane; EXPRESSED IN: root, cultured cell, callus; EXPRESSED DURING: seedling growth; CONTAINS InterPro DOMAIN/s: Major intrinsic protein, conserved site (InterPro:IPR022357),…
GRMZM2G048295	ZmMYB72	0.776712	0.267194	0.38156	0.950237	1.09386	0.673324	0.826479	1.10714	1.08292	--	--	normal	1.31492	0.02922	up	2.57e-78	243	AT3G23250	myb domain protein 15	Member of the R2R3 factor gene family.	myb domain protein 15 (MYB15); CONTAINS InterPro DOMAIN/s: SANT, DNA-binding (InterPro:IPR001005), Homeodomain-like (InterPro:IPR009057), Myb, DNA-binding (InterPro:IPR014778), HTH transcriptional regulator, Myb-type, DNA-binding (InterPro:IPR017930), Homeodomain-related (InterPro:IPR012287), Myb transcription factor (InterPro:IPR015495); BEST Arabidopsis thaliana protein match is: myb domain pro…
GRMZM2G049211	NA	8.36473	7.3922	6.24296	19.0635	20.339	15.7133	11.7622	12.2948	11.4335	1.33364	2.80276e-15	up	0.688294	6.09599e-07	normal	0	634	AT2G14720	vacuolar sorting receptor 4	encodes a vacuolar sorting receptor	vacuolar sorting receptor 4 (VSR4); FUNCTIONS IN: calcium ion binding; INVOLVED IN: protein targeting to vacuole; LOCATED IN: trans-Golgi network, integral to plasma membrane, vacuole, Golgi transport complex; EXPRESSED IN: 9 plant structures; CONTAINS InterPro DOMAIN/s: Protease-associated PA (InterPro:IPR003137), EGF-like calcium-binding, conserved site (InterPro:IPR018097), EGF-like (InterPro:…
GRMZM2G049229	ZmbHLH91	0.000161589	0.00241689	0.000150971	2.64339	1.71581	1.36757	0.721342	0.000223233	1.7291	Inf	1.53168e-14	up	Inf	0.0658184	normal	7.94e-177	523	AT1G32640	Basic helix-loop-helix (bHLH) DNA-binding family protein	Encodes a MYC-related transcriptional activator with a typical DNA binding domain of a basic helix-loop-helix leucine zipper motif. Binds to an extended G-Box promoter motif. Its transcription is induced by dehydration stress and ABA treatment. Negative regulator of blue lightmediated photomorphogenic growth and blue and far-red-lightregulated gene expression. Positive regulator of lateral root f…	MYC2; FUNCTIONS IN: DNA binding, transcription activator activity, sequence-specific DNA binding transcription factor activity; INVOLVED IN: in 13 processes; LOCATED IN: nucleus; EXPRESSED IN: 26 plant structures; EXPRESSED DURING: 13 growth stages; CONTAINS InterPro DOMAIN/s: Helix-loop-helix DNA-binding domain (InterPro:IPR001092), Helix-loop-helix DNA-binding (InterPro:IPR011598); BEST Arabido…
GRMZM2G049349	NA	0.721059	0.448268	0.675779	0.239677	0.19563	0.272311	1.40271	0.57996	0.597139	-1.45392	0.00226348	down	0.464685	0.817697	normal	0	763	AT1G17870	ethylene-dependent gravitropism-deficient and yellow-green-like 3	S2P-like putative metalloprotease, also contain transmembrane helices near their C-termini and many of them, five of seven, contain a conserved zinc-binding motif HEXXH. Homolog of EGY1. Each of the EGY1 and EGY-like proteins share two additional highly conserved motifs, the previously reported NPDG motif (aa 442454 in EGY1, Rudner et al., 1999) and a newly defined GNLR motif (aa 171179 in EGY1).…	ETHYLENE-DEPENDENT GRAVITROPISM-DEFICIENT AND YELLOW-GREEN-LIKE 3 (EGY3); INVOLVED IN: response to high light intensity, response to hydrogen peroxide, response to heat; LOCATED IN: chloroplast; EXPRESSED IN: 17 plant structures; EXPRESSED DURING: 9 growth stages; BEST Arabidopsis thaliana protein match is: Peptidase M50 family protein (TAIR:AT5G35220.1); Has 660 Blast hits to 652 proteins in 203…
GRMZM2G049418	NA	3.52367	2.68798	2.64504	12.0746	11.8185	7.95885	4.78907	3.97219	3.33686	1.83327	1.26543e-07	up	0.432212	0.208651	normal	4.77e-133	393	AT4G25420	2-oxoglutarate (2OG) and Fe(II)-dependent oxygenase superfamily protein	Encodes gibberellin 20-oxidase that is involved in the later steps of the gibberellin biosynthetic pathway. Regulated by a circadian clock. Weak expression response to far red light.	GA20OX1; CONTAINS InterPro DOMAIN/s: Isopenicillin N synthase (InterPro:IPR002283), Oxoglutarate/iron-dependent oxygenase (InterPro:IPR005123); BEST Arabidopsis thaliana protein match is: gibberellin 20 oxidase 2 (TAIR:AT5G51810.1); Has 8544 Blast hits to 8501 proteins in 990 species: Archae - 0; Bacteria - 1084; Metazoa - 124; Fungi - 981; Plants - 4942; Viruses - 0; Other Eukaryotes - 1413 (sou…
GRMZM2G049538	NA	31.5357	27.0087	30.0615	98.7134	93.9626	72.1589	64.4952	55.2553	58.446	1.57708	8.87691e-13	up	1.02268	2.28093e-14	up	3.33e-142	435	AT1G79460	Terpenoid cyclases/Protein prenyltransferases superfamily protein	Encodes for a protein with ent-kaurene synthase B activity which catalyzes the second step in the cyclization of GGPP to ent-kaurene in the gibberellins biosynthetic pathway.	GA REQUIRING 2 (GA2); FUNCTIONS IN: ent-kaurene synthase activity; INVOLVED IN: gibberellin biosynthetic process, gibberellic acid mediated signaling pathway; LOCATED IN: chloroplast stroma, chloroplast, plastid; EXPRESSED IN: 25 plant structures; EXPRESSED DURING: 13 growth stages; CONTAINS InterPro DOMAIN/s: Terpene synthase, metal-binding domain (InterPro:IPR005630), Terpenoid synthase (InterP…
GRMZM2G049695	ZmMYBR24	3.47055	2.17233	2.692	5.19685	6.15001	3.46875	9.34369	7.80495	7.58401	0.909625	0.0274005	normal	1.55056	1.59973e-17	up	6.12e-48	164	AT5G56840	myb-like transcription factor family protein	NA	myb-like transcription factor family protein; CONTAINS InterPro DOMAIN/s: SANT, DNA-binding (InterPro:IPR001005), Homeodomain-like (InterPro:IPR009057), Myb, DNA-binding (InterPro:IPR014778), Zinc finger, CCHC-type (InterPro:IPR001878), HTH transcriptional regulator, Myb-type, DNA-binding (InterPro:IPR017930), Myb-like DNA-binding domain, SHAQKYF class (InterPro:IPR006447); BEST Arabidopsis thali…
GRMZM2G050234	NA	0.868169	0.58566	0.404101	8.27696	7.39456	6.15303	1.91007	3.06801	2.09804	3.55908	7.52407e-34	up	1.93289	0.000106155	up	1.21e-159	455	AT4G10500	2-oxoglutarate (2OG) and Fe(II)-dependent oxygenase superfamily protein	NA	2-oxoglutarate (2OG) and Fe(II)-dependent oxygenase superfamily protein; FUNCTIONS IN: oxidoreductase activity, acting on paired donors, with incorporation or reduction of molecular oxygen, 2-oxoglutarate as one donor, and incorporation of one atom each of oxygen into both donors, oxidoreductase activity; INVOLVED IN: secondary metabolic process; EXPRESSED IN: 12 plant structures; EXPRESSED DURIN…
GRMZM2G050307	NA	70.6312	55.7661	44.9911	124.907	127.61	120.87	80.9614	74.882	65.5766	1.10757	4.06934e-17	up	0.356821	0.253557	normal	1.02e-76	245	AT3G11480	S-adenosyl-L-methionine-dependent methyltransferases superfamily protein	The gene encodes a SABATH methyltransferase that methylates both salicylic acid and benzoic acid. It is highly expressed in flowers, induced by biotic and abiotic stress and thought to be involved in direct defense mechanism.	BSMT1; CONTAINS InterPro DOMAIN/s: SAM dependent carboxyl methyltransferase (InterPro:IPR005299); BEST Arabidopsis thaliana protein match is: S-adenosyl-L-methionine-dependent methyltransferases superfamily protein (TAIR:AT5G04370.1); Has 958 Blast hits to 946 proteins in 124 species: Archae - 0; Bacteria - 67; Metazoa - 9; Fungi - 5; Plants - 736; Viruses - 0; Other Eukaryotes - 141 (source: NCB…
GRMZM2G050412	NA	1.16016	0.603612	0.303475	1.9969	1.86103	1.23874	4.30215	5.51318	1.42808	1.3133	0.022264	up	2.46521	0.0530335	normal	3.54e-11	63.9	AT1G19715	Mannose-binding lectin superfamily protein	NA	Mannose-binding lectin superfamily protein; FUNCTIONS IN: molecular_function unknown; INVOLVED IN: biological_process unknown; LOCATED IN: cellular_component unknown; EXPRESSED IN: 22 plant structures; EXPRESSED DURING: 13 growth stages; CONTAINS InterPro DOMAIN/s: Mannose-binding lectin (InterPro:IPR001229); BEST Arabidopsis thaliana protein match is: Mannose-binding lectin superfamily protein (…
GRMZM2G050450	NA	0.686382	0.417518	0.40019	1.09547	1.23394	1.05994	7.5369	5.20245	4.34945	1.15765	0.0123587	up	3.50906	5.06632e-13	up	4.27e-123	370	AT5G17540	HXXXD-type acyl-transferase family protein	NA	HXXXD-type acyl-transferase family protein; FUNCTIONS IN: transferase activity, transferring acyl groups other than amino-acyl groups; INVOLVED IN: biological_process unknown; LOCATED IN: cellular_component unknown; EXPRESSED IN: 9 plant structures; EXPRESSED DURING: 4 anthesis, C globular stage, F mature embryo stage, petal differentiation and expansion stage; CONTAINS InterPro DOMAIN/s: Transfe…
GRMZM2G050768	NA	0.0871615	0	0.152175	0.197467	0.0869582	0	2.48221	1.75266	2.05406	--	--	normal	5.2211	1.47777e-08	up	NA	NA	NA	NA	NA	NA
GRMZM2G051185	NA	3.37132	4.15471	2.59762	2.04897	1.8121	1.14411	0.898989	1.39564	0.766193	-1.06068	0.00979372	down	-1.80996	5.27198e-05	down	2.94e-50	168	AT2G20520	FASCICLIN-like arabinogalactan 6	fasciclin-like arabinogalactan-protein 6 (Fla6)	FASCICLIN-like arabinogalactan 6 (FLA6); CONTAINS InterPro DOMAIN/s: FAS1 domain (InterPro:IPR000782); BEST Arabidopsis thaliana protein match is: FASCICLIN-like arabinoogalactan 9 (TAIR:AT1G03870.1); Has 1085 Blast hits to 1063 proteins in 208 species: Archae - 14; Bacteria - 391; Metazoa - 4; Fungi - 7; Plants - 614; Viruses - 0; Other Eukaryotes - 55 (source: NCBI BLink).
GRMZM2G051219	NA	8.79946	9.14832	8.12797	24.5996	29.9283	21.1944	15.6328	23.3046	17.3975	1.52877	5.73342e-12	up	1.11477	0.000336129	up	3.93e-167	479	AT5G17990	tryptophan biosynthesis 1	Encodes the tryptophan biosynthetic enzyme phosphoribosylanthranilate transferase (PAT1, called trpD in bacteria). Converts anthranilate and phosphoribosylpyrophosphate into phosphoribosylanthranilate and inorganic pyrophosphate.	tryptophan biosynthesis 1 (TRP1); FUNCTIONS IN: anthranilate phosphoribosyltransferase activity; INVOLVED IN: tryptophan biosynthetic process; LOCATED IN: chloroplast stroma, chloroplast, chloroplast envelope; EXPRESSED IN: 21 plant structures; EXPRESSED DURING: 13 growth stages; CONTAINS InterPro DOMAIN/s: Glycosyl transferase, family 3, N-terminal (InterPro:IPR017459), Anthranilate phosphoribos…
GRMZM2G051528	ZmMYB95	0.635956	0.487964	0.513033	1.62957	1.35908	1.42767	1.37893	1.26751	1.51927	1.42223	0.000397309	up	1.33944	0.00457383	up	5.49e-64	210	AT2G47460	myb domain protein 12	MYB12 belongs to subgroup 7 of the R2R3-MYB family. It strongly activates the promoters of chalcone synthase (CHS), flavanone 3-hydroxylase (F3H), flavonol synthase (FLS) and - to a lesser extent - chalcone flavanone isomerase (CHI), but cannot activate the promoters of flavonoid-3'hydroxylase (F3'H) and dihydroflavonol 4-reductase (DF). The activation requires a functional MYB recognition elemen…	myb domain protein 12 (MYB12); CONTAINS InterPro DOMAIN/s: SANT, DNA-binding (InterPro:IPR001005), Homeodomain-like (InterPro:IPR009057), Myb, DNA-binding (InterPro:IPR014778), HTH transcriptional regulator, Myb-type, DNA-binding (InterPro:IPR017930), Homeodomain-related (InterPro:IPR012287), Myb transcription factor (InterPro:IPR015495); BEST Arabidopsis thaliana protein match is: myb domain pro…
GRMZM2G051619	NA	2.49039	3.25523	2.27946	7.86386	10.9906	8.22538	4.55076	9.95801	6.37973	1.7408	3.77337e-08	up	1.37578	0.0703634	normal	3.27e-111	330	AT1G78440	Arabidopsis thaliana gibberellin 2-oxidase 1	Encodes a gibberellin 2-oxidase that acts on C19 gibberellins.	Arabidopsis thaliana gibberellin 2-oxidase 1 (ATGA2OX1); CONTAINS InterPro DOMAIN/s: Isopenicillin N synthase (InterPro:IPR002283), Oxoglutarate/iron-dependent oxygenase (InterPro:IPR005123); BEST Arabidopsis thaliana protein match is: gibberellin 2-oxidase (TAIR:AT1G30040.1); Has 8410 Blast hits to 8364 proteins in 975 species: Archae - 0; Bacteria - 1063; Metazoa - 88; Fungi - 964; Plants - 489…
GRMZM2G051806	NA	3.54914	3.65377	3.70376	8.44227	7.40045	7.01628	5.5294	7.1232	5.23553	1.05569	3.28874e-15	up	0.702906	0.00279239	normal	0	572	AT2G19860	hexokinase 2	Encodes a protein with hexokinase activity (AtHXK2) and acts as a sensor for plant sugar responses.	hexokinase 2 (HXK2); FUNCTIONS IN: fructokinase activity, hexokinase activity, glucokinase activity, ATP binding; INVOLVED IN: in 7 processes; LOCATED IN: mitochondrion, plastid; EXPRESSED IN: 28 plant structures; EXPRESSED DURING: 13 growth stages; CONTAINS InterPro DOMAIN/s: Hexokinase, N-terminal (InterPro:IPR022672), Hexokinase, conserved site (InterPro:IPR019807), Hexokinase, C-terminal (Int…
GRMZM2G051943	NA	2.10761	0.822809	1.00685	0.693024	1.97923	0.634882	40.5126	24.395	25.9428	-0.252774	0.898226	normal	4.52165	1.4309e-19	up	3.17e-105	311	AT3G54420	homolog of carrot EP3-3 chitinase	encodes an EP3 chitinase that is expressed during somatic embryogenesis in 'nursing' cells surrounding the embryos but not in embryos themselves. The gene is also expressed in mature pollen and growing pollen tubes until they enter the receptive synergid, but not in endosperm and integuments as in carrot. Post-embryonically, expression is found in hydathodes, stipules, root epidermis and emerging…	homolog of carrot EP3-3 chitinase (EP3); FUNCTIONS IN: chitinase activity; INVOLVED IN: somatic embryogenesis, plant-type hypersensitive response; LOCATED IN: cell wall; EXPRESSED IN: 18 plant structures; EXPRESSED DURING: 6 growth stages; CONTAINS InterPro DOMAIN/s: Chitin-binding, type 1, conserved site (InterPro:IPR018371), Glycoside hydrolase, family 19 (InterPro:IPR016283), Chitin-binding, t…
GRMZM2G052825	NA	0.546156	0.497803	0.349345	0.0713697	0.0467242	0.243434	0.550492	0.560916	0.576267	-2.05803	0.00463747	down	0.267388	0.88215	normal	5.06e-120	367	AT3G26300	cytochrome P450, family 71, subfamily B, polypeptide 34	putative cytochrome P450	cytochrome P450, family 71, subfamily B, polypeptide 34 (CYP71B34); FUNCTIONS IN: electron carrier activity, monooxygenase activity, iron ion binding, oxygen binding, heme binding; INVOLVED IN: oxidation reduction; LOCATED IN: endomembrane system; EXPRESSED IN: 22 plant structures; EXPRESSED DURING: 13 growth stages; CONTAINS InterPro DOMAIN/s: Cytochrome P450 (InterPro:IPR001128), Cytochrome P45…
GRMZM2G053669	NA	0.417206	0.523826	0.897802	0.644572	0.45149	0.656895	2.0816	1.40996	1.67799	-0.0836342	0.955475	normal	1.49107	4.07378e-05	up	0	868	AT3G47340	glutamine-dependent asparagine synthase 1	encodes a glutamine-dependent asparagine synthetase, the predicted ASN1 peptide contains a purF-type glutamine-binding domain, and is expressed predominantly in shoot tissues, where light has a negative effect on its mRNA accumulation. Expression is induced within 3 hours of dark treatment, in senescing leaves and treatment with exogenous photosynthesis inhibitor. Induction of gene expression was…	glutamine-dependent asparagine synthase 1 (ASN1); CONTAINS InterPro DOMAIN/s: Rossmann-like alpha/beta/alpha sandwich fold (InterPro:IPR014729), Asparagine synthase (InterPro:IPR001962), Asparagine synthase, glutamine-hydrolyzing (InterPro:IPR006426), Glutamine amidotransferase, type II (InterPro:IPR017932); BEST Arabidopsis thaliana protein match is: asparagine synthetase 2 (TAIR:AT5G65010.1); H…
GRMZM2G054123	NA	45.3321	40.0083	35.4104	168.959	171.796	121.779	82.2449	85.8785	69.7565	1.92206	1.60527e-11	up	0.958706	7.09681e-13	normal	0	716	AT1G02500	S-adenosylmethionine synthetase 1	encodes a S-adenosylmethionine synthetase. SAM1 is regulated by protein S-nitrosylation. The covalent binding of nitric oxide (NO) to the Cys114 residue inhibits the enzyme activity.	S-adenosylmethionine synthetase 1 (SAM1); FUNCTIONS IN: methionine adenosyltransferase activity; INVOLVED IN: response to cadmium ion, response to salt stress, ethylene biosynthetic process, S-adenosylmethionine biosynthetic process; LOCATED IN: cell wall, plasma membrane, membrane; EXPRESSED IN: 30 plant structures; EXPRESSED DURING: 17 growth stages; CONTAINS InterPro DOMAIN/s: S-adenosylmethio…
GRMZM2G054361	NA	0.0546113	0.219941	0.0468727	0.366983	0.368376	0.155332	0.499221	0.889541	0.540398	--	--	normal	2.65612	0.000756317	up	0	642	AT2G22810	1-aminocyclopropane-1-carboxylate synthase 4	key regulatory enzyme in the biosynthesis of the plant hormone ethylene. ACS4 is specifically induced by indoleacetic acid (IAA).	1-aminocyclopropane-1-carboxylate synthase 4 (ACS4); CONTAINS InterPro DOMAIN/s: 1-aminocyclopropane-1-carboxylate synthase (InterPro:IPR001176), Pyridoxal phosphate-dependent transferase, major domain (InterPro:IPR015424), Aminotransferase, class I/classII (InterPro:IPR004839), Aminotransferases, class-I, pyridoxal-phosphate-binding site (InterPro:IPR004838), Pyridoxal phosphate-dependent transf…
GRMZM2G055607	NA	0.351681	0.407739	0.282159	1.02535	0.773047	0.785231	0.499769	0.985043	0.662966	1.32928	0.000236164	up	1.05505	0.136419	normal	1.59e-129	378	AT2G15730	P-loop containing nucleoside triphosphate hydrolases superfamily protein	NA	P-loop containing nucleoside triphosphate hydrolases superfamily protein; BEST Arabidopsis thaliana protein match is: P-loop containing nucleoside triphosphate hydrolases superfamily protein (TAIR:AT4G34420.1); Has 149 Blast hits to 147 proteins in 26 species: Archae - 0; Bacteria - 31; Metazoa - 0; Fungi - 0; Plants - 118; Viruses - 0; Other Eukaryotes - 0 (source: NCBI BLink).
GRMZM2G055684	NA	3.3618	3.50828	2.42588	3.0597	2.67144	3.31975	1.17307	1.63685	1.11737	-0.0991993	0.82842	normal	-1.27142	7.08975e-05	down	0	552	AT2G05920	Subtilase family protein	NA	Subtilase family protein; FUNCTIONS IN: identical protein binding, serine-type endopeptidase activity; INVOLVED IN: proteolysis, negative regulation of catalytic activity; LOCATED IN: cell wall, plant-type cell wall; EXPRESSED IN: 22 plant structures; EXPRESSED DURING: 13 growth stages; CONTAINS InterPro DOMAIN/s: Protease-associated PA (InterPro:IPR003137), Proteinase inhibitor, propeptide (Inte…
GRMZM2G055698	NA	1.4691	1.56593	1.21891	4.37774	4.79982	2.47303	5.66782	8.83405	6.73793	1.47361	0.00609402	up	2.32155	1.12367e-08	up	3.63e-133	385	AT1G63120	RHOMBOID-like 2	AtRBL2 has been identified as a rhomboid protein involved in regulated intramembrane proteolysis (RIP). The enzyme has the proteolytic activity and substrate specificity comparable to the Drosophila Rho-1 protein.	RHOMBOID-like 2 (RBL2); CONTAINS InterPro DOMAIN/s: Peptidase S54, rhomboid (InterPro:IPR002610); BEST Arabidopsis thaliana protein match is: RHOMBOID-like protein 6 (TAIR:AT1G12750.3); Has 6856 Blast hits to 6855 proteins in 1947 species: Archae - 152; Bacteria - 4411; Metazoa - 521; Fungi - 179; Plants - 374; Viruses - 0; Other Eukaryotes - 1219 (source: NCBI BLink).
GRMZM2G055834	NA	5.07472	3.11617	3.07253	11.1848	9.62692	10.7904	9.22516	8.34213	6.16144	1.47782	1.99153e-19	up	1.06305	0.000493502	up	0	637	AT2G37900	Major facilitator superfamily protein	NA	Major facilitator superfamily protein; FUNCTIONS IN: transporter activity; INVOLVED IN: oligopeptide transport; LOCATED IN: membrane; EXPRESSED IN: 15 plant structures; EXPRESSED DURING: 7 growth stages; CONTAINS InterPro DOMAIN/s: PTR2 family proton/oligopeptide symporter, conserved site (InterPro:IPR018456), Oligopeptide transporter (InterPro:IPR000109), Major facilitator superfamily, general s…
GRMZM2G056216	NA	2.86654	3.21626	4.7477	1.465	1.75681	1.01661	4.74201	2.57074	5.59234	-1.41615	0.0139298	down	0.248877	0.908465	normal	NA	NA	NA	NA	NA	NA
GRMZM2G056469	NA	0	0	0	0.421116	0.217324	0.171646	1.23375	1.39335	1.69958	--	--	normal	Inf	5.18397e-19	up	0	524	AT2G20340	Pyridoxal phosphate (PLP)-dependent transferases superfamily protein	NA	Pyridoxal phosphate (PLP)-dependent transferases superfamily protein; FUNCTIONS IN: pyridoxal phosphate binding, carboxy-lyase activity, catalytic activity, tyrosine decarboxylase activity; INVOLVED IN: response to wounding, cellular amino acid metabolic process; LOCATED IN: cellular_component unknown; EXPRESSED IN: 22 plant structures; EXPRESSED DURING: 13 growth stages; CONTAINS InterPro DOMAIN…
GRMZM2G056500	NA	137.798	151.325	120.267	690.172	664.349	660.652	167.189	256.604	182.279	2.28952	2.19056e-150	up	0.551423	0.214983	normal	NA	NA	NA	NA	NA	NA
GRMZM2G056513	NA	5.47822	4.69767	4.63779	11.8624	12.1627	11.4311	8.26115	9.51391	7.95102	1.26868	1.86707e-13	up	0.80671	0.000682085	normal	NA	NA	NA	NA	NA	NA
GRMZM2G056750	NA	0.020476	0.0145379	0.102269	0.216614	0.136861	0.0234667	0.528869	0.601855	0.656684	--	--	normal	3.36133	9.44228e-05	up	4.17e-32	132	AT2G38440	SCAR homolog 2	Encodes a subunit of the WAVE complex. The WAVE complex is required for activation of ARP2/3 complex which functions in actin microfilament nucleation and branching. Mutations cause defects in both the actin and microtubule cytoskeletons that result in aberrant epidermal cell expansion. itb1 mutants showed irregularities in trichome branch positioning and expansion. The SHD domain of this protein…	SCAR homolog 2 (SCAR2); FUNCTIONS IN: molecular_function unknown; INVOLVED IN: in 6 processes; LOCATED IN: SCAR complex, plasma membrane, cytoplasm; EXPRESSED IN: 26 plant structures; EXPRESSED DURING: 13 growth stages; CONTAINS InterPro DOMAIN/s: Actin-binding WH2 (InterPro:IPR003124); BEST Arabidopsis thaliana protein match is: SCAR family protein 4 (TAIR:AT5G01730.1); Has 5162 Blast hits to 22…
GRMZM2G056786	NA	1.87608	1.48219	1.54465	0.747517	0.914075	0.585202	1.05039	0.961267	0.963626	-1.17785	0.00434151	down	-0.748483	0.169968	normal	1.21e-45	161	AT1G04360	RING/U-box superfamily protein	NA	RING/U-box superfamily protein; FUNCTIONS IN: zinc ion binding; EXPRESSED IN: hypocotyl, root; CONTAINS InterPro DOMAIN/s: Zinc finger, RING-type (InterPro:IPR001841), Zinc finger, C3HC4 RING-type (InterPro:IPR018957); BEST Arabidopsis thaliana protein match is: RING/U-box superfamily protein (TAIR:AT5G43420.1); Has 9268 Blast hits to 9239 proteins in 300 species: Archae - 0; Bacteria - 0; Metazo…
GRMZM2G056908	NA	0.226403	0.164346	0.25741	1.12897	0.937199	1.5492	1.16217	1.83351	1.46186	--	--	normal	2.99286	0.000214601	up	2.21e-134	383	AT5G47450	tonoplast intrinsic protein 2;3	Tonoplast intrinsic protein, transports ammonium (NH3) and methylammonium across the tonoplast membrane, gene expression shows diurnal regulation and is upregulated by ammonium (NH3).	tonoplast intrinsic protein 2;3 (TIP2;3); CONTAINS InterPro DOMAIN/s: Major intrinsic protein, conserved site (InterPro:IPR022357), Aquaporin (InterPro:IPR012269), Major intrinsic protein (InterPro:IPR000425); BEST Arabidopsis thaliana protein match is: tonoplast intrinsic protein 2;2 (TAIR:AT4G17340.1); Has 1807 Blast hits to 1807 proteins in 277 species: Archae - 0; Bacteria - 0; Metazoa - 736;…
GRMZM2G057116	ZmWRKY34	2.77857	2.67427	1.78811	7.12444	8.70798	5.87386	4.51848	4.63452	6.70398	1.55912	6.24468e-07	up	1.11307	0.00908649	up	9.34e-40	137	AT5G26170	WRKY DNA-binding protein 50	member of WRKY Transcription Factor; Group II-c	WRKY DNA-binding protein 50 (WRKY50); CONTAINS InterPro DOMAIN/s: DNA-binding WRKY (InterPro:IPR003657); BEST Arabidopsis thaliana protein match is: WRKY DNA-binding protein 51 (TAIR:AT5G64810.1); Has 30201 Blast hits to 17322 proteins in 780 species: Archae - 12; Bacteria - 1396; Metazoa - 17338; Fungi - 3422; Plants - 5037; Viruses - 0; Other Eukaryotes - 2996 (source: NCBI BLink).
GRMZM2G057262	NA	1.05961	0.966412	0.932937	2.70077	2.00646	2.14663	2.62733	2.15114	1.86407	1.19285	0.00054261	up	1.15522	0.00423517	up	6.77e-49	169	AT1G32740	SBP (S-ribonuclease binding protein) family protein	NA	SBP (S-ribonuclease binding protein) family protein; FUNCTIONS IN: zinc ion binding; INVOLVED IN: biological_process unknown; LOCATED IN: cellular_component unknown; EXPRESSED IN: 11 plant structures; EXPRESSED DURING: M germinated pollen stage, 4 anthesis, C globular stage, petal differentiation and expansion stage; CONTAINS InterPro DOMAIN/s: Zinc finger, RING-type (InterPro:IPR001841), S-ribon…
GRMZM2G057467	NA	6.05323	6.95835	3.17661	3.50552	3.58385	5.18413	0.955106	1.18584	1.22156	-0.427702	0.565307	normal	-2.36067	0.00177994	down	2.25e-23	95.5	AT5G48750	Cytochrome b561/ferric reductase transmembrane with DOMON related domain	NA	Cytochrome b561/ferric reductase transmembrane with DOMON related domain; CONTAINS InterPro DOMAIN/s: Protein of unknown function DUF568, DOMON-like (InterPro:IPR007613), DOMON related (InterPro:IPR005018), Cytochrome b561/ferric reductase transmembrane (InterPro:IPR006593); BEST Arabidopsis thaliana protein match is: Cytochrome b561/ferric reductase transmembrane with DOMON related domain (TAIR:…
GRMZM2G058024	NA	0.0470312	0	0	4.97383	3.33788	2.01245	0.677889	1.50879	0.818185	7.90161	3.80993e-09	up	--	--	normal	4.26e-149	432	AT3G11180	2-oxoglutarate (2OG) and Fe(II)-dependent oxygenase superfamily protein	NA	2-oxoglutarate (2OG) and Fe(II)-dependent oxygenase superfamily protein; FUNCTIONS IN: oxidoreductase activity, iron ion binding; INVOLVED IN: oxidation reduction; LOCATED IN: cellular_component unknown; EXPRESSED IN: inflorescence meristem, male gametophyte, flower, pollen tube; EXPRESSED DURING: L mature pollen stage, M germinated pollen stage, 4 anthesis, petal differentiation and expansion st…
GRMZM2G058036	NA	22.961	27.6997	32.7635	9.55023	11.9233	15.0024	31.6759	24.2008	28.9312	-1.22144	1.23401e-07	down	0.0219434	0.997479	normal	NA	NA	NA	NA	NA	NA
GRMZM2G058149	NA	0.778707	0.854772	0.537956	1.81085	3.17202	1.17854	2.15595	2.30145	1.71911	1.52348	0.107239	normal	1.4993	2.88364e-05	up	1.32e-122	373	AT4G16820	alpha/beta-Hydrolases superfamily protein	Encodes a lipase that hydrolyzes phosphatidylcholine, glycolipids as well as triacylglycerols.	alpha/beta-Hydrolases superfamily protein; FUNCTIONS IN: galactolipase activity, triglyceride lipase activity, phospholipase A1 activity; INVOLVED IN: lipid metabolic process; LOCATED IN: chloroplast; EXPRESSED IN: sperm cell, cultured cell; CONTAINS InterPro DOMAIN/s: Lipase, class 3 (InterPro:IPR002921); BEST Arabidopsis thaliana protein match is: alpha/beta-Hydrolases superfamily protein (TAIR…
GRMZM2G058173	NA	1.11193	1.22666	1.13409	5.04153	6.05235	3.90144	2.84087	4.63876	3.31194	2.13759	1.01714e-14	up	1.66968	0.000338376	up	1.25e-71	227	AT5G58770	Undecaprenyl pyrophosphate synthetase family protein	NA	Undecaprenyl pyrophosphate synthetase family protein; FUNCTIONS IN: dehydrodolichyl diphosphate synthase activity; INVOLVED IN: dolichol biosynthetic process; LOCATED IN: chloroplast; EXPRESSED IN: 15 plant structures; EXPRESSED DURING: 9 growth stages; CONTAINS InterPro DOMAIN/s: Di-trans-poly-cis-decaprenylcistransferase-like, conserved site (InterPro:IPR018520), Di-trans-poly-cis-decaprenylcis…
GRMZM2G058404	NA	0.710604	0.629633	0.694732	10.8619	14.5689	9.78171	4.88222	5.64062	4.07245	4.1443	2.47897e-18	up	2.85913	4.36262e-21	up	7.36e-115	342	AT4G36810	geranylgeranyl pyrophosphate synthase 1	Encodes a protein with geranylgeranyl pyrophosphate synthase activity involved in isoprenoid biosynthesis. The enzyme appears to be targeted to the chloroplast in epidermal cells and guard cells of leaves, and in etioplasts in roots.	geranylgeranyl pyrophosphate synthase 1 (GGPS1); FUNCTIONS IN: farnesyltranstransferase activity; INVOLVED IN: isoprenoid biosynthetic process; LOCATED IN: etioplast, chloroplast; EXPRESSED IN: 23 plant structures; EXPRESSED DURING: 13 growth stages; CONTAINS InterPro DOMAIN/s: Polyprenyl synthetase-related (InterPro:IPR017446), Terpenoid synthase (InterPro:IPR008949), Polyprenyl synthetase (Inte…
GRMZM2G058702	NA	1.48225	2.02885	1.11386	1.24198	1.1593	1.52974	0.493117	0.632917	0.434334	-0.243171	0.656396	normal	-1.57144	0.000737544	down	0	578	AT3G25860	2-oxoacid dehydrogenases acyltransferase family protein	Nuclear encoded dihydrolipoamide S-acetyltransferase (LTA2) that encodes teh Pyruvate Decarboxylase E2 subunit. Mutant has embryo defect.	LTA2; FUNCTIONS IN: dihydrolipoyllysine-residue acetyltransferase activity; INVOLVED IN: metabolic process, acetyl-CoA biosynthetic process from pyruvate; LOCATED IN: cytosolic ribosome, chloroplast stroma, chloroplast, membrane, chloroplast envelope; EXPRESSED IN: 24 plant structures; EXPRESSED DURING: 15 growth stages; CONTAINS InterPro DOMAIN/s: 2-oxo acid dehydrogenase, lipoyl-binding site (I…
GRMZM2G059033	NA	0.371064	0.491024	0.261433	0.812565	1.10023	1.49304	0.844904	0.841248	0.917403	1.36238	0.000958767	up	1.06926	0.0573495	normal	0	941	AT1G48410	Stabilizer of iron transporter SufD / Polynucleotidyl transferase	Encodes an RNA Slicer that selectively recruits microRNAs and siRNAs. There is currently no evidence that AGO1 Slicer is in a high molecular weight RNA-induced silencing complex (RISC). Mutants are defective in post-transcriptional gene silencing and have pleiotropic developmental and morphological defects. Through its action on the regulation of ARF17 expression, the protein regulates genes invo…	ARGONAUTE 1 (AGO1); FUNCTIONS IN: protein binding, endoribonuclease activity, siRNA binding, miRNA binding; INVOLVED IN: in 11 processes; LOCATED IN: cytosol, nucleus, cytoplasm; EXPRESSED IN: 25 plant structures; EXPRESSED DURING: 13 growth stages; CONTAINS InterPro DOMAIN/s: Domain of unknown function DUF1785 (InterPro:IPR014811), Stem cell self-renewal protein Piwi (InterPro:IPR003165), Argona…
GRMZM2G059064	NA	1.42048	0.604164	0.263654	1.61458	3.00633	1.74031	3.35235	2.19829	2.58974	--	--	normal	1.78139	0.00603413	up	3.51e-05	40	AT2G22880	VQ motif-containing protein	NA	VQ motif-containing protein; FUNCTIONS IN: molecular_function unknown; INVOLVED IN: biological_process unknown; LOCATED IN: chloroplast; EXPRESSED IN: 8 plant structures; EXPRESSED DURING: LP.06 six leaves visible, LP.04 four leaves visible, LP.10 ten leaves visible, LP.08 eight leaves visible, LP.12 twelve leaves visible; CONTAINS InterPro DOMAIN/s: VQ (InterPro:IPR008889); BEST Arabidopsis thal…
GRMZM2G059117	NA	0.472406	0.55434	0.871608	0.209881	0.134277	0.124725	0.209321	0.296634	0.261005	-2.09733	0.000327121	down	-1.35134	0.0211998	down	0	986	AT3G28040	Leucine-rich receptor-like protein kinase family protein	NA	Leucine-rich receptor-like protein kinase family protein; FUNCTIONS IN: protein serine/threonine kinase activity, kinase activity, ATP binding; INVOLVED IN: transmembrane receptor protein tyrosine kinase signaling pathway, protein amino acid phosphorylation; LOCATED IN: endomembrane system; EXPRESSED IN: 23 plant structures; EXPRESSED DURING: 13 growth stages; CONTAINS InterPro DOMAIN/s: Protein …
GRMZM2G059693	NA	1.72464	0.463788	0.153594	5.41909	3.88282	3.29044	67.398	71.3458	59.9116	2.44067	3.75775e-05	up	6.42907	3.55557e-240	up	2.15e-94	300	AT3G14360	alpha/beta-Hydrolases superfamily protein	NA	alpha/beta-Hydrolases superfamily protein; FUNCTIONS IN: triglyceride lipase activity; INVOLVED IN: lipid metabolic process; LOCATED IN: cellular_component unknown; EXPRESSED IN: 23 plant structures; EXPRESSED DURING: 12 growth stages; CONTAINS InterPro DOMAIN/s: Lipase, class 3 (InterPro:IPR002921); BEST Arabidopsis thaliana protein match is: alpha/beta-Hydrolases superfamily protein (TAIR:AT5G4…
GRMZM2G059964	NA	11.6799	9.72714	7.00764	12.3149	10.9577	14.0617	27.0714	32.8363	22.8269	0.367563	0.248542	normal	1.52589	2.39805e-07	up	3.54e-16	71.2	AT2G45180	Bifunctional inhibitor/lipid-transfer protein/seed storage 2S albumin superfamily protein	NA	Bifunctional inhibitor/lipid-transfer protein/seed storage 2S albumin superfamily protein; FUNCTIONS IN: lipid binding; INVOLVED IN: lipid transport; LOCATED IN: chloroplast thylakoid membrane; EXPRESSED IN: 22 plant structures; EXPRESSED DURING: 13 growth stages; CONTAINS InterPro DOMAIN/s: Bifunctional inhibitor/plant lipid transfer protein/seed storage (InterPro:IPR016140), Plant lipid transfe…
GRMZM2G060029	NA	1.60467	2.53788	1.93049	0.676889	1.01306	0.979282	1.27496	1.76787	1.69366	-1.21125	0.00120875	down	-0.383108	0.543151	normal	5.89e-108	339	AT1G61350	ARM repeat superfamily protein	NA	ARM repeat superfamily protein; FUNCTIONS IN: binding; INVOLVED IN: biological_process unknown; LOCATED IN: cellular_component unknown; EXPRESSED IN: 22 plant structures; EXPRESSED DURING: 13 growth stages; CONTAINS InterPro DOMAIN/s: Armadillo-like helical (InterPro:IPR011989), Armadillo (InterPro:IPR000225), Armadillo-type fold (InterPro:IPR016024); BEST Arabidopsis thaliana protein match is: A…
GRMZM2G061099	NA	2.57288	2.55095	2.25969	5.28218	4.94411	4.28316	2.54682	3.83839	3.06714	1.00986	8.55323e-12	up	0.394829	0.344516	normal	0	615	AT4G08180	OSBP(oxysterol binding protein)-related protein 1C	NA	OSBP(oxysterol binding protein)-related protein 1C (ORP1C); FUNCTIONS IN: phosphoinositide binding, oxysterol binding; INVOLVED IN: steroid metabolic process, signal transduction; LOCATED IN: cellular_component unknown; EXPRESSED IN: 25 plant structures; EXPRESSED DURING: 15 growth stages; CONTAINS InterPro DOMAIN/s: Pleckstrin homology-type (InterPro:IPR011993), Pleckstrin homology (InterPro:IPR…
GRMZM2G061126	NA	94.0378	111.461	149.419	38.6803	42.7166	55.3286	116.376	133.079	150.317	-1.41851	0.000105146	down	0.162992	0.866096	normal	NA	NA	NA	NA	NA	NA
GRMZM2G061230	NA	2.50097	2.75349	1.45878	0.968476	0.690547	0.807335	1.19913	1.32851	0.995321	-1.48003	0.00295884	down	-0.956808	0.0778448	normal	1.66e-121	358	AT4G25980	Peroxidase superfamily protein	NA	Peroxidase superfamily protein; FUNCTIONS IN: peroxidase activity; INVOLVED IN: response to oxidative stress, oxidation reduction; LOCATED IN: endomembrane system; EXPRESSED IN: shoot apex, embryo, seed; EXPRESSED DURING: E expanded cotyledon stage, D bilateral stage; CONTAINS InterPro DOMAIN/s: Haem peroxidase (InterPro:IPR010255), Plant peroxidase (InterPro:IPR000823), Peroxidases heam-ligand b…
GRMZM2G061487	ZmEREB204	9.307	11.46	7.618	14.642	14.292	16.362	11.092	15.199	11.873	1.47	0.010745	up	1.237	0.00283777	up	1.78e-54	180	AT4G39780	Integrase-type DNA-binding superfamily protein	encodes a member of the DREB subfamily A-6 of ERF/AP2 transcription factor family. The protein contains one AP2 domain. There are 8 members in this subfamily including RAP2.4.	Integrase-type DNA-binding superfamily protein; FUNCTIONS IN: DNA binding, sequence-specific DNA binding transcription factor activity; INVOLVED IN: regulation of transcription, DNA-dependent; LOCATED IN: nucleus; EXPRESSED IN: 15 plant structures; EXPRESSED DURING: 6 growth stages; CONTAINS InterPro DOMAIN/s: DNA-binding, integrase-type (InterPro:IPR016177), Pathogenesis-related transcriptional …
GRMZM2G061527	NA	0.231212	0.295318	0.167965	0.86438	0.691548	0.396933	0.929174	0.542829	0.755657	1.51188	0.0207806	up	1.72542	0.000154486	up	0	649	AT1G74360	Leucine-rich repeat protein kinase family protein	NA	Leucine-rich repeat protein kinase family protein; FUNCTIONS IN: protein serine/threonine kinase activity, protein kinase activity, ATP binding; INVOLVED IN: transmembrane receptor protein tyrosine kinase signaling pathway, protein amino acid phosphorylation; LOCATED IN: mitochondrion; EXPRESSED IN: 15 plant structures; EXPRESSED DURING: 9 growth stages; CONTAINS InterPro DOMAIN/s: Protein kinase…
GRMZM2G061806	NA	1.57928	0.869155	0.8489	7.28657	6.76175	5.53655	2.96037	2.46157	3.28701	2.57904	1.38684e-22	up	1.41784	7.74954e-06	up	2.51e-40	151	AT5G48930	hydroxycinnamoyl-CoA shikimate/quinate hydroxycinnamoyl transferase	At5g48930 has been shown to encode for the hydroxycinnamoyl-Coenzyme A shikimate/quinate hydroxycinnamoyltransferase (HCT) both synthesizing and catabolizing the hydroxycinnamoylesters (coumaroyl/caffeoyl shikimate and quinate) involved in the phenylpropanoid pathway. Influence on the accumulation of flavonoids which in turn inhibit auxin transport and reduce plant growth.	hydroxycinnamoyl-CoA shikimate/quinate hydroxycinnamoyl transferase (HCT); CONTAINS InterPro DOMAIN/s: Transferase (InterPro:IPR003480); BEST Arabidopsis thaliana protein match is: HXXXD-type acyl-transferase family protein (TAIR:AT5G57840.1); Has 1807 Blast hits to 1807 proteins in 277 species: Archae - 0; Bacteria - 0; Metazoa - 736; Fungi - 347; Plants - 385; Viruses - 0; Other Eukaryotes - 33…
GRMZM2G061879	NA	0.123775	0.216928	0.137421	0.185887	0.381567	0.281918	6.77265	7.36771	6.8218	--	--	normal	5.65217	7.23576e-68	up	9.71e-67	218	AT5G45890	senescence-associated gene 12	Senescence-associated gene 12 (SAG12) encoding a cysteine protease influenced by cytokinin, auxin, and sugars.Localized to special vacuole found during senescence called senescence associated vacuoles which are different from central vacuole in the tonoplast composition and pH.	senescence-associated gene 12 (SAG12); CONTAINS InterPro DOMAIN/s: Peptidase C1A, papain (InterPro:IPR013128), Proteinase inhibitor I29, cathepsin propeptide (InterPro:IPR013201), Peptidase C1A, papain C-terminal (InterPro:IPR000668), Peptidase, cysteine peptidase active site (InterPro:IPR000169); BEST Arabidopsis thaliana protein match is: Cysteine proteinases superfamily protein (TAIR:AT3G49340…
GRMZM2G062034	NA	0.327635	0.416747	0.79975	0.158819	0.357203	0.180414	0.129929	0.112069	0.342923	-0.738286	0.240485	normal	-1.55373	0.0203527	down	5.4e-100	317	AT1G73860	P-loop containing nucleoside triphosphate hydrolases superfamily protein	NA	P-loop containing nucleoside triphosphate hydrolases superfamily protein; FUNCTIONS IN: microtubule motor activity, ATP binding; INVOLVED IN: microtubule-based movement; LOCATED IN: chloroplast; EXPRESSED IN: petal, sepal, male gametophyte, flower, pollen tube; EXPRESSED DURING: L mature pollen stage, M germinated pollen stage, 4 anthesis, petal differentiation and expansion stage; CONTAINS Inter…
GRMZM2G062673	NA	1.47525	1.82462	1.80407	4.07733	4.13127	4.72627	1.68718	5.39081	1.7111	1.33362	4.1505e-08	up	0.779161	0.761695	normal	1e-59	188	AT4G03290	EF hand calcium-binding protein family	NA	EF hand calcium-binding protein family; FUNCTIONS IN: calcium ion binding; INVOLVED IN: response to cold; LOCATED IN: nucleus, cytoplasm; EXPRESSED IN: 9 plant structures; EXPRESSED DURING: L mature pollen stage, M germinated pollen stage, 4 anthesis, C globular stage, petal differentiation and expansion stage; CONTAINS InterPro DOMAIN/s: EF-Hand 1, calcium-binding site (InterPro:IPR018247), EF-H…
GRMZM2G062946	NA	2.10024	2.35302	1.31174	9.38396	6.41173	6.75604	3.08251	3.1911	1.96824	1.9536	3.68875e-08	up	0.499905	0.448506	normal	8.15e-155	456	AT4G39490	cytochrome P450, family 96, subfamily A, polypeptide 10	member of CYP96A	cytochrome P450, family 96, subfamily A, polypeptide 10 (CYP96A10); FUNCTIONS IN: electron carrier activity, monooxygenase activity, iron ion binding, heme binding; INVOLVED IN: oxidation reduction; LOCATED IN: endomembrane system; EXPRESSED IN: 6 plant structures; EXPRESSED DURING: 4 anthesis, C globular stage; CONTAINS InterPro DOMAIN/s: Cytochrome P450 (InterPro:IPR001128), Cytochrome P450, E-…
GRMZM2G062974	NA	0.858263	1.09053	1.07251	3.03303	2.13733	2.13988	1.81373	1.80225	2.07926	1.16013	0.00116216	up	0.828293	0.115917	normal	1.17e-142	412	AT3G12500	basic chitinase	encodes a basic chitinase involved in ethylene/jasmonic acid mediated signalling pathway during systemic acquired resistance based on expression analyses.	basic chitinase (HCHIB); FUNCTIONS IN: chitinase activity; INVOLVED IN: response to cadmium ion, defense response to fungus, jasmonic acid and ethylene-dependent systemic resistance, ethylene mediated signaling pathway; LOCATED IN: plasma membrane, vacuole; EXPRESSED IN: 10 plant structures; EXPRESSED DURING: LP.06 six leaves visible, LP.04 four leaves visible, 4 anthesis, petal differentiation a…
GRMZM2G063042	NA	1.13179	1.05729	0.890413	0.0879422	0.497221	0.231876	0.407367	0.745647	1.19296	-1.94484	1.61074e-05	down	-0.409067	0.743137	normal	2.07e-113	346	AT2G43820	UDP-glucosyltransferase 74F2	Induced by Salicylic acid, virus, fungus and bacteria.Involved in the tryptophan synthesis pathway. Independent of NPR1 for their induction by salicylic acid. UGT74F1 transfers UDP:glucose to salicylic acid (forming a glucoside (SAG) and a glucose ester (SGE)), benzoic acid, and athranilate in vitro. UGT74F2 shows a weak ability to catalyze the formation of the p-aminobenzoate-glucose ester in vi…	UDP-glucosyltransferase 74F2 (UGT74F2); CONTAINS InterPro DOMAIN/s: UDP-glucuronosyl/UDP-glucosyltransferase (InterPro:IPR002213); BEST Arabidopsis thaliana protein match is: UDP-glycosyltransferase 74 F1 (TAIR:AT2G43840.1); Has 8409 Blast hits to 8329 proteins in 546 species: Archae - 0; Bacteria - 818; Metazoa - 2323; Fungi - 31; Plants - 5038; Viruses - 125; Other Eukaryotes - 74 (source: NCBI…
GRMZM2G063438	NA	21.8369	21.1578	21.1705	63.8167	64.7948	55.8361	30.9691	33.6166	32.368	1.50922	1.15226e-56	up	0.58914	2.97331e-06	normal	2.08e-82	259	AT5G66430	S-adenosyl-L-methionine-dependent methyltransferases superfamily protein	NA	S-adenosyl-L-methionine-dependent methyltransferases superfamily protein; FUNCTIONS IN: methyltransferase activity; INVOLVED IN: biological_process unknown; LOCATED IN: cellular_component unknown; EXPRESSED IN: pollen tube; CONTAINS InterPro DOMAIN/s: SAM dependent carboxyl methyltransferase (InterPro:IPR005299); BEST Arabidopsis thaliana protein match is: S-adenosyl-L-methionine-dependent methyl…
GRMZM2G063693	NA	1.16399	1.78003	0.88544	1.55767	0.907395	0.915639	0.102815	0.230832	0.100844	-0.181295	0.867033	normal	-3.31064	6.67036e-05	down	7.54e-85	253	AT1G70670	Caleosin-related family protein	NA	Caleosin-related family protein; CONTAINS InterPro DOMAIN/s: Caleosin related (InterPro:IPR007736); BEST Arabidopsis thaliana protein match is: Caleosin-related family protein (TAIR:AT1G70680.1); Has 341 Blast hits to 336 proteins in 61 species: Archae - 0; Bacteria - 0; Metazoa - 0; Fungi - 60; Plants - 278; Viruses - 0; Other Eukaryotes - 3 (source: NCBI BLink).
GRMZM2G063756	NA	79.8474	69.7888	62.5619	195.93	219.241	158.955	85.1329	91.8197	69.3066	1.42096	4.20736e-10	up	0.201637	0.589209	normal	9.32e-115	352	AT3G48280	cytochrome P450, family 71, subfamily A, polypeptide 25	putative cytochrome P450	cytochrome P450, family 71, subfamily A, polypeptide 25 (CYP71A25); FUNCTIONS IN: electron carrier activity, monooxygenase activity, iron ion binding, oxygen binding, heme binding; INVOLVED IN: oxidation reduction; CONTAINS InterPro DOMAIN/s: Cytochrome P450 (InterPro:IPR001128), Cytochrome P450, conserved site (InterPro:IPR017972), Cytochrome P450, E-class, group I (InterPro:IPR002401); BEST Ara…
GRMZM2G063975	NA	7.65053	9.7493	6.79105	9.96457	7.2796	6.46626	2.95026	4.31115	4.2395	-0.0529356	0.950372	normal	-1.09062	0.00191086	down	2.17e-53	170	AT5G18970	AWPM-19-like family protein	NA	AWPM-19-like family protein; FUNCTIONS IN: molecular_function unknown; INVOLVED IN: biological_process unknown; LOCATED IN: endomembrane system, membrane; EXPRESSED IN: 22 plant structures; EXPRESSED DURING: 13 growth stages; CONTAINS InterPro DOMAIN/s: AWPM-19-like (InterPro:IPR008390); BEST Arabidopsis thaliana protein match is: AWPM-19-like family protein (TAIR:AT5G46530.1); Has 1807 Blast hit…
GRMZM2G064091	NA	4.0343	3.71346	3.8074	1.69171	1.68286	1.71027	4.4429	3.66417	3.81467	-1.22622	7.62415e-10	down	0.0220211	0.999713	normal	0	574	AT1G12110	nitrate transporter 1.1	Encodes NRT1.1 (CHL1), a dual-affinity nitrate transporter. The protein is expressed in guard cells and function in stomatal opening. Mutants have less transpiration and are more tolerant to drought. Expressed in lateral roots. Involved in nitrate signaling which enables the plant root system to detect and exploit nitrate-rich soil patches. Comparing to the wild type, the mutant displays a strong…	nitrate transporter 1.1 (NRT1.1); FUNCTIONS IN: transporter activity, nitrate transmembrane transporter activity; INVOLVED IN: response to water deprivation, nitrate transport, response to nitrate; LOCATED IN: plasma membrane; EXPRESSED IN: 25 plant structures; EXPRESSED DURING: 12 growth stages; CONTAINS InterPro DOMAIN/s: PTR2 family proton/oligopeptide symporter, conserved site (InterPro:IPR01…
GRMZM2G064202	NA	0.663552	0.822477	0.625498	0.396914	0.657989	0.408637	0.0553082	0.478688	0.26991	-0.566018	0.349827	normal	-1.43933	0.0197116	down	1.56e-177	509	AT5G24318	O-Glycosyl hydrolases family 17 protein	NA	O-Glycosyl hydrolases family 17 protein; FUNCTIONS IN: cation binding, hydrolase activity, hydrolyzing O-glycosyl compounds, catalytic activity; INVOLVED IN: carbohydrate metabolic process; LOCATED IN: endomembrane system; CONTAINS InterPro DOMAIN/s: X8 (InterPro:IPR012946), Glycoside hydrolase, catalytic core (InterPro:IPR017853), Glycoside hydrolase, family 17 (InterPro:IPR000490), Glycoside hy…
GRMZM2G064250	NA	14.3037	10.7358	10.5537	5.78538	4.62451	6.28797	15.6075	8.28837	12.2519	-1.16175	1.80814e-15	down	-0.260424	0.603632	normal	NA	NA	NA	NA	NA	NA
GRMZM2G064406	NA	2.26308	2.15644	1.35496	6.15156	6.70145	3.99181	4.46875	2.6275	1.65629	1.53336	0.000172825	up	0.582449	0.6955	normal	2.49e-100	319	AT1G61680	terpene synthase 14	NA	terpene synthase 14 (TPS14); CONTAINS InterPro DOMAIN/s: Terpene synthase, metal-binding domain (InterPro:IPR005630), Terpenoid synthase (InterPro:IPR008949), Terpenoid cylases/protein prenyltransferase alpha-alpha toroid (InterPro:IPR008930), Terpene synthase-like (InterPro:IPR001906); BEST Arabidopsis thaliana protein match is: terpene synthase 02 (TAIR:AT4G16730.1); Has 1701 Blast hits to 1676…
GRMZM2G064605	NA	3.30521	5.35643	1.36826	1.69572	1.53123	1.16626	0.348078	0.410857	0.587641	-1.24891	0.293066	normal	-3.022	0.0461686	down	4.64e-93	280	AT5G40020	Pathogenesis-related thaumatin superfamily protein	NA	Pathogenesis-related thaumatin superfamily protein; FUNCTIONS IN: molecular_function unknown; INVOLVED IN: response to other organism; LOCATED IN: endomembrane system; EXPRESSED IN: 13 plant structures; EXPRESSED DURING: 6 growth stages; CONTAINS InterPro DOMAIN/s: Thaumatin, pathogenesis-related (InterPro:IPR001938); BEST Arabidopsis thaliana protein match is: Pathogenesis-related thaumatin supe…
GRMZM2G065471	NA	0.429558	0.612954	0.318492	1.07057	1.11561	0.544554	2.23517	1.72656	0.937414	--	--	normal	1.8523	0.0078428	up	2.95e-73	233	AT5G06570	alpha/beta-Hydrolases superfamily protein	NA	alpha/beta-Hydrolases superfamily protein; FUNCTIONS IN: hydrolase activity; INVOLVED IN: metabolic process; LOCATED IN: cellular_component unknown; EXPRESSED IN: 6 plant structures; EXPRESSED DURING: petal differentiation and expansion stage; CONTAINS InterPro DOMAIN/s: Alpha/beta hydrolase fold-3 (InterPro:IPR013094); BEST Arabidopsis thaliana protein match is: carboxyesterase 17 (TAIR:AT5G1608…
GRMZM2G065585	NA	4.6799	2.47124	3.768	15.5308	31.3383	13.4175	33.3966	30.3429	36.8495	2.47092	0.0104359	up	3.20207	3.82661e-48	up	8.15e-109	325	AT4G16260	Glycosyl hydrolase superfamily protein	NA	Glycosyl hydrolase superfamily protein; FUNCTIONS IN: cation binding, hydrolase activity, hydrolyzing O-glycosyl compounds, catalytic activity; INVOLVED IN: defense response to fungus, incompatible interaction, response to salt stress; LOCATED IN: cell wall, plasma membrane; EXPRESSED IN: 11 plant structures; EXPRESSED DURING: LP.06 six leaves visible, LP.04 four leaves visible, 4 anthesis, petal…
GRMZM2G065617	NA	0.811101	0.641833	0.84339	1.27185	1.06368	1.1413	1.75109	2.83729	1.48271	0.610616	0.140186	normal	1.42711	0.0262898	up	2.99e-38	140	AT2G43820	UDP-glucosyltransferase 74F2	Induced by Salicylic acid, virus, fungus and bacteria.Involved in the tryptophan synthesis pathway. Independent of NPR1 for their induction by salicylic acid. UGT74F1 transfers UDP:glucose to salicylic acid (forming a glucoside (SAG) and a glucose ester (SGE)), benzoic acid, and athranilate in vitro. UGT74F2 shows a weak ability to catalyze the formation of the p-aminobenzoate-glucose ester in vi…	UDP-glucosyltransferase 74F2 (UGT74F2); CONTAINS InterPro DOMAIN/s: UDP-glucuronosyl/UDP-glucosyltransferase (InterPro:IPR002213); BEST Arabidopsis thaliana protein match is: UDP-glycosyltransferase 74 F1 (TAIR:AT2G43840.1); Has 8409 Blast hits to 8329 proteins in 546 species: Archae - 0; Bacteria - 818; Metazoa - 2323; Fungi - 31; Plants - 5038; Viruses - 125; Other Eukaryotes - 74 (source: NCBI…
GRMZM2G066029	NA	0.492839	0.623159	0.664436	2.60787	2.17371	2.13966	0.931481	2.26936	2.02149	2.00628	2.3697e-05	up	1.59636	0.0764318	normal	NA	NA	NA	NA	NA	NA
GRMZM2G066101	NA	0.782897	0.79476	0.709737	0.655387	0.441114	0.536342	0.260152	0.306983	0.230419	-0.511952	0.144539	normal	-1.5593	1.91016e-05	down	0	1152	AT2G16440	Minichromosome maintenance (MCM2/3/5) family protein	NA	MINICHROMOSOME MAINTENANCE 4 (MCM4); FUNCTIONS IN: nucleoside-triphosphatase activity, DNA-dependent ATPase activity, DNA binding, nucleotide binding, ATP binding; INVOLVED IN: cell proliferation, DNA-dependent DNA replication initiation, DNA unwinding involved in replication; LOCATED IN: nuclear chromatin; EXPRESSED IN: 24 plant structures; EXPRESSED DURING: 16 growth stages; CONTAINS InterPro D…
GRMZM2G066326	NA	16.0184	27.4467	9.45952	12.3686	8.51065	11.2042	0.482544	1.336	1.22645	-0.744637	0.439976	normal	-4.13713	0.000821773	down	4.09e-164	468	AT4G35350	xylem cysteine peptidase 1	tracheary element vacuolar protein	xylem cysteine peptidase 1 (XCP1); FUNCTIONS IN: cysteine-type endopeptidase activity, cysteine-type peptidase activity; INVOLVED IN: proteolysis, developmental programmed cell death; LOCATED IN: nucleus, plant-type vacuole; EXPRESSED IN: 20 plant structures; EXPRESSED DURING: 10 growth stages; CONTAINS InterPro DOMAIN/s: Peptidase C1A, papain (InterPro:IPR013128), Proteinase inhibitor I29, cathe…
GRMZM2G066343	NA	8.157	11.3578	9.86709	3.63101	3.47545	3.58539	10.4762	8.18661	11.7236	-1.48794	1.32055e-08	down	0.0302247	0.99787	normal	7.79e-87	266	AT5G21950	alpha/beta-Hydrolases superfamily protein	NA	alpha/beta-Hydrolases superfamily protein; CONTAINS InterPro DOMAIN/s: Alpha/beta hydrolase fold-1 (InterPro:IPR000073); BEST Arabidopsis thaliana protein match is: alpha/beta-Hydrolases superfamily protein (TAIR:AT4G33180.1); Has 30201 Blast hits to 17322 proteins in 780 species: Archae - 12; Bacteria - 1396; Metazoa - 17338; Fungi - 3422; Plants - 5037; Viruses - 0; Other Eukaryotes - 2996 (sou…
GRMZM2G066428	NA	0.0364498	0.32131	0.28114	0.544375	3.39798	0.705737	2.44059	4.23925	4.01496	--	--	normal	4.13553	8.99395e-11	up	3.29e-130	389	AT5G15240	Transmembrane amino acid transporter family protein	NA	Transmembrane amino acid transporter family protein; CONTAINS InterPro DOMAIN/s: Amino acid transporter, transmembrane (InterPro:IPR013057); BEST Arabidopsis thaliana protein match is: Transmembrane amino acid transporter family protein (TAIR:AT3G28960.1); Has 5045 Blast hits to 4985 proteins in 317 species: Archae - 15; Bacteria - 153; Metazoa - 1796; Fungi - 1055; Plants - 1275; Viruses - 9; Ot…
GRMZM2G066489	NA	10.4176	7.81496	7.13747	19.6631	16.969	15.8002	11.064	8.63587	8.90614	1.06738	1.88226e-08	up	0.188811	0.756341	normal	0	956	AT1G05200	glutamate receptor 3.4	member of Putative ligand-gated ion channel subunit family	glutamate receptor 3.4 (GLR3.4); FUNCTIONS IN: protein binding, intracellular ligand-gated ion channel activity; INVOLVED IN: cellular calcium ion homeostasis, response to light stimulus; LOCATED IN: integral to membrane, membrane; EXPRESSED IN: 20 plant structures; EXPRESSED DURING: 13 growth stages; CONTAINS InterPro DOMAIN/s: Extracellular solute-binding protein, family 3 (InterPro:IPR001638),…
GRMZM2G066618	NA	1.10694	0.887501	0.872135	0.378023	0.301814	0.360873	0.217037	0.592562	0.29336	-1.4978	3.15682e-05	down	-1.41514	0.000462588	down	0	702	AT1G03990	Long-chain fatty alcohol dehydrogenase family protein	NA	Long-chain fatty alcohol dehydrogenase family protein; FUNCTIONS IN: oxidoreductase activity, oxidoreductase activity, acting on CH-OH group of donors, FAD binding; CONTAINS InterPro DOMAIN/s: Glucose-methanol-choline oxidoreductase, N-terminal (InterPro:IPR000172), Glucose-methanol-choline oxidoreductase, C-terminal (InterPro:IPR007867), Long-chain fatty alcohol dehydrogenase (InterPro:IPR012400…
GRMZM2G067225	NA	6.76416	9.86539	6.32902	71.1406	64.2906	38.3307	62.7476	54.8771	46.2872	2.90008	7.78798e-08	up	2.81737	1.84458e-39	up	0	560	AT5G42650	allene oxide synthase	Encodes a member of the cytochrome p450 CYP74 gene family that functions as an allene oxide synthase. This enzyme catalyzes dehydration of the hydroperoxide to an unstable allene oxide in the JA biosynthetic pathway. It shows a dual catalytic activity, the major one being a 13-AOS but also expressing a 9-AOS activity.	allene oxide synthase (AOS); FUNCTIONS IN: hydro-lyase activity, allene oxide synthase activity, oxygen binding; INVOLVED IN: in 7 processes; LOCATED IN: in 7 components; EXPRESSED IN: 23 plant structures; EXPRESSED DURING: 13 growth stages; CONTAINS InterPro DOMAIN/s: Cytochrome P450 (InterPro:IPR001128); BEST Arabidopsis thaliana protein match is: hydroperoxide lyase 1 (TAIR:AT4G15440.1); Has 1…
GRMZM2G067402	NA	1.60967	1.80748	1.74838	3.94769	3.30014	4.2978	5.84894	5.27055	7.72032	1.1388	0.000207759	up	1.77011	1.35785e-07	up	8.77e-79	236	AT2G16060	hemoglobin 1	Encodes a class 1 nonsymbiotic hemoglobin induced by low oxygen levels with very high oxygen affinity. It is not likely to be a hemoglobin transporter because of its extremely high affinity for oxygen.	hemoglobin 1 (HB1); FUNCTIONS IN: oxygen binding; INVOLVED IN: response to hypoxia; LOCATED IN: cell wall, plasma membrane; EXPRESSED IN: 22 plant structures; EXPRESSED DURING: 14 growth stages; CONTAINS InterPro DOMAIN/s: Leghaemoglobin (InterPro:IPR001032), Globin-like (InterPro:IPR009050), Leghaemoglobin, iron-binding site (InterPro:IPR019824), Globin, subset (InterPro:IPR000971), Globin (Inte…
GRMZM2G067485	NA	0	0	0	0.0589221	0.0777775	0.0886807	9.91535	4.4734	4.22624	--	--	normal	Inf	8.46214e-08	up	NA	NA	NA	NA	NA	NA
GRMZM2G068220	NA	0.447607	0.195944	0.638914	1.00294	1.17122	0.712219	0.847609	0.939607	0.500803	1.16854	0.0358207	up	0.826432	0.338077	normal	0	588	AT3G10960	AZA-guanine resistant1	Encodes a homolog of the adenine-guanine-hypoxanthine transporter AzgA of Aspergillus nidulans. Function as a plant adenine-guanine transporter. Two closely related genes exist in Arabidopsis: AT3G10960 (Azg1) and AT5G50300 (Azg2).	AZA-guanine resistant1 (AZG1); FUNCTIONS IN: transmembrane transporter activity, purine transmembrane transporter activity; INVOLVED IN: purine transport; LOCATED IN: membrane; EXPRESSED IN: 22 plant structures; EXPRESSED DURING: 13 growth stages; CONTAINS InterPro DOMAIN/s: Xanthine/uracil/vitamin C permease (InterPro:IPR006043); BEST Arabidopsis thaliana protein match is: Xanthine/uracil permea…
GRMZM2G068239	NA	1.48657	1.96448	0.953429	2.63196	3.16257	3.2038	2.30562	2.91402	2.50422	1.03716	0.00185431	up	0.79768	0.0863088	normal	5.55e-74	228	AT2G17730	NEP-interacting protein 2	Intrinsic thylakoid membrane protein that fixes RPOTmp on the stromal side of the thylakoid membrane.	NEP-interacting protein 2 (NIP2); CONTAINS InterPro DOMAIN/s: Zinc finger, RING-type (InterPro:IPR001841); BEST Arabidopsis thaliana protein match is: RING/U-box superfamily protein (TAIR:AT4G35840.1); Has 9242 Blast hits to 9216 proteins in 266 species: Archae - 0; Bacteria - 2; Metazoa - 2260; Fungi - 688; Plants - 5081; Viruses - 18; Other Eukaryotes - 1193 (source: NCBI BLink).
GRMZM2G068639	NA	1.69206	2.2993	1.52525	1.31153	1.25826	1.30514	0.422454	0.503068	0.62559	-0.551922	0.0886594	normal	-1.9141	2.68612e-06	down	0	661	AT2G46740	D-arabinono-1,4-lactone oxidase family protein	NA	D-arabinono-1,4-lactone oxidase family protein; FUNCTIONS IN: oxidoreductase activity, D-arabinono-1,4-lactone oxidase activity, FAD binding, catalytic activity; INVOLVED IN: oxidation reduction; LOCATED IN: cell wall; EXPRESSED IN: leaf apex, root; CONTAINS InterPro DOMAIN/s: D-arabinono-1,4-lactone oxidase (InterPro:IPR007173), FAD-binding, type 2 (InterPro:IPR016166), Plant-specific FAD-depend…
GRMZM2G068967	ZmEREB97	1.186	1.325	0.444	1.224	2.626	3.928	1.867	5.057	2.821	2.281	0.000376	up	2.822	0.325001	up	1.27e-29	111	AT5G44210	erf domain protein 9	encodes a member of the ERF (ethylene response factor) subfamily B-1 of ERF/AP2 transcription factor family (ATERF-9). The protein contains one AP2 domain. There are 15 members in this subfamily including ATERF-3, ATERF-4, ATERF-7, and leafy petiole.	erf domain protein 9 (ERF9); FUNCTIONS IN: transcription repressor activity, DNA binding, sequence-specific DNA binding transcription factor activity; INVOLVED IN: ethylene mediated signaling pathway, regulation of transcription, DNA-dependent; LOCATED IN: membrane; EXPRESSED IN: 13 plant structures; EXPRESSED DURING: 6 growth stages; CONTAINS InterPro DOMAIN/s: DNA-binding, integrase-type (Inter…
GRMZM2G070013	NA	2.54529	4.69789	1.88507	2.42471	2.10116	2.13231	0.422652	0.51372	0.831536	-0.489981	0.60815	normal	-2.49024	0.0292685	down	1.74e-68	213	AT5G46090	Protein of unknown function (DUF679)	NA	Protein of unknown function (DUF679); FUNCTIONS IN: molecular_function unknown; INVOLVED IN: biological_process unknown; LOCATED IN: chloroplast; CONTAINS InterPro DOMAIN/s: Protein of unknown function DUF679 (InterPro:IPR007770); BEST Arabidopsis thaliana protein match is: Protein of unknown function (DUF679) (TAIR:AT4G18425.1); Has 1807 Blast hits to 1807 proteins in 277 species: Archae - 0; Ba…
GRMZM2G070304	NA	0.112776	0.103936	0.0242223	0.925597	0.652893	0.221693	1.84691	1.06445	1.54155	3.08105	0.0270035	up	4.41068	1.24012e-13	up	1.75e-154	455	AT4G01950	glycerol-3-phosphate acyltransferase 3	Encodes a member of a family of proteins with glycerol-3-phosphate acyltransferase activity.	glycerol-3-phosphate acyltransferase 3 (GPAT3); FUNCTIONS IN: acyltransferase activity; INVOLVED IN: metabolic process; EXPRESSED IN: 14 plant structures; EXPRESSED DURING: 9 growth stages; CONTAINS InterPro DOMAIN/s: Phospholipid/glycerol acyltransferase (InterPro:IPR002123); BEST Arabidopsis thaliana protein match is: glycerol-3-phosphate acyltransferase 2 (TAIR:AT1G02390.1); Has 384 Blast hits…
GRMZM2G070500	NA	1.59153	2.05688	1.77213	7.25563	7.8908	6.53842	2.76634	4.79706	2.95644	1.97095	2.89079e-29	up	0.931886	0.115591	normal	1.11e-106	322	AT5G64700	nodulin MtN21 /EamA-like transporter family protein	NA	nodulin MtN21 /EamA-like transporter family protein; FUNCTIONS IN: molecular_function unknown; LOCATED IN: membrane; EXPRESSED IN: 10 plant structures; EXPRESSED DURING: 4 anthesis, C globular stage, petal differentiation and expansion stage; CONTAINS InterPro DOMAIN/s: Protein of unknown function DUF6, transmembrane (InterPro:IPR000620); BEST Arabidopsis thaliana protein match is: nodulin MtN21 …
GRMZM2G070825	NA	1.66022	0.813766	0.68002	4.0799	2.49578	2.29131	5.59272	5.34604	4.3937	1.49502	0.015025	up	2.29082	1.50214e-20	up	6.69e-75	241	AT1G28640	GDSL-like Lipase/Acylhydrolase superfamily protein	NA	GDSL-like Lipase/Acylhydrolase superfamily protein; FUNCTIONS IN: lipase activity, hydrolase activity, acting on ester bonds, carboxylesterase activity; INVOLVED IN: glycerol biosynthetic process, lipid metabolic process; LOCATED IN: endomembrane system; CONTAINS InterPro DOMAIN/s: Lipase, GDSL (InterPro:IPR001087); BEST Arabidopsis thaliana protein match is: GDSL-like Lipase/Acylhydrolase superf…
GRMZM2G071277	NA	0.72732	1.09798	0.43329	1.62073	2.21424	1.8185	2.17312	3.06712	2.95115	1.32341	0.0147993	up	1.87936	4.72441e-05	up	5.1e-36	127	AT3G61460	brassinosteroid-responsive RING-H2	Encodes a novel ring finger protein and forms an N-terminal hydrophobic domain and a C-terminal RING-H2 signature. Expression is down regulated by brassinolide.	brassinosteroid-responsive RING-H2 (BRH1); FUNCTIONS IN: zinc ion binding; INVOLVED IN: response to brassinosteroid stimulus, response to chitin; LOCATED IN: endomembrane system; EXPRESSED IN: 22 plant structures; EXPRESSED DURING: 13 growth stages; CONTAINS InterPro DOMAIN/s: Zinc finger, RING-type (InterPro:IPR001841), Zinc finger, C3HC4 RING-type (InterPro:IPR018957); BEST Arabidopsis thaliana…
GRMZM2G071288	NA	5.8194	8.94531	6.27382	4.78573	4.66922	3.88915	2.92346	4.38948	2.74833	-0.660959	0.0252069	normal	-1.06891	0.0060794	down	1.13e-86	265	AT5G19750	Peroxisomal membrane 22 kDa (Mpv17/PMP22) family protein	NA	Peroxisomal membrane 22 kDa (Mpv17/PMP22) family protein; FUNCTIONS IN: molecular_function unknown; INVOLVED IN: biological_process unknown; LOCATED IN: peroxisomal membrane, chloroplast, chloroplast envelope; EXPRESSED IN: 22 plant structures; EXPRESSED DURING: 13 growth stages; CONTAINS InterPro DOMAIN/s: Mpv17/PMP22 (InterPro:IPR007248); BEST Arabidopsis thaliana protein match is: Peroxisomal …
GRMZM2G071343	NA	1.2562	1.36948	0.580302	12.7564	10.2746	15.3761	2.53674	9.9684	2.43181	3.74126	9.56043e-26	up	2.34425	0.401576	normal	1.53e-137	409	AT5G13700	polyamine oxidase 1	Encodes a protein with polyamine oxidase activity. The mRNA of this gene is only expressed in very low amounts in the organs where it was detected (light-grown plants).	polyamine oxidase 1 (PAO1); FUNCTIONS IN: FAD binding, polyamine oxidase activity; INVOLVED IN: oxidation reduction; LOCATED IN: endomembrane system; EXPRESSED IN: 12 plant structures; EXPRESSED DURING: L mature pollen stage, M germinated pollen stage, 4 anthesis, petal differentiation and expansion stage; CONTAINS InterPro DOMAIN/s: Amine oxidase (InterPro:IPR002937), Flavin-containing amine oxi…
GRMZM2G071771	NA	2.29751	2.74566	3.23467	9.43639	8.62296	7.32865	33.8481	40.6314	24.9228	1.60316	2.24173e-10	up	3.57625	5.10822e-15	up	1.48e-14	65.5	AT5G48485	Bifunctional inhibitor/lipid-transfer protein/seed storage 2S albumin superfamily protein	encodes a putative apoplastic lipid transfer protein that is involved in systemic acquired resistance. Mutants in this gene exhibit wild-type local resistance to avirulent and virulent Pseudomonas syringae, but pathogenesis-related gene expression is abolished in uninoculated distant leaves and fail to develop SAR to virulent Pseudomonas or Peronospora parasitica.	DEFECTIVE IN INDUCED RESISTANCE 1 (DIR1); FUNCTIONS IN: lipid binding, lipid transporter activity; INVOLVED IN: systemic acquired resistance, lipid transport; LOCATED IN: endomembrane system; EXPRESSED IN: 22 plant structures; EXPRESSED DURING: 13 growth stages; CONTAINS InterPro DOMAIN/s: Bifunctional inhibitor/plant lipid transfer protein/seed storage (InterPro:IPR016140), Plant lipid transfer …
GRMZM2G072029	NA	1.18976	1.35537	1.33064	2.15808	2.49553	2.15581	1.92031	1.39789	1.78325	1.00083	0.00200026	up	0.537136	0.390967	normal	5.03e-123	359	AT1G79900	Mitochondrial substrate carrier family protein	encodes a mitochondrial ornithine transporter that exports ornithine from the mitochondria to the cytosol	BAC2; CONTAINS InterPro DOMAIN/s: Mitochondrial carrier protein (InterPro:IPR002067), Mitochondrial substrate carrier (InterPro:IPR001993), Mitochondrial substrate/solute carrier (InterPro:IPR018108); BEST Arabidopsis thaliana protein match is: Mitochondrial substrate carrier family protein (TAIR:AT5G46800.1); Has 25782 Blast hits to 14100 proteins in 457 species: Archae - 0; Bacteria - 6; Metazo…
GRMZM2G072529	NA	4.63438	5.73149	6.58157	5.32799	6.17329	6.07518	16.5301	14.9227	16.767	0.0414827	0.937907	normal	1.48858	6.24898e-23	up	6.84e-141	404	AT1G77330	2-oxoglutarate (2OG) and Fe(II)-dependent oxygenase superfamily protein	similar to 1-aminocyclopropane-1-carboxylate oxidase GI:3386565 from (Sorghum bicolor)	2-oxoglutarate (2OG) and Fe(II)-dependent oxygenase superfamily protein; CONTAINS InterPro DOMAIN/s: Oxoglutarate/iron-dependent oxygenase (InterPro:IPR005123); BEST Arabidopsis thaliana protein match is: ACC oxidase 2 (TAIR:AT1G62380.1); Has 8581 Blast hits to 8541 proteins in 996 species: Archae - 0; Bacteria - 1106; Metazoa - 118; Fungi - 1011; Plants - 4940; Viruses - 0; Other Eukaryotes - 14…
GRMZM2G072820	NA	1.90708	2.25939	1.52175	2.22774	1.40478	2.31477	0.353331	1.00678	1.04886	0.0462578	0.976154	normal	-1.28093	0.0125045	down	2.89e-23	88.2	AT1G74500	activation-tagged BRI1(brassinosteroid-insensitive 1)-suppressor 1	Encodes a basic helixloophelix transcription factor that acts downstream of MP in root initiation. TMO7 protein moves to the hypophysis and to vascular cells, contributing to MP-dependent root formation. Promotes the correct definition of the hypophysis cell division plane.	activation-tagged BRI1(brassinosteroid-insensitive 1)-suppressor 1 (BS1); CONTAINS InterPro DOMAIN/s: Helix-loop-helix DNA-binding domain (InterPro:IPR001092), Helix-loop-helix DNA-binding (InterPro:IPR011598); BEST Arabidopsis thaliana protein match is: BANQUO 3 (TAIR:AT3G47710.1); Has 97 Blast hits to 97 proteins in 12 species: Archae - 0; Bacteria - 0; Metazoa - 0; Fungi - 0; Plants - 97; Viru…
GRMZM2G073079	NA	2.98171	3.61574	1.70704	4.86164	3.81259	4.17515	8.49461	9.92161	5.65782	0.608029	0.113779	normal	1.51673	0.00117062	up	3.19e-55	181	AT3G23570	alpha/beta-Hydrolases superfamily protein	NA	alpha/beta-Hydrolases superfamily protein; FUNCTIONS IN: hydrolase activity; INVOLVED IN: response to salt stress; LOCATED IN: cellular_component unknown; EXPRESSED IN: 21 plant structures; EXPRESSED DURING: 12 growth stages; CONTAINS InterPro DOMAIN/s: Dienelactone hydrolase (InterPro:IPR002925); BEST Arabidopsis thaliana protein match is: alpha/beta-Hydrolases superfamily protein (TAIR:AT3G2360…
GRMZM2G073244	NA	0.499557	0.0993904	0.350149	1.22123	1.22095	0.981745	0.507434	0.449562	0.42442	1.91995	0.000949847	up	--	--	normal	6.16e-100	312	AT4G15480	UDP-Glycosyltransferase superfamily protein	Encodes a protein that might have sinapic acid:UDP-glucose glucosyltransferase activity.	UGT84A1; CONTAINS InterPro DOMAIN/s: UDP-glucuronosyl/UDP-glucosyltransferase (InterPro:IPR002213); BEST Arabidopsis thaliana protein match is: UDP-Glycosyltransferase superfamily protein (TAIR:AT4G15490.1); Has 7986 Blast hits to 7909 proteins in 477 species: Archae - 0; Bacteria - 354; Metazoa - 2305; Fungi - 71; Plants - 5077; Viruses - 110; Other Eukaryotes - 69 (source: NCBI BLink).
GRMZM2G073725	NA	30.4599	26.5624	26.3538	71.3228	74.004	57.51	39.6917	53.7262	42.6676	1.27199	3.08984e-13	up	0.695425	0.00377833	normal	0	650	AT3G02230	reversibly glycosylated polypeptide 1	reversibly glycosylated polypeptide possibly involved in plant cell wall synthesis	reversibly glycosylated polypeptide 1 (RGP1); FUNCTIONS IN: cellulose synthase (UDP-forming) activity; INVOLVED IN: response to salt stress, plant-type cell wall biogenesis; LOCATED IN: cytosolic ribosome, Golgi stack, cell wall, plasma membrane, Golgi trans cisterna; EXPRESSED IN: 7 plant structures; EXPRESSED DURING: L mature pollen stage, M germinated pollen stage, seed development stages; CON…
GRMZM2G073943	NA	17.3209	17.0917	17.2449	8.03855	7.81174	10.1262	11.3245	16.0091	12.1756	-1.01764	7.30893e-15	down	-0.403664	0.0597238	normal	2.19e-101	303	AT4G09990	Protein of unknown function (DUF579)	NA	Protein of unknown function (DUF579); FUNCTIONS IN: molecular_function unknown; INVOLVED IN: biological_process unknown; LOCATED IN: endomembrane system; EXPRESSED IN: 9 plant structures; EXPRESSED DURING: 4 anthesis, LP.10 ten leaves visible, petal differentiation and expansion stage; CONTAINS InterPro DOMAIN/s: Protein of unknown function DUF579 (InterPro:IPR021148), Conserved hypothetical prot…
GRMZM2G074307	NA	146.774	208.455	216.988	65.0482	72.8107	90.4979	186.249	245.538	260.981	-1.30152	3.18802e-07	down	0.217571	0.636775	normal	NA	NA	NA	NA	NA	NA
GRMZM2G074309	NA	0.0221444	0	0	0.558481	0.482818	0.327472	9.43632	5.71302	7.00171	5.96555	2.28881e-07	up	10.028	7.93642e-29	up	1.94e-92	298	AT3G14490	Terpenoid cyclases/Protein prenyltransferases superfamily protein	NA	Terpenoid cyclases/Protein prenyltransferases superfamily protein; FUNCTIONS IN: lyase activity, magnesium ion binding; INVOLVED IN: metabolic process; LOCATED IN: chloroplast; CONTAINS InterPro DOMAIN/s: Terpene synthase, metal-binding domain (InterPro:IPR005630), Terpenoid synthase (InterPro:IPR008949), Terpenoid cylases/protein prenyltransferase alpha-alpha toroid (InterPro:IPR008930), Terpene…
GRMZM2G074611	NA	8.03034	6.71098	7.74199	15.6092	15.8096	13.7942	9.01826	13.4078	12.9789	1.00483	1.6739e-12	up	0.649062	0.033281	normal	0.000686	38.5	AT5G42510	Disease resistance-responsive (dirigent-like protein) family protein	NA	Disease resistance-responsive (dirigent-like protein) family protein; FUNCTIONS IN: molecular_function unknown; INVOLVED IN: defense response; LOCATED IN: endomembrane system; CONTAINS InterPro DOMAIN/s: Plant disease resistance response protein (InterPro:IPR004265); BEST Arabidopsis thaliana protein match is: Disease resistance-responsive (dirigent-like protein) family protein (TAIR:AT5G42500.1)…
GRMZM2G074672	NA	5.60307	3.83474	2.48738	6.7312	4.5392	9.33995	10.2497	8.32665	6.82817	0.777468	0.213312	normal	1.08972	0.00235753	up	5.57e-122	352	AT2G01770	vacuolar iron transporter 1	Encodes an iron transporter required for iron sequestration into vacuoles. Expressed in developing embryo and seed. Localized in the vacuolar membrane.	vacuolar iron transporter 1 (VIT1); CONTAINS InterPro DOMAIN/s: Protein of unknown function DUF125, transmembrane (InterPro:IPR008217); Has 1947 Blast hits to 1945 proteins in 688 species: Archae - 106; Bacteria - 1196; Metazoa - 0; Fungi - 163; Plants - 191; Viruses - 0; Other Eukaryotes - 291 (source: NCBI BLink).
GRMZM2G075244	NA	0.0234099	0.0171631	0.120728	1.44678	1.79944	0.611761	0.568419	0.232625	0.267384	4.82533	9.93561e-06	up	--	--	normal	9.33e-174	506	AT2G46950	cytochrome P450, family 709, subfamily B, polypeptide 2	member of CYP709B	cytochrome P450, family 709, subfamily B, polypeptide 2 (CYP709B2); FUNCTIONS IN: electron carrier activity, monooxygenase activity, iron ion binding, oxygen binding, heme binding; INVOLVED IN: oxidation reduction; LOCATED IN: endomembrane system; EXPRESSED IN: 14 plant structures; EXPRESSED DURING: 4 anthesis, petal differentiation and expansion stage, E expanded cotyledon stage; CONTAINS InterP…
GRMZM2G075283	NA	0.934315	0.0783238	0.0899151	0.155582	0.204896	0.177167	2.04093	1.41227	1.76966	--	--	normal	2.32878	0.00035374	up	0.009	35	AT1G35310	MLP-like protein 168	NA	MLP-like protein 168 (MLP168); FUNCTIONS IN: molecular_function unknown; INVOLVED IN: response to biotic stimulus, defense response; LOCATED IN: cellular_component unknown; EXPRESSED IN: 13 plant structures; EXPRESSED DURING: LP.04 four leaves visible, 4 anthesis, C globular stage, petal differentiation and expansion stage; CONTAINS InterPro DOMAIN/s: Bet v I allergen (InterPro:IPR000916); BEST A…
GRMZM2G075315	NA	8.41884	8.36193	5.73735	13.8659	19.4504	14.0124	73.4816	64.2902	75.099	1.06485	0.000159973	up	3.24976	3.01574e-118	up	NA	NA	NA	NA	NA	NA
GRMZM2G075417	NA	0.21987	0.363652	0.0929941	1.91641	2.34955	0.826304	2.90171	1.59974	1.47614	3.00364	0.00295884	up	3.20396	1.01959e-05	up	0	653	AT1G65880	benzoyloxyglucosinolate 1	Encodes a benzoate-CoA ligase. Involved in the biosynthesis of benzoyloxyglucosinolate in Arabidopsis seeds.	benzoyloxyglucosinolate 1 (BZO1); CONTAINS InterPro DOMAIN/s: AMP-dependent synthetase/ligase (InterPro:IPR000873); BEST Arabidopsis thaliana protein match is: acyl activating enzyme 12 (TAIR:AT1G65890.1); Has 76758 Blast hits to 70084 proteins in 3572 species: Archae - 1128; Bacteria - 49908; Metazoa - 3256; Fungi - 3775; Plants - 2105; Viruses - 1; Other Eukaryotes - 16585 (source: NCBI BLink).
GRMZM2G075438	NA	7.29521	6.94337	7.38537	22.1797	21.0537	16.9841	9.9273	13.899	13.5773	1.46672	1.26258e-16	up	0.783073	0.000436249	normal	1.08e-148	451	AT4G23180	cysteine-rich RLK (RECEPTOR-like protein kinase) 10	Encodes a receptor-like protein kinase. Naming convention from Chen et al 2003 (PMID 14756307)	cysteine-rich RLK (RECEPTOR-like protein kinase) 10 (CRK10); FUNCTIONS IN: protein serine/threonine kinase activity, protein kinase activity, kinase activity, ATP binding; INVOLVED IN: protein amino acid phosphorylation; LOCATED IN: plasma membrane; EXPRESSED IN: 22 plant structures; EXPRESSED DURING: 13 growth stages; CONTAINS InterPro DOMAIN/s: Protein kinase, ATP binding site (InterPro:IPR0174…
GRMZM2G075456	NA	3.58295	3.29006	1.47593	10.7566	15.4176	11.809	38.3538	70.2642	66.8587	2.18918	5.35386e-11	up	4.4007	9.2036e-13	up	4.8e-36	128	AT1G70670	Caleosin-related family protein	NA	Caleosin-related family protein; CONTAINS InterPro DOMAIN/s: Caleosin related (InterPro:IPR007736); BEST Arabidopsis thaliana protein match is: Caleosin-related family protein (TAIR:AT1G70680.1); Has 341 Blast hits to 336 proteins in 61 species: Archae - 0; Bacteria - 0; Metazoa - 0; Fungi - 60; Plants - 278; Viruses - 0; Other Eukaryotes - 3 (source: NCBI BLink).
GRMZM2G075461	NA	0	0	0.045219	3.11491	3.44411	1.0465	1.34417	0.688217	0.620499	8.28344	3.2824e-07	up	6.73241	4.97745e-07	up	1.31e-173	506	AT2G46950	cytochrome P450, family 709, subfamily B, polypeptide 2	member of CYP709B	cytochrome P450, family 709, subfamily B, polypeptide 2 (CYP709B2); FUNCTIONS IN: electron carrier activity, monooxygenase activity, iron ion binding, oxygen binding, heme binding; INVOLVED IN: oxidation reduction; LOCATED IN: endomembrane system; EXPRESSED IN: 14 plant structures; EXPRESSED DURING: 4 anthesis, petal differentiation and expansion stage, E expanded cotyledon stage; CONTAINS InterP…
GRMZM2G075712	NA	5.00305	4.2882	4.41703	8.98548	10.9014	8.73013	8.98561	13.4271	10.6913	1.05232	6.87476e-09	up	1.27266	5.32979e-05	up	1.42e-05	44.3	AT3G25590	NA	NA	unknown protein; Has 149 Blast hits to 140 proteins in 44 species: Archae - 0; Bacteria - 6; Metazoa - 40; Fungi - 6; Plants - 39; Viruses - 0; Other Eukaryotes - 58 (source: NCBI BLink).
GRMZM2G075782	NA	0.506172	0.0932085	0.220073	1.65728	1.0099	1.42663	2.71287	1.18	1.55114	--	--	normal	2.87279	0.00139185	up	1.66e-26	100	AT3G11110	RING/U-box superfamily protein	NA	RING/U-box superfamily protein; FUNCTIONS IN: zinc ion binding; EXPRESSED IN: stem, cotyledon, leaf whorl, leaf, stamen; EXPRESSED DURING: LP.06 six leaves visible, LP.04 four leaves visible, LP.10 ten leaves visible, petal differentiation and expansion stage, LP.08 eight leaves visible; CONTAINS InterPro DOMAIN/s: Zinc finger, RING-type (InterPro:IPR001841), Zinc finger, C3HC4 RING-type (InterPr…
GRMZM2G075892	NA	0.419912	0.225582	0.327588	2.55874	2.09928	2.11025	1.03977	1.30602	0.504965	2.86826	1.03005e-15	up	1.59612	0.077741	normal	2.67e-157	453	AT4G24220	NAD(P)-binding Rossmann-fold superfamily protein	encodes a novel protein containing mammalian death domain involved in programmed cell death. Gene is expressed in vascular system and mutants carrying dominant mutation in the gene have defective vascular patterning. Gene expression is induced specifically by wounding.	VEIN PATTERNING 1 (VEP1); FUNCTIONS IN: binding, catalytic activity; INVOLVED IN: xylem and phloem pattern formation, response to wounding; LOCATED IN: cellular_component unknown; EXPRESSED IN: 25 plant structures; EXPRESSED DURING: 15 growth stages; CONTAINS InterPro DOMAIN/s: NAD(P)-binding domain (InterPro:IPR016040); BEST Arabidopsis thaliana protein match is: NAD(P)-binding Rossmann-fold sup…
GRMZM2G075925	NA	0.783686	0.911527	1.35544	0.802671	0.281201	0.485492	3.92444	3.69091	3.40084	--	--	normal	1.89045	7.7872e-07	up	8.35e-85	254	AT3G05950	RmlC-like cupins superfamily protein	NA	RmlC-like cupins superfamily protein; FUNCTIONS IN: manganese ion binding, nutrient reservoir activity; INVOLVED IN: biological_process unknown; LOCATED IN: endomembrane system, apoplast; EXPRESSED IN: sperm cell, male gametophyte, root, flower, pollen tube; EXPRESSED DURING: L mature pollen stage, M germinated pollen stage, 4 anthesis; CONTAINS InterPro DOMAIN/s: Cupin, RmlC-type (InterPro:IPR01…
GRMZM2G075978	NA	0.680391	1.02006	0.735087	0.510483	0.479057	0.498859	0.115458	0.377165	0.24063	-0.730923	0.0249357	normal	-1.7855	3.7471e-05	down	0	1119	AT2G07690	Minichromosome maintenance (MCM2/3/5) family protein	Member of the minichromosome maintenance complex, involved in DNA replication initiation. Abundant in proliferating and endocycling tissues. Localized in the nucleus during G1, S and G2 phases of the cell cycle, and are released into the cytoplasmic compartment during mitosis. Binds chromatin.	MINICHROMOSOME MAINTENANCE 5 (MCM5); FUNCTIONS IN: DNA-dependent ATPase activity, DNA binding, ATP binding; INVOLVED IN: cell proliferation, DNA-dependent DNA replication initiation, DNA unwinding involved in replication; LOCATED IN: nuclear chromatin, nucleus, cytoplasm; EXPRESSED IN: 20 plant structures; EXPRESSED DURING: 14 growth stages; CONTAINS InterPro DOMAIN/s: Nucleic acid-binding, OB-fo…
GRMZM2G076225	NA	1.53861	1.6108	0.707581	1.49087	0.911499	1.30545	0.239108	0.371783	0.200271	-0.152922	0.883965	normal	-2.29252	0.00720037	down	0	785	AT1G41830	SKU5-similar 6	NA	SKU5-similar 6 (SKS6); FUNCTIONS IN: pectinesterase activity; INVOLVED IN: oxidation reduction; LOCATED IN: apoplast, cell wall, membrane, plant-type cell wall; EXPRESSED IN: 23 plant structures; EXPRESSED DURING: 13 growth stages; CONTAINS InterPro DOMAIN/s: Cupredoxin (InterPro:IPR008972), Multicopper oxidase, type 2 (InterPro:IPR011706), Multicopper oxidase, type 3 (InterPro:IPR011707), Multic…
GRMZM2G076272	ZmHB21	1.13675	1.16375	1.01919	0.522636	0.580886	0.652753	0.403512	0.545712	0.348496	-0.920843	0.0186227	normal	-1.30686	0.00318172	down	1.65e-49	178	AT4G32980	homeobox gene 1	Encodes transcription factor involved in photomorphogenesis. Regulates gibberellin biosynthesis. Activated by AGAMOUS in a cal-1, ap1-1 background. Expressed at low levels in developing stamens. Increased levels of ATH1 severely delay flowering in the C24 accession. Most remarkably, ectopically expressed ATH1 hardly had an effect on flowering time in the Col-0 and Ler accessions. ATH1 physically …	homeobox gene 1 (ATH1); CONTAINS InterPro DOMAIN/s: Homeobox (InterPro:IPR001356), Homeodomain-like (InterPro:IPR009057), POX (InterPro:IPR006563), Homeodomain-related (InterPro:IPR012287); BEST Arabidopsis thaliana protein match is: BEL1-like homeodomain 7 (TAIR:AT2G16400.1); Has 5042 Blast hits to 5042 proteins in 335 species: Archae - 0; Bacteria - 0; Metazoa - 2114; Fungi - 285; Plants - 2468…
GRMZM2G076885	NA	8.1147	11.8273	9.5269	7.84582	6.25321	7.03398	3.7003	5.07149	4.45502	-0.48785	0.0515406	normal	-1.15604	9.07233e-06	down	0	553	AT1G14810	semialdehyde dehydrogenase family protein	encodes an aspartate semialdehyde dehydrogenase, which produces the branch point intermediate for lysine and threonine/methionine biosynthesis	semialdehyde dehydrogenase family protein; FUNCTIONS IN: oxidoreductase activity, acting on the aldehyde or oxo group of donors, NAD or NADP as acceptor, aspartate-semialdehyde dehydrogenase activity; INVOLVED IN: cellular amino acid biosynthetic process, oxidation reduction, threonine biosynthetic process, methionine biosynthetic process, cellular amino acid metabolic process; LOCATED IN: mitoch…
GRMZM2G076946	NA	20.8097	31.4162	24.9319	26.4681	23.1967	25.7691	8.20139	15.9654	12.0724	-0.0358353	0.940827	normal	-1.09203	0.00218597	down	6.37e-163	478	AT3G60130	beta glucosidase 16	NA	beta glucosidase 16 (BGLU16); FUNCTIONS IN: cation binding, hydrolase activity, hydrolyzing O-glycosyl compounds, catalytic activity; INVOLVED IN: carbohydrate metabolic process; EXPRESSED IN: 23 plant structures; EXPRESSED DURING: 13 growth stages; CONTAINS InterPro DOMAIN/s: Glycoside hydrolase, family 1 (InterPro:IPR001360), Glycoside hydrolase, family 1, active site (InterPro:IPR018120), Glyc…
GRMZM2G077088	NA	5.78519	11.1314	7.45544	2.39919	2.09341	3.67822	3.3356	4.42054	3.2998	-1.60861	0.00484846	down	-1.19272	0.0483067	down	4.78e-36	124	AT4G34290	SWIB/MDM2 domain superfamily protein	NA	SWIB/MDM2 domain superfamily protein; FUNCTIONS IN: molecular_function unknown; INVOLVED IN: biological_process unknown; LOCATED IN: chloroplast; EXPRESSED IN: 21 plant structures; EXPRESSED DURING: 13 growth stages; CONTAINS InterPro DOMAIN/s: SWIB/MDM2 domain (InterPro:IPR003121), SWIB domain (InterPro:IPR019835); BEST Arabidopsis thaliana protein match is: SWIB/MDM2 domain superfamily protein …
GRMZM2G078143	NA	40.8429	35.9518	30.4996	82.2772	84.007	62.4123	39.4859	43.9002	34.7232	1.06988	1.04615e-06	up	0.120439	0.835016	normal	0	628	AT1G36370	serine hydroxymethyltransferase 7	Encodes a putative serine hydroxymethyltransferase.	serine hydroxymethyltransferase 7 (SHM7); FUNCTIONS IN: pyridoxal phosphate binding, glycine hydroxymethyltransferase activity, catalytic activity; INVOLVED IN: response to cadmium ion, glycine metabolic process, L-serine metabolic process; EXPRESSED IN: 23 plant structures; EXPRESSED DURING: 15 growth stages; CONTAINS InterPro DOMAIN/s: Pyridoxal phosphate-dependent transferase, major domain (In…
GRMZM2G078465	NA	0.400939	0.391944	0.377401	3.49575	4.08264	1.39734	0.80715	0.970845	0.418443	2.98808	0.00216373	up	0.950866	0.246646	normal	1.67e-130	389	AT2G43840	UDP-glycosyltransferase 74 F1	UGT74F1 transfers UDP:glucose to salicylic acid (forming a glucoside), benzoic acid, quercetin, and athranilate in vitro. UGT74F1 shows a weak ability to catalyze the formation of the p-aminobenzoate-glucose ester in vitro. But, UGT75B1 appears to be the dominant pABA acylglucosyltransferase in vivo based on assays in leaves, flowers, and siliques. The true biological substrate(s) of UGT74F1 are …	UDP-glycosyltransferase 74 F1 (UGT74F1); CONTAINS InterPro DOMAIN/s: UDP-glucuronosyl/UDP-glucosyltransferase (InterPro:IPR002213); BEST Arabidopsis thaliana protein match is: UDP-glucosyltransferase 74F2 (TAIR:AT2G43820.1); Has 8300 Blast hits to 8222 proteins in 540 species: Archae - 0; Bacteria - 767; Metazoa - 2272; Fungi - 26; Plants - 5053; Viruses - 115; Other Eukaryotes - 67 (source: NCBI…
GRMZM2G078959	NA	1.7207	2.30677	1.49113	2.37467	2.31189	2.15149	0.815112	0.838635	1.1369	0.311051	0.254217	normal	-1.00194	0.00276674	down	2.46e-31	115	AT5G37478	TPX2 (targeting protein for Xklp2) protein family	NA	TPX2 (targeting protein for Xklp2) protein family; CONTAINS InterPro DOMAIN/s: Xklp2 targeting protein (InterPro:IPR009675); BEST Arabidopsis thaliana protein match is: TPX2 (targeting protein for Xklp2) protein family (TAIR:AT3G01015.1); Has 159 Blast hits to 159 proteins in 22 species: Archae - 0; Bacteria - 0; Metazoa - 11; Fungi - 0; Plants - 142; Viruses - 0; Other Eukaryotes - 6 (source: NC…
GRMZM2G079127	NA	15.2976	12.536	14.4361	40.1136	44.3215	32.074	24.8664	24.4163	22.2648	1.44099	6.91328e-10	up	0.742958	1.31322e-09	normal	0	560	AT1G33080	MATE efflux family protein	NA	MATE efflux family protein; FUNCTIONS IN: antiporter activity, drug transmembrane transporter activity, transporter activity; INVOLVED IN: drug transmembrane transport, transmembrane transport; LOCATED IN: membrane; EXPRESSED IN: 22 plant structures; EXPRESSED DURING: 13 growth stages; CONTAINS InterPro DOMAIN/s: Multi antimicrobial extrusion protein MatE (InterPro:IPR002528); BEST Arabidopsis th…
GRMZM2G079256	NA	12.8179	20.2594	15.7286	12.9271	10.5448	13.4266	5.50473	8.55056	5.45368	-0.41628	0.19767	normal	-1.33611	0.000127147	down	1.48e-151	434	AT2G05990	NAD(P)-binding Rossmann-fold superfamily protein	Encodes enoyl-ACP reductase a component of the fatty acid synthase complex. A reduced function mutation in this gene, mod1, was found in a screen for premature cell death mutants. Mutant plants have reduced lipid level and pleiotropic morphological defects, including chlorotic and abnormally shaped leaves.	MOSAIC DEATH 1 (MOD1); FUNCTIONS IN: enoyl-[acyl-carrier-protein] reductase (NADH) activity, oxidoreductase activity, enoyl-[acyl-carrier-protein] reductase activity, copper ion binding; INVOLVED IN: fatty acid biosynthetic process; LOCATED IN: fatty acid synthase complex, thylakoid, chloroplast, chloroplast envelope; EXPRESSED IN: 24 plant structures; EXPRESSED DURING: 15 growth stages; CONTAINS…
GRMZM2G079263	NA	0.628882	0.617621	0.388007	0.860395	1.08166	0.738246	1.37894	1.06145	1.37475	0.712163	0.206978	normal	1.2271	0.00846526	up	1.03e-131	393	AT1G80170	Pectin lyase-like superfamily protein	NA	Pectin lyase-like superfamily protein; FUNCTIONS IN: polygalacturonase activity; INVOLVED IN: carbohydrate metabolic process; LOCATED IN: plant-type cell wall; EXPRESSED IN: 15 plant structures; EXPRESSED DURING: 6 growth stages; CONTAINS InterPro DOMAIN/s: Pectin lyase fold/virulence factor (InterPro:IPR011050), Pectin lyase fold (InterPro:IPR012334), Glycoside hydrolase, family 28 (InterPro:IPR…
GRMZM2G079613	NA	13.4353	14.491	13.7189	6.0844	6.94039	6.76808	14.7429	11.4997	11.6257	-1.09511	2.30932e-19	down	-0.154406	0.60856	normal	1.97e-123	359	AT1G04770	Tetratricopeptide repeat (TPR)-like superfamily protein	NA	Tetratricopeptide repeat (TPR)-like superfamily protein; FUNCTIONS IN: binding; INVOLVED IN: biological_process unknown; EXPRESSED IN: 23 plant structures; EXPRESSED DURING: 13 growth stages; CONTAINS InterPro DOMAIN/s: Tetratricopeptide TPR-1 (InterPro:IPR001440), Tetratricopeptide-like helical (InterPro:IPR011990), Tetratricopeptide repeat-containing (InterPro:IPR013026), Tetratricopeptide repe…
GRMZM2G079616	NA	7.10434	5.23723	5.14892	78.2746	73.1156	39.8121	45.2673	38.4628	28.5107	3.43711	5.10272e-08	up	2.66877	1.19338e-15	up	4.63e-44	161	AT3G62160	HXXXD-type acyl-transferase family protein	NA	HXXXD-type acyl-transferase family protein; FUNCTIONS IN: transferase activity, transferring acyl groups other than amino-acyl groups, transferase activity; INVOLVED IN: biological_process unknown; LOCATED IN: cellular_component unknown; EXPRESSED IN: 22 plant structures; EXPRESSED DURING: 13 growth stages; CONTAINS InterPro DOMAIN/s: Transferase (InterPro:IPR003480); BEST Arabidopsis thaliana pr…
GRMZM2G080183	NA	0.96661	0.631585	0.534186	1.35952	1.26603	1.4529	1.54358	1.844	1.2726	0.957399	0.015025	normal	1.15043	0.00535306	up	1.77e-118	348	AT2G18980	Peroxidase superfamily protein	NA	Peroxidase superfamily protein; FUNCTIONS IN: peroxidase activity, heme binding; INVOLVED IN: oxidation reduction, response to oxidative stress; LOCATED IN: endomembrane system; EXPRESSED IN: 6 plant structures; EXPRESSED DURING: LP.04 four leaves visible, petal differentiation and expansion stage; CONTAINS InterPro DOMAIN/s: Haem peroxidase (InterPro:IPR010255), Plant peroxidase (InterPro:IPR000…
GRMZM2G080839	NA	0.874458	0.940519	0.524319	1.92927	1.88687	1.5201	4.71606	3.62585	4.08349	1.17882	6.90684e-05	up	2.39516	1.18714e-23	up	6.85e-156	460	AT5G44400	FAD-binding Berberine family protein	NA	FAD-binding Berberine family protein; FUNCTIONS IN: electron carrier activity, oxidoreductase activity, FAD binding, catalytic activity; LOCATED IN: cell wall; EXPRESSED IN: 18 plant structures; EXPRESSED DURING: 10 growth stages; CONTAINS InterPro DOMAIN/s: FAD-linked oxidase, FAD-binding, subdomain 2 (InterPro:IPR016168), FAD-binding, type 2 (InterPro:IPR016166), Berberine/berberine-like (Inter…
GRMZM2G081790	NA	1.95043	1.66182	1.28998	6.27019	6.06572	3.41078	3.7667	3.31087	2.28367	1.66358	0.00085077	up	0.917119	0.0131675	normal	1.19e-44	164	AT1G79480	Carbohydrate-binding X8 domain superfamily protein	NA	Carbohydrate-binding X8 domain superfamily protein; LOCATED IN: endomembrane system; CONTAINS InterPro DOMAIN/s: X8 (InterPro:IPR012946); BEST Arabidopsis thaliana protein match is: O-Glycosyl hydrolases family 17 protein (TAIR:AT5G67460.1); Has 160219 Blast hits to 72886 proteins in 2601 species: Archae - 191; Bacteria - 25459; Metazoa - 60697; Fungi - 27560; Plants - 16034; Viruses - 4026; Othe…
GRMZM2G082227	ZmABI8	0.554199	0.883914	0.5681	1.09519	1.44676	1.4182	1.20042	1.59166	1.41432	0.967713	0.0214103	normal	1.06437	0.0224056	up	9.02e-67	217	AT1G01030	AP2/B3-like transcriptional factor family protein	NA	NGATHA3 (NGA3); CONTAINS InterPro DOMAIN/s: Transcriptional factor B3 (InterPro:IPR003340); BEST Arabidopsis thaliana protein match is: AP2/B3-like transcriptional factor family protein (TAIR:AT4G01500.1); Has 1380 Blast hits to 1379 proteins in 72 species: Archae - 0; Bacteria - 0; Metazoa - 0; Fungi - 0; Plants - 1380; Viruses - 0; Other Eukaryotes - 0 (source: NCBI BLink).
GRMZM2G082745	ULT transcription factor	2.49658	2.42315	2.36468	6.68716	6.42535	4.76562	2.85005	3.17243	2.32537	1.26197	4.44611e-08	up	0.0976847	0.931438	normal	9.38e-109	317	AT4G28190	Developmental regulator, ULTRAPETALA	Encodes a novel Cys-rich protein with a B-box like domain that acts as a negative regulator of meristem cell accumulation in inflorescence and floral meristems as loss-of-function ult1 mutations cause inflorescence meristem enlargement, the production of extra flowers and floral organs, and a decrease in floral meristem determinacy. Acts opposite to CLF which represses AG, but preventing depositi…	ULTRAPETALA1 (ULT1); FUNCTIONS IN: DNA binding; INVOLVED IN: regulation of floral meristem growth, meristem determinacy, regulation of inflorescence meristem growth, floral meristem determinacy; LOCATED IN: cytosol, nucleus; EXPRESSED IN: 29 plant structures; EXPRESSED DURING: 19 growth stages; CONTAINS InterPro DOMAIN/s: Developmental regulator, ULTRAPETALA (InterPro:IPR020533), SAND domain (Int…
GRMZM2G082959	NA	1.7947	1.11197	0.632934	2.68452	2.37308	2.36414	1.41711	1.76639	1.43235	1.05045	0.000981439	up	0.483298	0.494239	normal	2.68e-46	164	AT5G16080	carboxyesterase 17	NA	carboxyesterase 17 (CXE17); FUNCTIONS IN: hydrolase activity; INVOLVED IN: metabolic process; LOCATED IN: cellular_component unknown; EXPRESSED IN: 11 plant structures; EXPRESSED DURING: 4 anthesis, petal differentiation and expansion stage; CONTAINS InterPro DOMAIN/s: Lipase, GDXG, active site (InterPro:IPR002168), Alpha/beta hydrolase fold-3 (InterPro:IPR013094); BEST Arabidopsis thaliana prote…
GRMZM2G083364	NA	0.132192	39.8789	50.3183	0.195798	0.263522	3.67625	0.667596	0.119439	0.134355	-4.48396	0.0513708	normal	-6.94238	0.0107848	down	3.61e-81	250	ATCG00490	ribulose-bisphosphate carboxylases	large subunit of RUBISCO. Protein is tyrosine-phosphorylated and its phosphorylation state is modulated in response to ABA in Arabidopsis thaliana seeds.	RBCL; FUNCTIONS IN: ribulose-bisphosphate carboxylase activity; INVOLVED IN: response to cadmium ion, carbon fixation, peptidyl-cysteine S-nitrosylation, response to abscisic acid stimulus; LOCATED IN: in 10 components; EXPRESSED IN: 24 plant structures; EXPRESSED DURING: 14 growth stages; CONTAINS InterPro DOMAIN/s: Ribulose bisphosphate carboxylase, large subunit, C-terminal (InterPro:IPR000685…
GRMZM2G083759	NA	2.35608	2.16622	1.39147	6.81224	5.31733	5.81639	3.03222	3.02778	3.27153	1.58879	2.29251e-09	up	0.602678	0.0107528	normal	0	563	AT4G31820	Phototropic-responsive NPH3 family protein	A member of the NPY family genes (NPY1/AT4G31820, NPY2/AT2G14820, NPY3/AT5G67440, NPY4/AT2G23050, NPY5/AT4G37590). Encodes a protein with similarity to NHP3. Contains BTB/POZ domain. Promoter region has canonical auxin response element binding site and Wus binding site. Co-localizes to the late endosome with PID. Regulates cotyledon development through control of PIN1 polarity in concert with PID…	ENHANCER OF PINOID (ENP); FUNCTIONS IN: signal transducer activity; INVOLVED IN: in 8 processes; LOCATED IN: late endosome, plasma membrane; EXPRESSED IN: 31 plant structures; EXPRESSED DURING: 14 growth stages; CONTAINS InterPro DOMAIN/s: NPH3 (InterPro:IPR004249), BTB/POZ (InterPro:IPR013069), BTB/POZ fold (InterPro:IPR011333), BTB/POZ-like (InterPro:IPR000210); BEST Arabidopsis thaliana protei…
GRMZM2G084279	NA	180.066	221.098	194.71	759.932	660.452	684.24	324.314	381.177	286.459	1.80968	3.67069e-63	up	0.731952	0.000493547	normal	8.9e-99	296	AT1G15140	FAD/NAD(P)-binding oxidoreductase	NA	FAD/NAD(P)-binding oxidoreductase; FUNCTIONS IN: oxidoreductase activity, copper ion binding; INVOLVED IN: oxidation reduction; LOCATED IN: thylakoid, chloroplast, chloroplast stroma, chloroplast envelope; EXPRESSED IN: 23 plant structures; EXPRESSED DURING: 15 growth stages; CONTAINS InterPro DOMAIN/s: Oxidoreductase FAD/NAD(P)-binding (InterPro:IPR001433), Ferredoxin reductase-type FAD-binding …
GRMZM2G084944	NA	4.72785	6.19761	4.69243	4.52014	3.39527	3.83483	1.72878	1.94642	1.77535	-0.445741	0.133607	normal	-1.55283	1.04317e-07	down	5.92e-140	412	AT5G24000	Protein of unknown function (DUF819)	NA	Protein of unknown function (DUF819); LOCATED IN: chloroplast; EXPRESSED IN: 22 plant structures; EXPRESSED DURING: 13 growth stages; CONTAINS InterPro DOMAIN/s: Protein of unknown function DUF819 (InterPro:IPR008537); BEST Arabidopsis thaliana protein match is: Protein of unknown function (DUF819) (TAIR:AT5G52540.1); Has 1807 Blast hits to 1807 proteins in 277 species: Archae - 0; Bacteria - 0; …
GRMZM2G085054	NA	21.1064	16.8175	17.5353	53.4221	55.3971	42.2009	25.1979	27.5349	21.1208	1.44304	9.50517e-12	up	0.412378	0.0235839	normal	1.32e-109	335	AT5G05900	UDP-Glycosyltransferase superfamily protein	NA	UDP-Glycosyltransferase superfamily protein; FUNCTIONS IN: UDP-glycosyltransferase activity, transferase activity, transferring glycosyl groups; INVOLVED IN: metabolic process; LOCATED IN: cellular_component unknown; EXPRESSED IN: root; CONTAINS InterPro DOMAIN/s: UDP-glucuronosyl/UDP-glucosyltransferase (InterPro:IPR002213); BEST Arabidopsis thaliana protein match is: UDP-Glycosyltransferase sup…
GRMZM2G085086	NA	2.94506	2.87578	2.06882	10.1807	7.62437	6.51861	3.51076	8.9402	4.33416	1.61015	7.99029e-06	up	1.07651	0.384444	normal	1.14e-69	211	AT5G66110	Heavy metal transport/detoxification superfamily protein	NA	Heavy metal transport/detoxification superfamily protein ; FUNCTIONS IN: metal ion binding; INVOLVED IN: metal ion transport; LOCATED IN: plasma membrane; EXPRESSED IN: cultured cell, leaf; EXPRESSED DURING: LP.04 four leaves visible; CONTAINS InterPro DOMAIN/s: Heavy metal transport/detoxification protein (InterPro:IPR006121); BEST Arabidopsis thaliana protein match is: farnesylated protein 6 (T…
GRMZM2G085381	NA	2.21868	2.64536	2.94726	28.1222	35.5995	25.3008	5.54445	12.7858	5.08005	3.49555	5.58165e-29	up	1.57643	0.210173	normal	1.32e-113	335	AT4G02610	Aldolase-type TIM barrel family protein	NA	Aldolase-type TIM barrel family protein; CONTAINS InterPro DOMAIN/s: Tryptophan synthase, alpha chain, active site (InterPro:IPR018204), Aldolase-type TIM barrel (InterPro:IPR013785), Ribulose-phosphate binding barrel (InterPro:IPR011060), Tryptophan synthase, alpha chain (InterPro:IPR002028); BEST Arabidopsis thaliana protein match is: tryptophan synthase alpha chain (TAIR:AT3G54640.1); Has 7706…
GRMZM2G085550	NA	3.9877	3.98024	3.43304	2.59721	2.34475	2.73893	1.19297	1.45189	1.46044	-0.687196	0.00107814	normal	-1.47031	6.17625e-10	down	0.001	39.7	AT4G27330	sporocyteless (SPL)	Encodes a putative transcription factor that is required for the initiation of both micro- and megagametogenesis and is expressed in the sporogenous tissue of the anther and the ovule. SPL is a chalaza identity gene that share overlapping functions in establishing the prospective chalaza of the ovule. It also plays a central role in patterning both the proximal-distal and the adaxial-abaxial axes…	SPOROCYTELESS (SPL); CONTAINS InterPro DOMAIN/s: Plant transcription factor NOZZLE (InterPro:IPR014855); Has 1807 Blast hits to 1807 proteins in 277 species: Archae - 0; Bacteria - 0; Metazoa - 736; Fungi - 347; Plants - 385; Viruses - 0; Other Eukaryotes - 339 (source: NCBI BLink).
GRMZM2G085661	NA	5.0564	3.6311	2.36404	52.8982	54.6291	41.7097	7.92887	13.4863	5.27148	3.74197	1.22193e-41	up	1.25728	0.226176	normal	1.22e-113	350	AT3G26330	cytochrome P450, family 71, subfamily B, polypeptide 37	putative cytochrome P450	cytochrome P450, family 71, subfamily B, polypeptide 37 (CYP71B37); FUNCTIONS IN: electron carrier activity, monooxygenase activity, iron ion binding, oxygen binding, heme binding; INVOLVED IN: oxidation reduction; EXPRESSED IN: 11 plant structures; EXPRESSED DURING: 4 anthesis, F mature embryo stage, petal differentiation and expansion stage, E expanded cotyledon stage, D bilateral stage; CONTAI…
GRMZM2G085854	NA	14.4611	12.7801	13.4118	33.6708	34.8977	26.068	17.863	17.8466	14.9393	1.20905	3.85212e-08	up	0.298599	0.0764279	normal	6.86e-159	464	AT1G01420	UDP-glucosyl transferase 72B3	NA	UDP-glucosyl transferase 72B3 (UGT72B3); FUNCTIONS IN: quercetin 3-O-glucosyltransferase activity, UDP-glycosyltransferase activity, transferase activity, transferring glycosyl groups; INVOLVED IN: metabolic process; LOCATED IN: cellular_component unknown; EXPRESSED IN: 11 plant structures; EXPRESSED DURING: LP.04 four leaves visible, petal differentiation and expansion stage; CONTAINS InterPro D…
GRMZM2G085967	NA	9.95545	7.41385	3.84381	26.9715	18.8377	26.5855	11.0775	14.9082	8.48557	1.74769	5.09955e-09	up	0.724858	0.309878	normal	1.05e-134	390	AT1G05260	Peroxidase superfamily protein	Encodes a cold-inducible cationic peroxidase that is involved in the stress response. In response to low temperature, RCI3 transcripts accumulate in the aerial part and in roots of etiolated seedlings but only in roots of light-grown seedlings.	RARE COLD INDUCIBLE GENE 3 (RCI3); FUNCTIONS IN: peroxidase activity; INVOLVED IN: response to desiccation, response to cold, hyperosmotic salinity response; LOCATED IN: endoplasmic reticulum; EXPRESSED IN: 12 plant structures; EXPRESSED DURING: 4 anthesis, petal differentiation and expansion stage, E expanded cotyledon stage; CONTAINS InterPro DOMAIN/s: Haem peroxidase (InterPro:IPR010255), Plan…
GRMZM2G087186	NA	1.24557	0.95822	0.956774	1.87184	2.0637	0.795909	4.29425	2.40198	3.69122	0.56677	0.454197	normal	1.7138	0.000179813	up	0	1013	AT4G33070	Thiamine pyrophosphate dependent pyruvate decarboxylase family protein	NA	Thiamine pyrophosphate dependent pyruvate decarboxylase family protein; FUNCTIONS IN: in 6 functions; LOCATED IN: membrane; EXPRESSED IN: 11 plant structures; EXPRESSED DURING: 4 anthesis, C globular stage, F mature embryo stage, petal differentiation and expansion stage, E expanded cotyledon stage; CONTAINS InterPro DOMAIN/s: TPP-binding enzyme, conserved site (InterPro:IPR000399), Thiamine pyro…
GRMZM2G087326	NA	12.1464	10.1634	9.52409	24.3699	25.8656	18.7992	19.9748	16.8605	17.5404	1.0976	7.79566e-07	up	0.756343	5.64567e-09	normal	0	647	AT3G02230	reversibly glycosylated polypeptide 1	reversibly glycosylated polypeptide possibly involved in plant cell wall synthesis	reversibly glycosylated polypeptide 1 (RGP1); FUNCTIONS IN: cellulose synthase (UDP-forming) activity; INVOLVED IN: response to salt stress, plant-type cell wall biogenesis; LOCATED IN: cytosolic ribosome, Golgi stack, cell wall, plasma membrane, Golgi trans cisterna; EXPRESSED IN: 7 plant structures; EXPRESSED DURING: L mature pollen stage, M germinated pollen stage, seed development stages; CON…
GRMZM2G087827	NA	0.134343	0.0975119	0.191808	3.17137	2.7094	0.968213	5.99874	3.63275	4.35659	4.18932	0.000401529	up	5.21452	1.41958e-21	up	3.43e-91	284	AT1G28640	GDSL-like Lipase/Acylhydrolase superfamily protein	NA	GDSL-like Lipase/Acylhydrolase superfamily protein; FUNCTIONS IN: lipase activity, hydrolase activity, acting on ester bonds, carboxylesterase activity; INVOLVED IN: glycerol biosynthetic process, lipid metabolic process; LOCATED IN: endomembrane system; CONTAINS InterPro DOMAIN/s: Lipase, GDSL (InterPro:IPR001087); BEST Arabidopsis thaliana protein match is: GDSL-like Lipase/Acylhydrolase superf…
GRMZM2G088778	NA	0.864535	0.491257	0.680915	1.59712	1.86301	1.15788	2.17589	1.40703	1.46645	1.16533	0.0032427	up	1.28718	0.00105106	up	3.4e-48	179	AT1G03670	ankyrin repeat family protein	NA	ankyrin repeat family protein; CONTAINS InterPro DOMAIN/s: Ankyrin repeat-containing domain (InterPro:IPR020683), Ankyrin repeat (InterPro:IPR002110); BEST Arabidopsis thaliana protein match is: Ankyrin repeat family protein (TAIR:AT4G03500.1); Has 38664 Blast hits to 17395 proteins in 690 species: Archae - 39; Bacteria - 2692; Metazoa - 19825; Fungi - 3120; Plants - 3302; Viruses - 203; Other Eu…
GRMZM2G089102	NA	0.0789202	0.0781801	0.046033	0.0600522	0.128738	0.030443	0.805597	0.352737	0.601584	--	--	normal	3.3348	0.00014932	up	1.79e-95	296	AT1G76990	ACT domain repeat 3	NA	ACT domain repeat 3 (ACR3); FUNCTIONS IN: amino acid binding; INVOLVED IN: nitrogen compound metabolic process, metabolic process; LOCATED IN: cytosol; EXPRESSED IN: 22 plant structures; EXPRESSED DURING: 13 growth stages; CONTAINS InterPro DOMAIN/s: Protein-PII uridylyltransferase (InterPro:IPR010043), Amino acid-binding ACT (InterPro:IPR002912); BEST Arabidopsis thaliana protein match is: ACT d…
GRMZM2G089218	NA	1.10619	1.10296	1.3412	0.555201	0.333434	0.907941	0.543179	0.838184	1.08888	-1.16668	0.0246099	down	-0.519494	0.582486	normal	NA	NA	NA	NA	NA	NA
GRMZM2G089400	NA	3.86823	3.04767	2.86074	7.14775	6.89809	6.69563	6.47524	6.4369	6.28572	1.0949	1.22762e-06	up	0.988022	0.00027806	normal	1.09e-23	92.4	AT1G62790	Bifunctional inhibitor/lipid-transfer protein/seed storage 2S albumin superfamily protein	NA	Bifunctional inhibitor/lipid-transfer protein/seed storage 2S albumin superfamily protein; CONTAINS InterPro DOMAIN/s: Bifunctional inhibitor/plant lipid transfer protein/seed storage (InterPro:IPR016140), Plant lipid transfer protein/seed storage/trypsin-alpha amylase inhibitor (InterPro:IPR003612); BEST Arabidopsis thaliana protein match is: receptor serine/threonine kinase, putative (TAIR:AT1G…
GRMZM2G089506	NA	0.682386	0.456641	0.619062	1.58364	1.40143	1.23876	1.27743	1.17264	1.08437	1.28112	0.000812195	up	1.01902	0.0475294	up	2.17e-103	320	AT5G10770	Eukaryotic aspartyl protease family protein	NA	Eukaryotic aspartyl protease family protein; FUNCTIONS IN: DNA binding, aspartic-type endopeptidase activity; INVOLVED IN: proteolysis; EXPRESSED IN: 12 plant structures; EXPRESSED DURING: 4 anthesis, C globular stage, petal differentiation and expansion stage, E expanded cotyledon stage; CONTAINS InterPro DOMAIN/s: Peptidase aspartic (InterPro:IPR021109), Peptidase aspartic, catalytic (InterPro:…
GRMZM2G089596	NA	5.11222	8.85173	12.2541	3.53672	3.13168	4.22956	5.06695	9.94927	8.04138	-1.25673	0.046433	down	-0.17422	0.952227	normal	2.42e-41	139	AT1G05710	basic helix-loop-helix (bHLH) DNA-binding superfamily protein	NA	basic helix-loop-helix (bHLH) DNA-binding superfamily protein; FUNCTIONS IN: sequence-specific DNA binding transcription factor activity; INVOLVED IN: response to ethylene stimulus, regulation of transcription; LOCATED IN: nucleus; EXPRESSED IN: 22 plant structures; EXPRESSED DURING: 13 growth stages; CONTAINS InterPro DOMAIN/s: Helix-loop-helix DNA-binding domain (InterPro:IPR001092), Helix-loop…
GRMZM2G089698	NA	1.39739	0.928424	1.03148	5.01644	5.15892	3.11892	4.87181	3.89327	2.77297	2.00715	5.21444e-06	up	1.79334	4.1193e-06	up	3.84e-86	274	AT5G48930	hydroxycinnamoyl-CoA shikimate/quinate hydroxycinnamoyl transferase	At5g48930 has been shown to encode for the hydroxycinnamoyl-Coenzyme A shikimate/quinate hydroxycinnamoyltransferase (HCT) both synthesizing and catabolizing the hydroxycinnamoylesters (coumaroyl/caffeoyl shikimate and quinate) involved in the phenylpropanoid pathway. Influence on the accumulation of flavonoids which in turn inhibit auxin transport and reduce plant growth.	hydroxycinnamoyl-CoA shikimate/quinate hydroxycinnamoyl transferase (HCT); CONTAINS InterPro DOMAIN/s: Transferase (InterPro:IPR003480); BEST Arabidopsis thaliana protein match is: HXXXD-type acyl-transferase family protein (TAIR:AT5G57840.1); Has 1807 Blast hits to 1807 proteins in 277 species: Archae - 0; Bacteria - 0; Metazoa - 736; Fungi - 347; Plants - 385; Viruses - 0; Other Eukaryotes - 33…
GRMZM2G089736	ZmZIM23	29.9331	30.8849	25.597	72.1652	65.1612	51.0342	47.7252	53.0098	45.2633	1.11528	1.32936e-06	up	0.744576	9.18201e-10	normal	2.35e-28	109	AT1G74950	TIFY domain/Divergent CCT motif family protein	NA	TIFY10B; CONTAINS InterPro DOMAIN/s: Tify (InterPro:IPR010399), CCT domain-like (InterPro:IPR018467); BEST Arabidopsis thaliana protein match is: jasmonate-zim-domain protein 1 (TAIR:AT1G19180.1); Has 432 Blast hits to 427 proteins in 29 species: Archae - 0; Bacteria - 0; Metazoa - 0; Fungi - 0; Plants - 432; Viruses - 0; Other Eukaryotes - 0 (source: NCBI BLink).
GRMZM2G089783	NA	5.92708	5.03346	3.87174	11.2629	10.4729	9.15274	7.93467	9.04305	8.19687	1.04089	1.39771e-08	up	0.759405	0.000438526	normal	1.68e-65	205	AT2G38360	prenylated RAB acceptor 1.B4	NA	prenylated RAB acceptor 1.B4 (PRA1.B4); CONTAINS InterPro DOMAIN/s: Prenylated rab acceptor PRA1 (InterPro:IPR004895); BEST Arabidopsis thaliana protein match is: prenylated RAB acceptor 1.B5 (TAIR:AT5G01640.1); Has 506 Blast hits to 506 proteins in 121 species: Archae - 0; Bacteria - 0; Metazoa - 113; Fungi - 53; Plants - 299; Viruses - 0; Other Eukaryotes - 41 (source: NCBI BLink).
GRMZM2G089995	NA	1.37414	0.81358	0.827675	1.73136	2.13969	3.1886	1.40457	3.54273	1.40929	1.2228	0.0198231	up	--	--	normal	4.27e-29	110	AT3G20310	ethylene response factor 7	Encodes a member of the ERF (ethylene response factor) subfamily B-1 of ERF/AP2 transcription factor family (ATERF-7). The protein contains one AP2 domain. Phosphorylated by PKS3 in vitro. Involved in ABA-mediated responses. Acts as a repressor of GCC boxmediated transcription together with AtSin3 and HDA19.	ethylene response factor 7 (ERF7); CONTAINS InterPro DOMAIN/s: DNA-binding, integrase-type (InterPro:IPR016177), Pathogenesis-related transcriptional factor/ERF, DNA-binding (InterPro:IPR001471); BEST Arabidopsis thaliana protein match is: ethylene responsive element binding factor 3 (TAIR:AT1G50640.1); Has 5826 Blast hits to 5594 proteins in 245 species: Archae - 0; Bacteria - 0; Metazoa - 0; Fu…
GRMZM2G090043	NA	0.986712	0.728151	0.243068	0.315797	0.956762	0.479893	17.4377	13.1805	14.6048	--	--	normal	4.71454	8.10556e-40	up	0.000349	35.8	AT1G72060	serine-type endopeptidase inhibitors	NA	serine-type endopeptidase inhibitors; FUNCTIONS IN: serine-type endopeptidase inhibitor activity; INVOLVED IN: response to oxidative stress; LOCATED IN: endomembrane system; EXPRESSED IN: 21 plant structures; EXPRESSED DURING: 12 growth stages; CONTAINS InterPro DOMAIN/s: Proteinase inhibitor I20, Pin2 (InterPro:IPR003465); Has 28 Blast hits to 28 proteins in 8 species: Archae - 0; Bacteria - 0; …
GRMZM2G090051	NA	1.09174	0.814142	0.905985	1.84757	2.54732	2.29036	1.47193	1.36028	1.05544	1.24032	0.00054261	up	0.553694	0.508474	normal	1.09e-128	373	AT4G25700	beta-hydroxylase 1	Converts beta-carotene to zeaxanthin via cryptoxanthin.	beta-hydroxylase 1 (BETA-OHASE 1); FUNCTIONS IN: carotene beta-ring hydroxylase activity; INVOLVED IN: xanthophyll biosynthetic process, carotene metabolic process; LOCATED IN: endoplasmic reticulum, chloroplast; EXPRESSED IN: 21 plant structures; EXPRESSED DURING: 13 growth stages; CONTAINS InterPro DOMAIN/s: Fatty acid hydroxylase (InterPro:IPR006694); BEST Arabidopsis thaliana protein match is…
GRMZM2G090226	NA	2.321	2.43131	1.67855	3.96214	4.73031	4.17521	5.50018	5.068	3.75917	0.982624	3.00186e-05	normal	1.13946	8.38059e-06	up	6.59e-108	321	AT4G08950	Phosphate-responsive 1 family protein	NA	EXORDIUM (EXO); FUNCTIONS IN: molecular_function unknown; INVOLVED IN: response to brassinosteroid stimulus; LOCATED IN: cell wall, plant-type cell wall; EXPRESSED IN: 21 plant structures; EXPRESSED DURING: 13 growth stages; CONTAINS InterPro DOMAIN/s: Phosphate-induced protein 1 (InterPro:IPR006766); BEST Arabidopsis thaliana protein match is: Phosphate-responsive 1 family protein (TAIR:AT1G3514…
GRMZM2G091201	ZmMYBR13	1.54797	1.56651	0.931194	3.3102	2.55742	2.66557	4.37647	2.936	2.67772	1.10603	0.00204568	up	1.31011	0.00081983	up	1.63e-50	165	AT5G04760	Duplicated homeodomain-like superfamily protein	NA	Duplicated homeodomain-like superfamily protein; CONTAINS InterPro DOMAIN/s: SANT, DNA-binding (InterPro:IPR001005), Molecular chaperone, heat shock protein, Hsp40, DnaJ (InterPro:IPR015609), Homeodomain-like (InterPro:IPR009057), Myb, DNA-binding (InterPro:IPR014778), HTH transcriptional regulator, Myb-type, DNA-binding (InterPro:IPR017930), Myb-like DNA-binding domain, SHAQKYF class (InterPro:I…
GRMZM2G091276	NA	4.89634	5.46062	4.5247	22.3256	22.3273	13.3904	9.96894	10.7578	8.93433	1.7455	0.000129664	up	0.823731	1.04028e-08	normal	0	738	AT2G46370	Auxin-responsive GH3 family protein	Encodes a jasmonate-amido synthetase that is a member of the GH3 family of proteins. JAR1 catalyzes the formation of a biologically active jasmonyl-isoleucine (JA-Ile) conjugate. JA-Ile promotes the interaction between JAZ1 and COI1 in the jasmonate signaling pathway. JAR1 localizes to the cytoplasm and is also a phytochrome A signaling component. JAR1 is an auxin-induced gene. Loss of function m…	JASMONATE RESISTANT 1 (JAR1); FUNCTIONS IN: catalytic activity, adenylyltransferase activity, ATP binding, jasmonate-amino synthetase activity; INVOLVED IN: in 13 processes; LOCATED IN: cytoplasm; EXPRESSED IN: 24 plant structures; EXPRESSED DURING: 13 growth stages; CONTAINS InterPro DOMAIN/s: GH3 auxin-responsive promoter (InterPro:IPR004993); BEST Arabidopsis thaliana protein match is: Auxin-r…
GRMZM2G091540	NA	0.289107	0.441685	0.293247	1.36501	1.61549	0.949602	1.55087	3.02922	1.9186	1.93854	5.3866e-06	up	2.6811	9.88369e-05	up	8.23e-170	488	AT1G51760	peptidase M20/M25/M40 family protein	encodes a member of the six Arabidopsis IAA-amino acid conjugate hydrolase subfamily and conjugates and conjugates IAA-Ala in vitro. Gene is expressed most strongly in roots, stems, and flowers.	IAA-ALANINE RESISTANT 3 (IAR3); FUNCTIONS IN: metallopeptidase activity, IAA-Ala conjugate hydrolase activity; INVOLVED IN: proteolysis, response to wounding; LOCATED IN: endoplasmic reticulum, plasma membrane; EXPRESSED IN: callus; CONTAINS InterPro DOMAIN/s: Peptidase M20 (InterPro:IPR002933), Peptidase M20D, mername-AA028/carboxypeptidase Ss1 (InterPro:IPR017439), Peptidase M20, dimerisation (…
GRMZM2G091578	NA	0.661484	0.58706	0.470477	1.78007	1.66765	0.898603	1.21268	1.3247	0.851959	1.32483	0.0175503	up	0.958402	0.0136183	normal	0	798	AT2G05920	Subtilase family protein	NA	Subtilase family protein; FUNCTIONS IN: identical protein binding, serine-type endopeptidase activity; INVOLVED IN: proteolysis, negative regulation of catalytic activity; LOCATED IN: cell wall, plant-type cell wall; EXPRESSED IN: 22 plant structures; EXPRESSED DURING: 13 growth stages; CONTAINS InterPro DOMAIN/s: Protease-associated PA (InterPro:IPR003137), Proteinase inhibitor, propeptide (Inte…
GRMZM2G091956	NA	0	0.0269001	0	0.746801	0.709606	0.124463	3.15338	1.53181	2.06278	Inf	0.00428927	up	Inf	9.52967e-14	up	2.28e-140	412	AT2G26560	phospholipase A 2A	Encodes a lipid acyl hydrolase with wide substrate specificity that accumulates upon infection by fungal and bacterial pathogens. Protein is localized in the cytoplasm in healthy leaves, and in membranes in infected cells. Plays a role in cell death and differentially affects the accumulation of oxylipins. Contributes to resistance to virus.	phospholipase A 2A (PLA2A); FUNCTIONS IN: lipase activity, nutrient reservoir activity; INVOLVED IN: in 6 processes; LOCATED IN: membrane, cytoplasm; EXPRESSED IN: 11 plant structures; EXPRESSED DURING: 8 growth stages; CONTAINS InterPro DOMAIN/s: Acyl transferase/acyl hydrolase/lysophospholipase (InterPro:IPR016035), Patatin (InterPro:IPR002641); BEST Arabidopsis thaliana protein match is: Acyl …
GRMZM2G092474	NA	0.641031	0.905515	0.504877	0.95444	0.618582	0.966429	10.2491	7.68122	7.70985	--	--	normal	3.68736	5.52266e-38	up	6.54e-74	227	AT4G11650	osmotin 34	osmotin-like protein	osmotin 34 (OSM34); INVOLVED IN: defense response to fungus, incompatible interaction, response to salt stress, defense response to bacterium, incompatible interaction, response to other organism; LOCATED IN: endomembrane system; EXPRESSED IN: 6 plant structures; EXPRESSED DURING: 4 anthesis; CONTAINS InterPro DOMAIN/s: Thaumatin, conserved site (InterPro:IPR017949), Thaumatin, pathogenesis-relat…
GRMZM2G092804	NA	21.1477	19.9566	24.9354	9.18188	9.74917	11.9405	30.7476	19.6586	24.469	-1.13212	2.03839e-13	down	0.144068	0.857724	normal	0.002	40	AT2G31830	endonuclease/exonuclease/phosphatase family protein	NA	endonuclease/exonuclease/phosphatase family protein; FUNCTIONS IN: inositol or phosphatidylinositol phosphatase activity; EXPRESSED IN: 21 plant structures; EXPRESSED DURING: 13 growth stages; CONTAINS InterPro DOMAIN/s: Inositol polyphosphate related phosphatase (InterPro:IPR000300), WD40/YVTN repeat-like-containing domain (InterPro:IPR015943), WD40 repeat (InterPro:IPR001680), Endonuclease/exon…
GRMZM2G093125	NA	0.355161	0.212166	0.0276069	1.41522	0.465383	0.440427	2.66534	1.39616	2.43856	--	--	normal	3.58453	3.55958e-08	up	0	526	AT2G20340	Pyridoxal phosphate (PLP)-dependent transferases superfamily protein	NA	Pyridoxal phosphate (PLP)-dependent transferases superfamily protein; FUNCTIONS IN: pyridoxal phosphate binding, carboxy-lyase activity, catalytic activity, tyrosine decarboxylase activity; INVOLVED IN: response to wounding, cellular amino acid metabolic process; LOCATED IN: cellular_component unknown; EXPRESSED IN: 22 plant structures; EXPRESSED DURING: 13 growth stages; CONTAINS InterPro DOMAIN…
GRMZM2G093246	NA	0.584292	0.349248	0.390647	0.774628	0.727282	0.577161	2.46239	1.5051	1.95858	0.653161	0.23972	normal	2.18835	1.33157e-08	up	0	613	AT2G37710	receptor lectin kinase	Induced in response to Salicylic acid.	receptor lectin kinase (RLK); FUNCTIONS IN: kinase activity; INVOLVED IN: response to salicylic acid stimulus; LOCATED IN: plasma membrane; EXPRESSED IN: 23 plant structures; EXPRESSED DURING: 13 growth stages; CONTAINS InterPro DOMAIN/s: Legume lectin, beta chain (InterPro:IPR001220), Protein kinase, ATP binding site (InterPro:IPR017441), Serine/threonine-protein kinase-like domain (InterPro:IPR…
GRMZM2G093276	NA	9.88279	11.9564	14.1588	25.3216	29.9293	23.5271	20.6123	30.3641	21.8791	1.12176	1.09199e-07	up	1.02071	0.00412362	up	1.39e-115	345	AT3G12750	zinc transporter 1 precursor	A member of Zrt- and Irt-related protein (ZIP) family. transcript is induced in response to zinc deficiency in the root.	zinc transporter 1 precursor (ZIP1); FUNCTIONS IN: zinc ion transmembrane transporter activity; INVOLVED IN: response to zinc ion, zinc ion transport; LOCATED IN: endomembrane system, integral to membrane, membrane; EXPRESSED IN: 22 plant structures; EXPRESSED DURING: 13 growth stages; CONTAINS InterPro DOMAIN/s: Zinc/iron permease, fungal/plant (InterPro:IPR004698), Zinc/iron permease (InterPro:…
GRMZM2G093305	NA	0.920829	0.740212	0.528365	1.40259	1.15548	1.99736	0.791315	0.979284	0.635256	1.03692	0.0205488	up	0.0298425	1	normal	1.09e-68	226	AT2G29660	zinc finger (C2H2 type) family protein	NA	zinc finger (C2H2 type) family protein; CONTAINS InterPro DOMAIN/s: Zinc finger, C2H2-like (InterPro:IPR015880), Zinc finger, C2H2-type (InterPro:IPR007087); BEST Arabidopsis thaliana protein match is: zinc finger protein-related (TAIR:AT5G54630.1); Has 407 Blast hits to 407 proteins in 27 species: Archae - 0; Bacteria - 0; Metazoa - 0; Fungi - 28; Plants - 376; Viruses - 0; Other Eukaryotes - 3 …
GRMZM2G093526	NA	10.2527	10.3067	8.79502	27.7859	25.3539	26.3459	9.94292	10.0882	9.3589	1.42839	4.63397e-50	up	0.0039895	1	normal	2.91e-137	422	AT1G79460	Terpenoid cyclases/Protein prenyltransferases superfamily protein	Encodes for a protein with ent-kaurene synthase B activity which catalyzes the second step in the cyclization of GGPP to ent-kaurene in the gibberellins biosynthetic pathway.	GA REQUIRING 2 (GA2); FUNCTIONS IN: ent-kaurene synthase activity; INVOLVED IN: gibberellin biosynthetic process, gibberellic acid mediated signaling pathway; LOCATED IN: chloroplast stroma, chloroplast, plastid; EXPRESSED IN: 25 plant structures; EXPRESSED DURING: 13 growth stages; CONTAINS InterPro DOMAIN/s: Terpene synthase, metal-binding domain (InterPro:IPR005630), Terpenoid synthase (InterP…
GRMZM2G093736	NA	3.4944	2.96169	2.80557	5.8861	5.65218	5.23646	7.60672	5.84606	5.58084	0.839873	8.31853e-08	normal	1.02499	7.45056e-09	up	0	569	AT3G53810	Concanavalin A-like lectin protein kinase family protein	NA	Concanavalin A-like lectin protein kinase family protein; FUNCTIONS IN: kinase activity; INVOLVED IN: protein amino acid phosphorylation; LOCATED IN: endomembrane system; EXPRESSED IN: 22 plant structures; EXPRESSED DURING: 11 growth stages; CONTAINS InterPro DOMAIN/s: Legume lectin, beta chain (InterPro:IPR001220), Protein kinase, ATP binding site (InterPro:IPR017441), Serine/threonine-protein k…
GRMZM2G093755	NA	7.10224	6.64118	5.38493	24.6179	22.8862	19.5855	10.8933	18.6639	11.1996	1.92555	4.56305e-30	up	1.18901	0.0260531	up	9.76e-58	186	AT3G51000	alpha/beta-Hydrolases superfamily protein	NA	alpha/beta-Hydrolases superfamily protein; FUNCTIONS IN: epoxide hydrolase activity, catalytic activity; EXPRESSED IN: 22 plant structures; EXPRESSED DURING: 13 growth stages; CONTAINS InterPro DOMAIN/s: Epoxide hydrolase-like (InterPro:IPR000639), Alpha/beta hydrolase fold-1 (InterPro:IPR000073); BEST Arabidopsis thaliana protein match is: alpha/beta-Hydrolases superfamily protein (TAIR:AT3G0560…
GRMZM2G093849	NA	5.19307	5.1666	5.43578	15.2985	17.3802	12.9914	9.31625	9.77706	9.49676	1.51854	9.71968e-17	up	0.849897	2.5416e-09	normal	NA	NA	NA	NA	NA	NA
GRMZM2G093951	NA	1.45372	1.55311	0.997599	2.29966	2.7172	2.50175	2.57851	3.29383	2.2333	0.895291	0.00238543	normal	1.00617	0.00287099	up	2.26e-60	195	AT5G36970	NDR1/HIN1-like 25	NDR1/HIN1-like protein, expression induced during incompatible response to a pathogen, expression is at least partly dependent on the salicylic acid signaling pathway	NDR1/HIN1-like 25 (NHL25); FUNCTIONS IN: molecular_function unknown; INVOLVED IN: defense response, incompatible interaction, salicylic acid mediated signaling pathway; LOCATED IN: cellular_component unknown; CONTAINS InterPro DOMAIN/s: Late embryogenesis abundant protein, group 2 (InterPro:IPR004864); BEST Arabidopsis thaliana protein match is: Late embryogenesis abundant (LEA) hydroxyproline-ri…
GRMZM2G093962	NA	0.672464	1.62083	0.906196	2.49355	2.16637	2.14699	1.03673	3.41295	2.21247	1.2738	0.00691788	up	1.33393	0.399093	normal	2.36e-138	399	AT1G63120	RHOMBOID-like 2	AtRBL2 has been identified as a rhomboid protein involved in regulated intramembrane proteolysis (RIP). The enzyme has the proteolytic activity and substrate specificity comparable to the Drosophila Rho-1 protein.	RHOMBOID-like 2 (RBL2); CONTAINS InterPro DOMAIN/s: Peptidase S54, rhomboid (InterPro:IPR002610); BEST Arabidopsis thaliana protein match is: RHOMBOID-like protein 6 (TAIR:AT1G12750.3); Has 6856 Blast hits to 6855 proteins in 1947 species: Archae - 152; Bacteria - 4411; Metazoa - 521; Fungi - 179; Plants - 374; Viruses - 0; Other Eukaryotes - 1219 (source: NCBI BLink).
GRMZM2G094017	NA	18.9689	17.6484	16.0954	48.4011	40.4534	39.4833	31.8627	34.1177	31.4129	1.26335	3.57602e-17	up	0.874354	1.32948e-13	normal	1.7e-155	457	AT2G39980	HXXXD-type acyl-transferase family protein	NA	HXXXD-type acyl-transferase family protein; FUNCTIONS IN: transferase activity, transferring acyl groups other than amino-acyl groups, transferase activity; INVOLVED IN: response to karrikin; LOCATED IN: cellular_component unknown; EXPRESSED IN: 17 plant structures; EXPRESSED DURING: 10 growth stages; CONTAINS InterPro DOMAIN/s: Transferase (InterPro:IPR003480); BEST Arabidopsis thaliana protein …
GRMZM2G094304	NA	0.803094	0.750552	0.309052	4.64414	4.18639	2.04911	11.9267	9.92506	7.01347	2.5488	0.000607683	up	3.94508	4.55178e-20	up	0	540	AT1G66860	Class I glutamine amidotransferase-like superfamily protein	NA	Class I glutamine amidotransferase-like superfamily protein; FUNCTIONS IN: hydrolase activity; INVOLVED IN: glutamine metabolic process, N-terminal protein myristoylation; LOCATED IN: cellular_component unknown; EXPRESSED IN: flower; EXPRESSED DURING: petal differentiation and expansion stage; CONTAINS InterPro DOMAIN/s: Peptidase C26 (InterPro:IPR011697), Glutamine amidotransferase type 1 (Inter…
GRMZM2G094328	NA	0	0	0	0.631225	0.504442	0.333169	0.99865	0.933153	0.816669	--	--	normal	Inf	3.96011e-11	up	1.2e-74	230	AT5G39190	germin-like protein 2	germin-like protein (GLP2a)	germin-like protein 2 (GER2); CONTAINS InterPro DOMAIN/s: Cupin, RmlC-type (InterPro:IPR011051), Cupin 1 (InterPro:IPR006045), Germin (InterPro:IPR001929), RmlC-like jelly roll fold (InterPro:IPR014710), Germin, manganese binding site (InterPro:IPR019780); BEST Arabidopsis thaliana protein match is: RmlC-like cupins superfamily protein (TAIR:AT5G39160.1); Has 1499 Blast hits to 1493 proteins in 8…
GRMZM2G095865	NA	2.79061	3.80054	3.3665	2.91418	2.53243	1.98673	1.34304	1.89876	1.73596	-0.443289	0.0614687	normal	-1.0388	2.25383e-07	down	0	1274	AT3G10690	DNA GYRASE A	NA	DNA GYRASE A (GYRA); FUNCTIONS IN: DNA topoisomerase activity, catalytic activity, ATP binding; INVOLVED IN: DNA topological change, DNA metabolic process; LOCATED IN: mitochondrion, chloroplast, nucleoid; EXPRESSED IN: 22 plant structures; EXPRESSED DURING: 13 growth stages; CONTAINS InterPro DOMAIN/s: DNA gyrase, subunit A (InterPro:IPR005743), DNA topoisomerase, type IIA, subunit A/C-terminal …
GRMZM2G096269	NA	1.90006	2.15648	1.91113	1.48331	1.30581	0.998311	0.690416	0.792848	0.737618	-0.680324	0.0431848	normal	-1.45401	8.27081e-05	down	5.09e-43	150	AT2G47730	glutathione S-transferase phi 8	Encodes glutathione transferase belonging to the phi class of GSTs. Naming convention according to Wagner et al. (2002).	glutathione S-transferase phi 8 (GSTF8); FUNCTIONS IN: glutathione transferase activity, glutathione binding; INVOLVED IN: in 8 processes; LOCATED IN: in 7 components; EXPRESSED IN: 25 plant structures; EXPRESSED DURING: 16 growth stages; CONTAINS InterPro DOMAIN/s: Thioredoxin fold (InterPro:IPR012335), Glutathione S-transferase, C-terminal (InterPro:IPR004046), Glutathione S-transferase, C-term…
GRMZM2G097137	NA	0.32238	0.321978	0.262289	0.491524	0.602219	0.732738	0.739273	0.817836	1.41949	1.05348	0.0897665	normal	1.75077	0.00681796	up	4.63e-26	99.8	AT3G22600	Bifunctional inhibitor/lipid-transfer protein/seed storage 2S albumin superfamily protein	NA	Bifunctional inhibitor/lipid-transfer protein/seed storage 2S albumin superfamily protein; FUNCTIONS IN: lipid binding; INVOLVED IN: lipid transport; LOCATED IN: anchored to membrane; EXPRESSED IN: 14 plant structures; EXPRESSED DURING: 10 growth stages; CONTAINS InterPro DOMAIN/s: Bifunctional inhibitor/plant lipid transfer protein/seed storage (InterPro:IPR016140), Plant lipid transfer protein/…
GRMZM2G097277	NA	3.56374	5.3641	2.40763	2.66072	1.82107	2.22623	0.594084	0.90175	0.978354	-0.768355	0.212252	normal	-2.22259	0.00141164	down	0	782	AT3G10740	alpha-L-arabinofuranosidase 1	Encodes a bifunctional alpha-l-arabinofuranosidase/beta-d-xylosidase that belongs to family 51 of glycoside hydrolases. It may be involved in cell wall modification.	alpha-L-arabinofuranosidase 1 (ASD1); FUNCTIONS IN: hydrolase activity, acting on glycosyl bonds, xylan 1,4-beta-xylosidase activity, alpha-N-arabinofuranosidase activity; INVOLVED IN: xylan catabolic process; LOCATED IN: apoplast, vacuole, plant-type cell wall; EXPRESSED IN: 23 plant structures; EXPRESSED DURING: 13 growth stages; CONTAINS InterPro DOMAIN/s: Alpha-L-arabinofuranosidase, C-termin…
GRMZM2G097641	NA	3.26563	4.19426	3.85932	9.77025	8.97736	6.49177	6.01276	7.07865	5.60461	1.14785	6.90657e-05	up	0.720498	9.65446e-05	normal	3.17e-158	458	AT2G35840	Sucrose-6F-phosphate phosphohydrolase family protein	NA	Sucrose-6F-phosphate phosphohydrolase family protein; FUNCTIONS IN: phosphatase activity, magnesium ion binding, sucrose-phosphatase activity, catalytic activity; INVOLVED IN: sucrose biosynthetic process; LOCATED IN: nucleus, cytoplasm; EXPRESSED IN: 24 plant structures; EXPRESSED DURING: 13 growth stages; CONTAINS InterPro DOMAIN/s: Sucrose-phosphate synthase (InterPro:IPR006380), Sucrose-6-pho…
GRMZM2G097802	NA	3.63022	3.42863	3.13939	6.92823	8.40149	6.8489	3.06713	4.07543	3.69288	1.10267	1.77288e-15	up	0.0923254	0.906609	normal	0	622	AT2G39130	Transmembrane amino acid transporter family protein	NA	Transmembrane amino acid transporter family protein; FUNCTIONS IN: amino acid transmembrane transporter activity; INVOLVED IN: biological_process unknown; LOCATED IN: plasma membrane; EXPRESSED IN: 24 plant structures; EXPRESSED DURING: 15 growth stages; CONTAINS InterPro DOMAIN/s: Amino acid transporter, transmembrane (InterPro:IPR013057); BEST Arabidopsis thaliana protein match is: Transmembran…
GRMZM2G097967	NA	2.46013	2.09944	1.5424	1.83516	2.09739	2.39964	0.550045	1.13642	0.798444	0.0172863	1	normal	-1.36188	0.00544808	down	2.17e-40	139	AT5G42510	Disease resistance-responsive (dirigent-like protein) family protein	NA	Disease resistance-responsive (dirigent-like protein) family protein; FUNCTIONS IN: molecular_function unknown; INVOLVED IN: defense response; LOCATED IN: endomembrane system; CONTAINS InterPro DOMAIN/s: Plant disease resistance response protein (InterPro:IPR004265); BEST Arabidopsis thaliana protein match is: Disease resistance-responsive (dirigent-like protein) family protein (TAIR:AT5G42500.1)…
GRMZM2G098517	NA	1.38967	2.31291	1.52711	4.13502	4.47812	3.12166	1.75685	4.71266	3.42987	1.15747	0.000163802	up	0.937057	0.346984	normal	0	553	AT1G50600	scarecrow-like 5	Encodes a scarecrow-like protein (SCL5). Member of GRAS gene family.	scarecrow-like 5 (SCL5); CONTAINS InterPro DOMAIN/s: Transcription factor GRAS (InterPro:IPR005202); BEST Arabidopsis thaliana protein match is: GRAS family transcription factor (TAIR:AT5G48150.2); Has 3554 Blast hits to 3276 proteins in 342 species: Archae - 0; Bacteria - 9; Metazoa - 107; Fungi - 18; Plants - 2497; Viruses - 1; Other Eukaryotes - 922 (source: NCBI BLink).
GRMZM2G098569	NA	6.61695	7.10803	6.4043	20.9036	20.8011	12.1748	9.94218	10.2342	9.05805	1.40874	0.000341556	up	0.543148	0.000495694	normal	0	538	AT4G17190	farnesyl diphosphate synthase 2	Encodes a protein with farnesyl diphosphate synthase activity, which catalyzes the rate limiting step in isoprenoid biosynthesis. Its mRNA is most abundantly expressed in flowers.	farnesyl diphosphate synthase 2 (FPS2); CONTAINS InterPro DOMAIN/s: Terpenoid synthase (InterPro:IPR008949), Polyprenyl synthetase (InterPro:IPR000092); BEST Arabidopsis thaliana protein match is: farnesyl diphosphate synthase 1 (TAIR:AT5G47770.1); Has 5842 Blast hits to 5835 proteins in 1891 species: Archae - 198; Bacteria - 3613; Metazoa - 226; Fungi - 204; Plants - 214; Viruses - 0; Other Euka…
GRMZM2G099297	NA	0	0	0	0.0238671	0.0931017	0.0359409	1.18852	0.518309	0.944725	--	--	normal	Inf	1.75204e-08	up	3.89e-39	146	AT4G35160	O-methyltransferase family protein	NA	O-methyltransferase family protein; FUNCTIONS IN: methyltransferase activity, O-methyltransferase activity, protein dimerization activity; LOCATED IN: cytosol; CONTAINS InterPro DOMAIN/s: Winged helix-turn-helix transcription repressor DNA-binding (InterPro:IPR011991), Plant methyltransferase dimerisation (InterPro:IPR012967), O-methyltransferase, family 2 (InterPro:IPR001077), O-methyltransferas…
GRMZM2G099619	NA	0.172466	0.206442	0.0980091	0.726731	0.986768	0.58962	2.68992	1.49725	1.40823	2.33166	5.23162e-05	up	3.61918	3.03086e-07	up	0	858	AT2G37360	ABC-2 type transporter family protein	NA	ABC-2 type transporter family protein; FUNCTIONS IN: ATPase activity, coupled to transmembrane movement of substances; INVOLVED IN: transport; LOCATED IN: membrane; EXPRESSED IN: petal, hypocotyl, root, flower; EXPRESSED DURING: 4 anthesis, petal differentiation and expansion stage; CONTAINS InterPro DOMAIN/s: ATPase, AAA+ type, core (InterPro:IPR003593), ABC transporter-like (InterPro:IPR003439)…
GRMZM2G099678	NA	0.635089	0.491993	0.453257	56.79	59.6768	44.5016	9.61233	12.3244	8.16678	6.68973	3.57711e-74	up	4.26743	2.12878e-22	up	2.98e-84	258	AT4G28940	Phosphorylase superfamily protein	NA	Phosphorylase superfamily protein; FUNCTIONS IN: catalytic activity; INVOLVED IN: nucleoside metabolic process; LOCATED IN: endomembrane system; EXPRESSED IN: hypocotyl, root, flower; EXPRESSED DURING: 4 anthesis; CONTAINS InterPro DOMAIN/s: Nucleoside phosphorylase (InterPro:IPR000845), Nucleoside phosphorylase, family 1 (InterPro:IPR018017); BEST Arabidopsis thaliana protein match is: Phosphory…
GRMZM2G100412	NA	0.722002	0.400988	0.300572	1.5805	2.26178	1.17761	1.36162	0.743191	1.01685	1.84621	0.00227288	up	1.13835	0.0755173	normal	2.94e-164	477	AT1G12740	cytochrome P450, family 87, subfamily A, polypeptide 2	encodes a protein with cytochrome P450 domain	cytochrome P450, family 87, subfamily A, polypeptide 2 (CYP87A2); FUNCTIONS IN: electron carrier activity, monooxygenase activity, iron ion binding, oxygen binding, heme binding; INVOLVED IN: oxidation reduction; EXPRESSED IN: root; CONTAINS InterPro DOMAIN/s: Cytochrome P450 (InterPro:IPR001128), Cytochrome P450, conserved site (InterPro:IPR017972), Cytochrome P450, E-class, group I (InterPro:IP…
GRMZM2G100639	NA	0.482614	0.587713	0.554915	0.458582	0.194813	0.298192	0.110248	0.13868	0.15709	-0.788239	0.0403576	normal	-2.07341	2.17288e-06	down	0	1058	AT5G46280	Minichromosome maintenance (MCM2/3/5) family protein	NA	MINICHROMOSOME MAINTENANCE 3 (MCM3); FUNCTIONS IN: nucleoside-triphosphatase activity, DNA-dependent ATPase activity, DNA binding, nucleotide binding, ATP binding; INVOLVED IN: cell proliferation, DNA-dependent DNA replication initiation, DNA unwinding involved in replication; LOCATED IN: nuclear chromatin; EXPRESSED IN: 23 plant structures; EXPRESSED DURING: 16 growth stages; CONTAINS InterPro D…
GRMZM2G101062	NA	2.55787	2.6048	1.51814	1.58613	1.13063	1.30676	0.663123	0.95863	0.753563	-0.764946	0.0866061	normal	-1.49785	0.00266392	down	9.01e-83	256	AT5G42560	Abscisic acid-responsive (TB2/DP1, HVA22) family protein	NA	Abscisic acid-responsive (TB2/DP1, HVA22) family protein; CONTAINS InterPro DOMAIN/s: TB2/DP1/HVA22 related protein (InterPro:IPR004345); BEST Arabidopsis thaliana protein match is: HVA22-like protein H (ATHVA22H) (TAIR:AT1G19950.1); Has 30201 Blast hits to 17322 proteins in 780 species: Archae - 12; Bacteria - 1396; Metazoa - 17338; Fungi - 3422; Plants - 5037; Viruses - 0; Other Eukaryotes - 29…
GRMZM2G101116	NA	3.48693	2.70871	2.85883	5.74251	6.34857	5.30492	8.31637	6.5833	5.94466	0.939045	1.16058e-06	normal	1.19385	1.12829e-08	up	3.28e-93	285	AT2G43120	RmlC-like cupins superfamily protein	NA	RmlC-like cupins superfamily protein; FUNCTIONS IN: calmodulin binding; INVOLVED IN: biological_process unknown; LOCATED IN: plasma membrane; EXPRESSED IN: stem, flower; CONTAINS InterPro DOMAIN/s: Pirin, C-terminal (InterPro:IPR008778), Pirin (InterPro:IPR012093), Cupin, RmlC-type (InterPro:IPR011051), Pirin, N-terminal (InterPro:IPR003829); BEST Arabidopsis thaliana protein match is: pirin (TAI…
GRMZM2G102079	NA	10.4572	6.48788	7.36948	34.1265	33.7863	24.1534	17.4003	13.4809	12.8915	1.91105	1.47251e-09	up	0.826206	0.00025063	normal	2.42e-127	385	AT5G07990	Cytochrome P450 superfamily protein	Required for flavonoid 3' hydroxylase activity.	TRANSPARENT TESTA 7 (TT7); CONTAINS InterPro DOMAIN/s: Cytochrome P450 (InterPro:IPR001128), Cytochrome P450, E-class, group I (InterPro:IPR002401), Cytochrome P450, conserved site (InterPro:IPR017972); BEST Arabidopsis thaliana protein match is: cytochrome P450, family 706, subfamily A, polypeptide 6 (TAIR:AT4G12320.1); Has 35179 Blast hits to 34934 proteins in 1774 species: Archae - 51; Bacteri…
GRMZM2G102138	NA	0.139919	0.103168	0.179973	1.04404	0.338538	0.3938	2.61724	0.819753	1.93354	--	--	normal	3.9738	0.00122749	up	2.73e-12	63.9	AT5G09530	hydroxyproline-rich glycoprotein family protein	NA	hydroxyproline-rich glycoprotein family protein; INVOLVED IN: biological_process unknown; LOCATED IN: endomembrane system; EXPRESSED IN: 7 plant structures; EXPRESSED DURING: 4 anthesis, C globular stage; BEST Arabidopsis thaliana protein match is: hydroxyproline-rich glycoprotein family protein (TAIR:AT5G09520.1); Has 56710 Blast hits to 18930 proteins in 1860 species: Archae - 251; Bacteria - 1…
GRMZM2G102356	NA	7.10139	6.02238	3.09279	7.04406	4.5987	5.08153	0.724667	1.33837	0.688549	0.0410348	0.980777	normal	-2.61915	0.00053807	down	1.74e-45	149	AT1G24020	MLP-like protein 423	NA	MLP-like protein 423 (MLP423); INVOLVED IN: response to biotic stimulus, defense response; EXPRESSED IN: 22 plant structures; EXPRESSED DURING: 14 growth stages; CONTAINS InterPro DOMAIN/s: Bet v I allergen (InterPro:IPR000916); BEST Arabidopsis thaliana protein match is: MLP-like protein 28 (TAIR:AT1G70830.3).
GRMZM2G102550	NA	0.185226	0.182425	0.187034	0.346998	0.386359	0.316414	1.05137	0.672163	0.801903	--	--	normal	2.2653	0.000158845	up	1.01e-142	416	AT4G36810	geranylgeranyl pyrophosphate synthase 1	Encodes a protein with geranylgeranyl pyrophosphate synthase activity involved in isoprenoid biosynthesis. The enzyme appears to be targeted to the chloroplast in epidermal cells and guard cells of leaves, and in etioplasts in roots.	geranylgeranyl pyrophosphate synthase 1 (GGPS1); FUNCTIONS IN: farnesyltranstransferase activity; INVOLVED IN: isoprenoid biosynthetic process; LOCATED IN: etioplast, chloroplast; EXPRESSED IN: 23 plant structures; EXPRESSED DURING: 13 growth stages; CONTAINS InterPro DOMAIN/s: Polyprenyl synthetase-related (InterPro:IPR017446), Terpenoid synthase (InterPro:IPR008949), Polyprenyl synthetase (Inte…
GRMZM2G102760	NA	5.07352	4.93524	4.36304	74.5815	87.3364	41.534	64.3951	54.2512	41.2696	3.81071	2.98143e-08	up	3.451	5.04136e-24	up	0	662	AT1G17420	lipoxygenase 3	Lipoxygenase	lipoxygenase 3 (LOX3); FUNCTIONS IN: oxidoreductase activity, acting on single donors with incorporation of molecular oxygen, incorporation of two atoms of oxygen, lipoxygenase activity, iron ion binding, metal ion binding; INVOLVED IN: growth, response to fungus, jasmonic acid biosynthetic process, response to wounding, defense response; LOCATED IN: chloroplast; EXPRESSED IN: 22 plant structures…
GRMZM2G102863	NA	0	0	0	0.163874	0.0720152	0.0821902	3.1713	2.63349	2.28254	--	--	normal	Inf	1.05322e-37	up	3.07e-58	196	AT4G35160	O-methyltransferase family protein	NA	O-methyltransferase family protein; FUNCTIONS IN: methyltransferase activity, O-methyltransferase activity, protein dimerization activity; LOCATED IN: cytosol; CONTAINS InterPro DOMAIN/s: Winged helix-turn-helix transcription repressor DNA-binding (InterPro:IPR011991), Plant methyltransferase dimerisation (InterPro:IPR012967), O-methyltransferase, family 2 (InterPro:IPR001077), O-methyltransferas…
GRMZM2G102923	NA	0.946005	0.694801	0.624937	1.55057	1.98583	1.8959	0.623339	1.44375	1.43987	1.25409	3.23294e-05	up	0.625486	0.567223	normal	3.85e-28	113	AT5G08200	peptidoglycan-binding LysM domain-containing protein	NA	peptidoglycan-binding LysM domain-containing protein; BEST Arabidopsis thaliana protein match is: Peptidoglycan-binding LysM domain-containing protein (TAIR:AT5G23130.1); Has 390 Blast hits to 387 proteins in 72 species: Archae - 0; Bacteria - 10; Metazoa - 233; Fungi - 7; Plants - 113; Viruses - 0; Other Eukaryotes - 27 (source: NCBI BLink).
GRMZM2G103197	NA	76.5644	81.922	79.3243	559.671	556.435	467.204	335.38	429.363	335.277	2.7101	2.56409e-53	up	2.18482	1.26623e-19	up	7.99e-67	216	AT1G19670	chlorophyllase 1	Chlorophyllase is the first enzyme involved in chlorophyll degradation. It catalyzes the hydrolysis of the ester bond to yield chlorophyllide and phytol. AtCLH1 lacks a typical signal sequence for the chloroplast. Its expression is induced rapidly by methyljasmonate, a known promoter of senescence and chlorophyll degradation.	chlorophyllase 1 (CLH1); FUNCTIONS IN: chlorophyllase activity; INVOLVED IN: response to jasmonic acid stimulus, chlorophyll catabolic process, jasmonic acid mediated signaling pathway, response to stress; LOCATED IN: vacuole; EXPRESSED IN: 21 plant structures; EXPRESSED DURING: 14 growth stages; CONTAINS InterPro DOMAIN/s: Chlorophyllase-like (InterPro:IPR010821), Chlorophyllase, chloroplast (In…
GRMZM2G103748	NA	15.221	9.0008	8.00091	21.705	25.4227	25.2042	18.2067	16.2627	21.6289	1.11773	1.06957e-05	up	0.735565	0.0731364	normal	NA	NA	NA	NA	NA	NA
GRMZM2G103929	NA	6.27529	7.28915	4.16649	6.69591	5.05687	5.88688	2.46828	3.13739	2.69907	-0.0283142	0.979771	normal	-1.11137	0.0143844	down	6.27e-86	285	AT3G02880	Leucine-rich repeat protein kinase family protein	NA	Leucine-rich repeat protein kinase family protein; FUNCTIONS IN: protein serine/threonine kinase activity, kinase activity, ATP binding; INVOLVED IN: transmembrane receptor protein tyrosine kinase signaling pathway, protein amino acid phosphorylation; LOCATED IN: anchored to plasma membrane, cell wall, plasma membrane, membrane, plant-type cell wall; EXPRESSED IN: 25 plant structures; EXPRESSED D…
GRMZM2G104176	NA	0.660789	0.351675	0.180804	1.58459	1.11835	0.917534	1.23144	1.06805	1.27295	1.69235	0.0103014	up	1.69327	4.14241e-05	up	4.42e-54	177	AT3G16500	phytochrome-associated protein 1	phytochrome-associated protein 1 (PAP1)	phytochrome-associated protein 1 (PAP1); FUNCTIONS IN: sequence-specific DNA binding transcription factor activity; INVOLVED IN: response to auxin stimulus; LOCATED IN: nucleus; EXPRESSED IN: 22 plant structures; EXPRESSED DURING: 13 growth stages; CONTAINS InterPro DOMAIN/s: Aux/IAA-ARF-dimerisation (InterPro:IPR011525), AUX/IAA protein (InterPro:IPR003311); BEST Arabidopsis thaliana protein mat…
GRMZM2G104847	NA	1.1966	1.41303	1.32828	0.824207	0.88529	0.943631	0.427799	0.766454	0.578003	-0.745476	0.0533565	normal	-1.52931	0.000319599	down	0	883	AT1G49430	long-chain acyl-CoA synthetase 2	Encodes a long chain acyl-CoA synthetase that catalyzes the synthesis of omega-hydroxy fatty acyl-CoA intermediates in the pathway to cutin synthesis. Required for repression of lateral root formation.	long-chain acyl-CoA synthetase 2 (LACS2); CONTAINS InterPro DOMAIN/s: AMP-binding, conserved site (InterPro:IPR020845), AMP-dependent synthetase/ligase (InterPro:IPR000873); BEST Arabidopsis thaliana protein match is: AMP-dependent synthetase and ligase family protein (TAIR:AT1G64400.1); Has 53337 Blast hits to 50359 proteins in 3209 species: Archae - 917; Bacteria - 34261; Metazoa - 2388; Fungi …
GRMZM2G105092	NA	0	0	0	0.20217	0.173689	0	3.64007	2.86196	2.5656	--	--	normal	Inf	7.8549e-16	up	3.63e-32	118	AT5G04340	zinc finger of Arabidopsis thaliana 6	putative c2h2 zinc finger transcription factor mRNA,	zinc finger of Arabidopsis thaliana 6 (ZAT6); FUNCTIONS IN: sequence-specific DNA binding transcription factor activity, zinc ion binding, nucleic acid binding; LOCATED IN: intracellular; EXPRESSED IN: 15 plant structures; EXPRESSED DURING: 8 growth stages; CONTAINS InterPro DOMAIN/s: Zinc finger, C2H2-like (InterPro:IPR015880), Zinc finger, C2H2-type (InterPro:IPR007087); BEST Arabidopsis thalia…
GRMZM2G105140	ZmWRKY123	1.61618	1.17301	1.98557	0.300894	0.513619	0.622962	1.07126	0.969543	1.47029	-1.81698	0.000444134	down	-0.492959	0.584541	normal	4.37e-37	137	AT4G01250	WRKY family transcription factor	member of WRKY Transcription Factor; Group II-e	WRKY22; CONTAINS InterPro DOMAIN/s: DNA-binding WRKY (InterPro:IPR003657); BEST Arabidopsis thaliana protein match is: WRKY family transcription factor (TAIR:AT4G23550.1); Has 3274 Blast hits to 2836 proteins in 187 species: Archae - 0; Bacteria - 0; Metazoa - 0; Fungi - 3; Plants - 3256; Viruses - 0; Other Eukaryotes - 15 (source: NCBI BLink).
GRMZM2G105348	ZmHSF18	0.86592	0.412519	0.854083	1.60352	1.71114	1.61348	1.10555	1.00935	0.656378	1.23305	0.00211613	up	0.358118	0.824587	normal	1.32e-61	200	AT3G24520	heat shock transcription factor C1	member of Heat Stress Transcription Factor (Hsf) family	heat shock transcription factor C1 (HSFC1); FUNCTIONS IN: DNA binding, sequence-specific DNA binding transcription factor activity; INVOLVED IN: regulation of transcription, DNA-dependent; LOCATED IN: nucleus; EXPRESSED IN: 14 plant structures; EXPRESSED DURING: LP.06 six leaves visible, LP.04 four leaves visible, 4 anthesis, petal differentiation and expansion stage, LP.08 eight leaves visible; …
GRMZM2G106303	NA	2.78921	1.50992	1.85334	4.45099	4.64691	3.9269	4.65742	4.25896	5.00101	1.06706	4.90528e-06	up	1.17086	1.21031e-07	up	0	525	AT1G76680	12-oxophytodienoate reductase 1	Encodes a member of an alpha/beta barrel fold family of FMN-containing oxidoreductases. One of the closely related 12-oxophytodienoic acid reductases. This enzyme is not expected to participate in jasmonic acid biosynthesis because during in vitro assays, it shows very little activity with the naturally occurring OPDA isomer. Shows activity towards 2,4,6-trinitrotoluene. Expressed predominately i…	12-oxophytodienoate reductase 1 (OPR1); FUNCTIONS IN: 12-oxophytodienoate reductase activity; INVOLVED IN: in 7 processes; LOCATED IN: cellular_component unknown; EXPRESSED IN: 11 plant structures; EXPRESSED DURING: seedling growth, developing seed stage; CONTAINS InterPro DOMAIN/s: NADH:flavin oxidoreductase/NADH oxidase, N-terminal (InterPro:IPR001155), Aldolase-type TIM barrel (InterPro:IPR013…
GRMZM2G106393	NA	1.91342	2.09323	3.9382	5.11304	5.33376	6.73677	4.70978	3.98734	3.73594	1.11353	0.00174288	up	0.644243	0.2201	normal	1.76e-23	88.2	AT4G10270	Wound-responsive family protein	NA	Wound-responsive family protein; CONTAINS InterPro DOMAIN/s: Protein of unknown function wound-induced (InterPro:IPR022251); BEST Arabidopsis thaliana protein match is: Wound-responsive family protein (TAIR:AT4G10265.1); Has 183 Blast hits to 182 proteins in 16 species: Archae - 0; Bacteria - 0; Metazoa - 0; Fungi - 0; Plants - 183; Viruses - 0; Other Eukaryotes - 0 (source: NCBI BLink).
GRMZM2G106950	NA	1.8265	1.27965	1.48306	12.1392	15.1977	6.39491	3.37218	6.99021	3.03748	2.88018	0.000147909	up	1.54493	0.143571	normal	8.78e-137	400	AT5G48220	Aldolase-type TIM barrel family protein	NA	Aldolase-type TIM barrel family protein; FUNCTIONS IN: indole-3-glycerol-phosphate synthase activity, catalytic activity; INVOLVED IN: metabolic process, tryptophan metabolic process; LOCATED IN: chloroplast, chloroplast stroma; EXPRESSED IN: 22 plant structures; EXPRESSED DURING: 13 growth stages; CONTAINS InterPro DOMAIN/s: Aldolase-type TIM barrel (InterPro:IPR013785), Indole-3-glycerol phosph…
GRMZM2G107073	NA	4.77969	5.40618	4.70813	7.0568	6.77446	6.75799	20.4328	20.4883	14.7486	0.446829	0.00227037	normal	1.88534	3.28553e-15	up	0	571	AT3G48950	Pectin lyase-like superfamily protein	NA	Pectin lyase-like superfamily protein; FUNCTIONS IN: polygalacturonase activity; INVOLVED IN: carbohydrate metabolic process; LOCATED IN: endomembrane system; EXPRESSED IN: central cell, flower; EXPRESSED DURING: petal differentiation and expansion stage; CONTAINS InterPro DOMAIN/s: Pectin lyase fold/virulence factor (InterPro:IPR011050), Glycoside hydrolase, family 28 (InterPro:IPR000743), Pecti…
GRMZM2G107199	NA	0.703888	0.73319	0.745383	0.546643	0.233216	0.364529	0.406204	0.175897	0.48602	-0.968513	0.0268798	normal	-1.07559	0.0347364	down	1.35e-129	389	AT3G50660	Cytochrome P450 superfamily protein	Encodes a 22&#945; hydroxylase whose reaction is a rate-limiting step in brassinosteroid biosynthetic pathway. The protein is a member of CYP90B gene family. CLM is an epi-allele with small, compressed rosette, reduced internode length, and reduced fertility, appears in selfed ddm mutant plants possibly due to loss of cytosine methylation. Transcripts accumulate in actively growing tissues, and G…	DWARF 4 (DWF4); CONTAINS InterPro DOMAIN/s: Cytochrome P450 (InterPro:IPR001128), Cytochrome P450, conserved site (InterPro:IPR017972), Cytochrome P450, E-class, group I (InterPro:IPR002401); BEST Arabidopsis thaliana protein match is: Cytochrome P450 superfamily protein (TAIR:AT5G05690.1); Has 31120 Blast hits to 31036 proteins in 1650 species: Archae - 61; Bacteria - 5303; Metazoa - 10591; Fung…
GRMZM2G107228	NA	0.230122	0.394993	0.231027	0.31511	0.18604	0.392883	8.37692	5.62949	6.92001	--	--	normal	4.66849	7.45211e-33	up	7.19e-81	253	AT5G05340	Peroxidase superfamily protein	NA	Peroxidase superfamily protein; FUNCTIONS IN: protein binding, peroxidase activity; INVOLVED IN: response to oxidative stress, oxidation reduction; LOCATED IN: apoplast, cell wall; EXPRESSED IN: 9 plant structures; EXPRESSED DURING: LP.04 four leaves visible, 4 anthesis, C globular stage, petal differentiation and expansion stage; CONTAINS InterPro DOMAIN/s: Haem peroxidase (InterPro:IPR010255), …
GRMZM2G107597	NA	1.34454	1.56705	1.26189	0.592568	0.730005	0.711629	1.39782	0.98165	1.35536	-1.04909	0.0177289	down	-0.179197	0.920772	normal	1.77e-74	233	AT4G15920	Nodulin MtN3 family protein	NA	Nodulin MtN3 family protein; INVOLVED IN: biological_process unknown; LOCATED IN: endomembrane system, integral to membrane, membrane; EXPRESSED IN: 23 plant structures; EXPRESSED DURING: 13 growth stages; CONTAINS InterPro DOMAIN/s: MtN3/saliva-related transmembrane protein, conserved region (InterPro:IPR018169), RAG1-activating protein 1 homologue (InterPro:IPR018179), RAG1-activating protein-1…
GRMZM2G107715	NA	0.845637	1.40886	1.06657	0.485715	0.34787	0.524465	0.388454	0.76795	0.937975	-1.34066	0.00137018	down	-0.718536	0.344606	normal	NA	NA	NA	NA	NA	NA
GRMZM2G107739	NA	5.85801	5.25338	6.68844	15.8311	15.3638	13.2795	8.09963	6.7894	6.85923	1.31883	1.12393e-31	up	0.263365	0.28247	normal	0	699	AT2G38400	alanine:glyoxylate aminotransferase 3	alanine:glyoxylate aminotransferase 2 homolog (AGT3) mRNA,	alanine:glyoxylate aminotransferase 3 (AGT3); FUNCTIONS IN: pyridoxal phosphate binding, transaminase activity, catalytic activity, alanine-glyoxylate transaminase activity; EXPRESSED IN: 22 plant structures; EXPRESSED DURING: 15 growth stages; CONTAINS InterPro DOMAIN/s: Pyridoxal phosphate-dependent transferase, major domain (InterPro:IPR015424), Aminotransferase class-III (InterPro:IPR005814),…
GRMZM2G108003	NA	0.907356	0.707669	0.690134	2.63071	1.79458	1.70093	4.57867	4.25136	2.66659	1.42268	0.000397306	up	2.327	2.902e-08	up	NA	NA	NA	NA	NA	NA
GRMZM2G108207	NA	0.0566782	0.0365522	0.048705	0.527144	0.386184	0.129935	7.94436	3.59251	5.77026	--	--	normal	8.51665	2.7194e-14	up	1.52e-107	323	AT1G71695	Peroxidase superfamily protein	NA	Peroxidase superfamily protein; FUNCTIONS IN: peroxidase activity, heme binding; INVOLVED IN: response to oxidative stress, oxidation reduction; LOCATED IN: cell wall, vacuole, membrane, plant-type cell wall; EXPRESSED IN: 23 plant structures; EXPRESSED DURING: 13 growth stages; CONTAINS InterPro DOMAIN/s: Haem peroxidase (InterPro:IPR010255), Plant peroxidase (InterPro:IPR000823), Peroxidases he…
GRMZM2G108514	NA	104.406	78.4025	67.3131	666.031	621.579	530.081	193.445	176.367	146.491	2.84552	4.38433e-44	up	1.02638	3.23587e-08	up	0	540	AT2G20340	Pyridoxal phosphate (PLP)-dependent transferases superfamily protein	NA	Pyridoxal phosphate (PLP)-dependent transferases superfamily protein; FUNCTIONS IN: pyridoxal phosphate binding, carboxy-lyase activity, catalytic activity, tyrosine decarboxylase activity; INVOLVED IN: response to wounding, cellular amino acid metabolic process; LOCATED IN: cellular_component unknown; EXPRESSED IN: 22 plant structures; EXPRESSED DURING: 13 growth stages; CONTAINS InterPro DOMAIN…
GRMZM2G108537	NA	11.8276	10.8186	8.53907	5.48362	4.72128	5.40451	9.99416	9.95977	8.6617	-1.02586	7.24405e-07	down	-0.140224	0.765897	normal	5.89e-127	375	AT1G21890	nodulin MtN21 /EamA-like transporter family protein	NA	nodulin MtN21 /EamA-like transporter family protein; LOCATED IN: membrane; EXPRESSED IN: inflorescence meristem, flower; EXPRESSED DURING: petal differentiation and expansion stage; CONTAINS InterPro DOMAIN/s: Protein of unknown function DUF6, transmembrane (InterPro:IPR000620); BEST Arabidopsis thaliana protein match is: nodulin MtN21 /EamA-like transporter family protein (TAIR:AT4G08300.1); Has…
GRMZM2G108847	NA	7.83224	3.67574	4.74786	4.68005	8.39681	4.08951	12.8584	14.2611	10.6847	0.0684395	0.9763	normal	1.21294	0.000206346	up	4.21e-22	84	AT1G72060	serine-type endopeptidase inhibitors	NA	serine-type endopeptidase inhibitors; FUNCTIONS IN: serine-type endopeptidase inhibitor activity; INVOLVED IN: response to oxidative stress; LOCATED IN: endomembrane system; EXPRESSED IN: 21 plant structures; EXPRESSED DURING: 12 growth stages; CONTAINS InterPro DOMAIN/s: Proteinase inhibitor I20, Pin2 (InterPro:IPR003465); Has 28 Blast hits to 28 proteins in 8 species: Archae - 0; Bacteria - 0; …
GRMZM2G109056	NA	3.54848	2.71955	3.25538	7.52158	6.67404	5.40305	5.32144	5.22556	4.5544	1.02923	6.75229e-06	up	0.652898	2.34145e-05	normal	0	667	AT1G17420	lipoxygenase 3	Lipoxygenase	lipoxygenase 3 (LOX3); FUNCTIONS IN: oxidoreductase activity, acting on single donors with incorporation of molecular oxygen, incorporation of two atoms of oxygen, lipoxygenase activity, iron ion binding, metal ion binding; INVOLVED IN: growth, response to fungus, jasmonic acid biosynthetic process, response to wounding, defense response; LOCATED IN: chloroplast; EXPRESSED IN: 22 plant structures…
GRMZM2G109071	NA	0.558549	0.540572	0.438898	0.317279	0.26993	0.167922	0.147733	0.178198	0.147613	-1.02649	0.0814698	normal	-1.77667	0.00642497	down	7.64e-105	313	AT1G14700	purple acid phosphatase 3	NA	purple acid phosphatase 3 (PAP3); FUNCTIONS IN: protein serine/threonine phosphatase activity, acid phosphatase activity; LOCATED IN: vacuole; EXPRESSED IN: 22 plant structures; EXPRESSED DURING: 12 growth stages; CONTAINS InterPro DOMAIN/s: Metallophosphoesterase (InterPro:IPR004843); BEST Arabidopsis thaliana protein match is: purple acid phosphatase 8 (TAIR:AT2G01890.1); Has 1143 Blast hits to…
GRMZM2G109130	NA	0.891646	1.01346	0.803035	3.71645	3.61876	2.62405	25.0987	18.425	14.7348	1.86168	1.98762e-09	up	4.38308	2.25653e-24	up	0	1041	AT1G55020	lipoxygenase 1	lipoxygenase, a defense gene conferring resistance Xanthomonas campestris	lipoxygenase 1 (LOX1); CONTAINS InterPro DOMAIN/s: Lipoxygenase, iron binding site (InterPro:IPR020833), Lipoxygenase, C-terminal (InterPro:IPR013819), Lipoxygenase, LH2 (InterPro:IPR001024), Lipase/lipooxygenase, PLAT/LH2 (InterPro:IPR008976), Lipoxygenase, conserved site (InterPro:IPR020834), Lipoxygenase (InterPro:IPR000907), Lipoxygenase, plant (InterPro:IPR001246); BEST Arabidopsis thaliana …
GRMZM2G109627	NA	0.633586	0.686336	0.64135	1.27106	1.55999	0.839586	1.46211	1.02257	1.53187	0.891422	0.0514173	normal	1.02863	0.0311947	up	7.17e-83	261	AT3G04070	NAC domain containing protein 47	NA	NAC domain containing protein 47 (NAC047); FUNCTIONS IN: sequence-specific DNA binding transcription factor activity; INVOLVED IN: multicellular organismal development, regulation of transcription; LOCATED IN: cellular_component unknown; EXPRESSED IN: 16 plant structures; EXPRESSED DURING: 7 growth stages; CONTAINS InterPro DOMAIN/s: No apical meristem (NAM) protein (InterPro:IPR003441); BEST Ara…
GRMZM2G109959	NA	4.48206	2.26103	0.53275	3.85465	1.1998	2.31465	9.27124	4.99262	7.35867	0.0484716	1	normal	1.60351	0.0217009	up	0.000224	37	AT2G05530	Glycine-rich protein family	NA	Glycine-rich protein family; FUNCTIONS IN: molecular_function unknown; INVOLVED IN: biological_process unknown; LOCATED IN: endomembrane system; EXPRESSED IN: leaf whorl, root, leaf; EXPRESSED DURING: LP.04 four leaves visible; CONTAINS InterPro DOMAIN/s: Glycine rich protein (InterPro:IPR010800); BEST Arabidopsis thaliana protein match is: glycine-rich protein 3 (TAIR:AT2G05520.5); Has 32113 Bla…
GRMZM2G110080	NA	0.368732	0.796443	0.61547	2.08266	2.34128	2.16928	1.02781	1.98747	1.38929	1.91893	2.19154e-09	up	1.32631	0.0466536	up	1.83e-103	301	AT5G24270	Calcium-binding EF-hand family protein	encodes a calcium sensor that is essential for K+ nutrition, K+/Na+ selectivity, and salt tolerance. The protein is similar to calcineurin B. Lines carrying recessive mutations are hypersensitive to Na+ and Li+ stresses and is unable to grow in low K+. The growth defect is rescued by extracellular calcium.	SALT OVERLY SENSITIVE 3 (SOS3); CONTAINS InterPro DOMAIN/s: Recoverin (InterPro:IPR001125), EF-HAND 2 (InterPro:IPR018249), Calcineurin B protein (InterPro:IPR015757), EF-hand-like domain (InterPro:IPR011992), Calcium-binding EF-hand (InterPro:IPR002048); BEST Arabidopsis thaliana protein match is: calcineurin B-like protein 8 (TAIR:AT1G64480.1).
GRMZM2G110220	NA	1.68504	2.02275	1.72666	2.49388	3.88426	3.19482	3.03609	4.97057	3.85582	0.799417	0.0201967	normal	1.12494	0.00737367	up	2.41e-112	336	AT1G70170	matrix metalloproteinase	mutant has Late flowering; Early senescence; Matrix Metalloproteinase	matrix metalloproteinase (MMP); FUNCTIONS IN: metallopeptidase activity, metalloendopeptidase activity, zinc ion binding; INVOLVED IN: proteolysis, metabolic process; LOCATED IN: anchored to membrane; EXPRESSED IN: 7 plant structures; EXPRESSED DURING: L mature pollen stage, M germinated pollen stage, 4 anthesis, petal differentiation and expansion stage; CONTAINS InterPro DOMAIN/s: Peptidase M10…
GRMZM2G110286	NA	51.2631	51.6573	42.1833	16.5831	13.5566	19.9352	41.5113	17.4785	34.4834	-1.54765	7.07369e-18	down	-0.669178	0.117721	normal	2.08e-36	122	AT2G47870	Thioredoxin superfamily protein	NA	Thioredoxin superfamily protein; FUNCTIONS IN: electron carrier activity, protein disulfide oxidoreductase activity; INVOLVED IN: cell redox homeostasis; LOCATED IN: endomembrane system; CONTAINS InterPro DOMAIN/s: Glutaredoxin-like, plant II (InterPro:IPR011905), Thioredoxin fold (InterPro:IPR012335), Glutaredoxin (InterPro:IPR002109), Thioredoxin-like fold (InterPro:IPR012336); BEST Arabidopsis…
GRMZM2G110332	NA	1.13263	1.55193	1.70053	0.682809	0.761532	0.775782	1.27745	1.19447	2.08277	-1.05301	0.0014926	down	0.010079	1	normal	NA	NA	NA	NA	NA	NA
GRMZM2G110395	NA	0.804549	0.602161	0.716175	1.3435	1.57778	1.27063	1.59192	1.46877	1.63896	0.991734	0.0154154	normal	1.16251	0.00709492	up	9.51e-132	387	AT5G11730	Core-2/I-branching beta-1,6-N-acetylglucosaminyltransferase family protein	NA	Core-2/I-branching beta-1,6-N-acetylglucosaminyltransferase family protein; INVOLVED IN: biological_process unknown; EXPRESSED IN: 23 plant structures; EXPRESSED DURING: 13 growth stages; CONTAINS InterPro DOMAIN/s: Core-2/I-Branching enzyme (InterPro:IPR021141); BEST Arabidopsis thaliana protein match is: Core-2/I-branching beta-1,6-N-acetylglucosaminyltransferase family protein (TAIR:AT5G25970.…
GRMZM2G110567	NA	4.88634	5.15559	4.885	17.0501	19.0112	13.1145	34.5764	36.4196	36.9128	1.71153	1.94467e-09	up	2.83274	5.16395e-120	up	4.48e-67	232	AT5G60710	Zinc finger (C3HC4-type RING finger) family protein	NA	Zinc finger (C3HC4-type RING finger) family protein; FUNCTIONS IN: ubiquitin-protein ligase activity, zinc ion binding; INVOLVED IN: N-terminal protein myristoylation; LOCATED IN: plasma membrane; EXPRESSED IN: 24 plant structures; EXPRESSED DURING: 15 growth stages; CONTAINS InterPro DOMAIN/s: Zinc finger, RING-type (InterPro:IPR001841), Zinc finger, C3HC4 RING-type (InterPro:IPR018957), von Wil…
GRMZM2G111112	NA	0	0.0585955	0	1.72568	1.89572	1.02074	0.71249	0.698483	0.646988	Inf	3.82798e-11	up	--	--	normal	4.78e-08	52	AT5G18130	NA	NA	unknown protein; BEST Arabidopsis thaliana protein match is: unknown protein (TAIR:AT3G03870.2); Has 1807 Blast hits to 1807 proteins in 277 species: Archae - 0; Bacteria - 0; Metazoa - 736; Fungi - 347; Plants - 385; Viruses - 0; Other Eukaryotes - 339 (source: NCBI BLink).
GRMZM2G111666	ZmbHLH	0.715612	1.35459	1.67859	0.9986	1.7001	1.78422	1.75036	2.79302	2.00473	0.360279	0.61139	normal	1.01205	0.0108766	up	3.27e-45	163	AT3G21330	basic helix-loop-helix (bHLH) DNA-binding superfamily protein	NA	basic helix-loop-helix (bHLH) DNA-binding superfamily protein; FUNCTIONS IN: DNA binding, sequence-specific DNA binding transcription factor activity; INVOLVED IN: regulation of transcription; LOCATED IN: nucleus; CONTAINS InterPro DOMAIN/s: Helix-loop-helix DNA-binding domain (InterPro:IPR001092), Helix-loop-helix DNA-binding (InterPro:IPR011598); BEST Arabidopsis thaliana protein match is: basi…
GRMZM2G111731	ZmMYB44	1.3735	1.95753	1.48681	1.92918	2.26058	1.95594	0.467307	0.533772	0.681025	0.336834	0.447947	normal	-1.60486	0.000711135	down	1.32e-69	222	AT1G69560	myb domain protein 105	Encodes LOF2 (LATERAL ORGAN FUSION2), a MYB-domain transcription factor expressed in organ boundaries. Functions in boundary specification, meristem initiation and maintenance, and organ patterning. Also see LOF1 (At1g26780).	myb domain protein 105 (MYB105); CONTAINS InterPro DOMAIN/s: SANT, DNA-binding (InterPro:IPR001005), Homeodomain-like (InterPro:IPR009057), Myb, DNA-binding (InterPro:IPR014778), HTH transcriptional regulator, Myb-type, DNA-binding (InterPro:IPR017930), Homeodomain-related (InterPro:IPR012287), Myb transcription factor (InterPro:IPR015495); BEST Arabidopsis thaliana protein match is: myb domain p…
GRMZM2G111975	NA	1.75134	0.81972	1.11679	1.53191	2.00214	1.85116	3.32951	2.63831	2.50101	0.542337	0.265456	normal	1.19509	0.00143641	up	1.48e-90	281	AT1G08280	Glycosyltransferase family 29 (sialyltransferase) family protein	NA	Glycosyltransferase family 29 (sialyltransferase) family protein; FUNCTIONS IN: sialyltransferase activity; INVOLVED IN: protein amino acid glycosylation; LOCATED IN: endomembrane system, integral to Golgi membrane, membrane; EXPRESSED IN: 20 plant structures; EXPRESSED DURING: 11 growth stages; CONTAINS InterPro DOMAIN/s: Sialyltransferase (InterPro:IPR012163), Glycosyl transferase, family 29 (I…
GRMZM2G112428	ZmbHLH	0.97884	0.982884	1.36151	2.92416	2.92476	2.83988	1.59132	1.59111	1.20333	1.37612	7.25352e-05	up	0.376589	0.777089	normal	2.51e-35	127	AT3G17100	sequence-specific DNA binding transcription factors	NA	sequence-specific DNA binding transcription factors; FUNCTIONS IN: sequence-specific DNA binding transcription factor activity; INVOLVED IN: regulation of transcription; LOCATED IN: chloroplast; EXPRESSED IN: 22 plant structures; EXPRESSED DURING: 13 growth stages; BEST Arabidopsis thaliana protein match is: basic helix-loop-helix (bHLH) DNA-binding superfamily protein (TAIR:AT3G06590.2); Has 168…
GRMZM2G112456	NA	3.46943	2.33095	2.69814	9.13012	9.54109	7.26904	4.06276	4.28158	3.66625	1.62193	3.54969e-09	up	0.510708	0.0340428	normal	0	1018	AT1G09930	oligopeptide transporter 2	oligopeptide transporter	oligopeptide transporter 2 (OPT2); FUNCTIONS IN: oligopeptide transporter activity; INVOLVED IN: oligopeptide transport, transmembrane transport; LOCATED IN: plasma membrane, membrane; EXPRESSED IN: sperm cell, flower, pollen tube; EXPRESSED DURING: 4 anthesis; CONTAINS InterPro DOMAIN/s: Tetrapeptide transporter, OPT1/isp4 (InterPro:IPR004648), Oligopeptide transporter OPT superfamily (InterPro:…
GRMZM2G112488	NA	0.632143	0.63805	0.476244	0.82732	0.765752	1.43825	32.2568	27.1804	36.8606	--	--	normal	5.82771	4.63539e-54	up	3.42e-05	42.4	AT2G40330	PYR1-like 6	Encodes a member of the PYR (pyrabactin resistance )/PYL(PYR1-like)/RCAR (regulatory components of ABA receptor) family proteins with 14 members. PYR/PYL/RCAR family proteins function as abscisic acid sensors. Mediate ABA-dependent regulation of protein phosphatase 2Cs ABI1 and ABI2.	PYR1-like 6 (PYL6); CONTAINS InterPro DOMAIN/s: Polyketide cyclase/dehydrase (InterPro:IPR019587); BEST Arabidopsis thaliana protein match is: Polyketide cyclase/dehydrase and lipid transport superfamily protein (TAIR:AT5G05440.1); Has 471 Blast hits to 471 proteins in 38 species: Archae - 0; Bacteria - 8; Metazoa - 0; Fungi - 2; Plants - 458; Viruses - 0; Other Eukaryotes - 3 (source: NCBI BLink…
GRMZM2G112524	NA	2.3367	1.71138	1.13649	3.1165	3.11213	2.23896	26.0303	20.4927	23.6142	0.690137	0.0899354	normal	3.77056	4.28944e-60	up	5.69e-06	44.7	AT2G40330	PYR1-like 6	Encodes a member of the PYR (pyrabactin resistance )/PYL(PYR1-like)/RCAR (regulatory components of ABA receptor) family proteins with 14 members. PYR/PYL/RCAR family proteins function as abscisic acid sensors. Mediate ABA-dependent regulation of protein phosphatase 2Cs ABI1 and ABI2.	PYR1-like 6 (PYL6); CONTAINS InterPro DOMAIN/s: Polyketide cyclase/dehydrase (InterPro:IPR019587); BEST Arabidopsis thaliana protein match is: Polyketide cyclase/dehydrase and lipid transport superfamily protein (TAIR:AT5G05440.1); Has 471 Blast hits to 471 proteins in 38 species: Archae - 0; Bacteria - 8; Metazoa - 0; Fungi - 2; Plants - 458; Viruses - 0; Other Eukaryotes - 3 (source: NCBI BLink…
GRMZM2G112538	NA	2.2277	1.68923	0.785167	2.3225	3.34038	2.12298	25.9985	20.9882	22.8247	0.732211	0.217885	normal	3.90669	3.25606e-96	up	5.69e-06	44.7	AT2G40330	PYR1-like 6	Encodes a member of the PYR (pyrabactin resistance )/PYL(PYR1-like)/RCAR (regulatory components of ABA receptor) family proteins with 14 members. PYR/PYL/RCAR family proteins function as abscisic acid sensors. Mediate ABA-dependent regulation of protein phosphatase 2Cs ABI1 and ABI2.	PYR1-like 6 (PYL6); CONTAINS InterPro DOMAIN/s: Polyketide cyclase/dehydrase (InterPro:IPR019587); BEST Arabidopsis thaliana protein match is: Polyketide cyclase/dehydrase and lipid transport superfamily protein (TAIR:AT5G05440.1); Has 471 Blast hits to 471 proteins in 38 species: Archae - 0; Bacteria - 8; Metazoa - 0; Fungi - 2; Plants - 458; Viruses - 0; Other Eukaryotes - 3 (source: NCBI BLink…
GRMZM2G112629	ZmbHLH76	1.07338	1.76372	0.882551	4.11631	6.37755	3.77158	2.14556	4.71363	3.83312	1.93836	0.000305682	up	1.51538	0.0446044	up	1.35e-19	84	AT1G10585	basic helix-loop-helix (bHLH) DNA-binding superfamily protein	NA	basic helix-loop-helix (bHLH) DNA-binding superfamily protein; FUNCTIONS IN: sequence-specific DNA binding transcription factor activity; INVOLVED IN: regulation of transcription; LOCATED IN: nucleus; EXPRESSED IN: 7 plant structures; EXPRESSED DURING: LP.06 six leaves visible, 4 anthesis, LP.10 ten leaves visible, petal differentiation and expansion stage, LP.08 eight leaves visible; CONTAINS In…
GRMZM2G113191	NA	0.186459	0.193267	0.13654	0.141944	0.0624443	0.0353356	5.28359	2.33319	3.21008	--	--	normal	4.53905	5.37517e-06	up	3.17e-94	283	AT1G08080	alpha carbonic anhydrase 7	NA	alpha carbonic anhydrase 7 (ACA7); FUNCTIONS IN: carbonate dehydratase activity, zinc ion binding; INVOLVED IN: one-carbon metabolic process; LOCATED IN: endomembrane system; CONTAINS InterPro DOMAIN/s: Carbonic anhydrase, alpha-class, catalytic domain (InterPro:IPR001148), Carbonic anhydrase, CAH1-like (InterPro:IPR018340), Carbonic anhydrase, alpha-class, conserved site (InterPro:IPR018338); BE…
GRMZM2G113203	NA	2.97301	2.45863	3.05826	16.6984	15.8525	10.4725	11.4293	9.6584	9.03562	2.32611	5.2609e-10	up	1.82079	3.98819e-18	up	0	1132	AT1G04120	multidrug resistance-associated protein 5	encodes a high-affinity inositol hexakisphosphate transporter that plays a role in guard cell signaling and phytate storage. It is a member of MRP subfamily / ABC transporter subfamily C.	multidrug resistance-associated protein 5 (MRP5); FUNCTIONS IN: ATPase activity, coupled to transmembrane movement of substances, sulfonylurea receptor activity; INVOLVED IN: response to salt stress, cellular potassium ion homeostasis; LOCATED IN: vacuolar membrane, plasma membrane, plant-type vacuole; EXPRESSED IN: 25 plant structures; EXPRESSED DURING: 14 growth stages; CONTAINS InterPro DOMAIN…
GRMZM2G113272	NA	0.565657	0.666546	0.546842	0.242809	0.303067	0.168224	0.565053	0.525441	0.560025	-1.35883	0.0222173	down	-0.108391	0.979602	normal	1.05e-07	52.4	AT1G69360	Plant protein of unknown function (DUF863)	NA	Plant protein of unknown function (DUF863); CONTAINS InterPro DOMAIN/s: Protein of unknown function DUF863, plant (InterPro:IPR008581); BEST Arabidopsis thaliana protein match is: Plant protein of unknown function (DUF863) (TAIR:AT1G26620.1); Has 257 Blast hits to 226 proteins in 21 species: Archae - 0; Bacteria - 0; Metazoa - 4; Fungi - 2; Plants - 245; Viruses - 0; Other Eukaryotes - 6 (source:…
GRMZM2G113668	NA	3.38668	4.68457	5.30565	2.03453	2.19599	2.57378	3.98819	5.10224	4.59234	-1.00803	0.00285994	down	0.0181373	1	normal	4.99e-79	243	AT4G34215	Domain of unknown function (DUF303)	Encodes a member of the SGNH-hydrolase superfamily of enzymes. The enzymes of the SGNH-hydrolase superfamily facilitate the hydrolysis of ester, thioester and amide bonds in a range of substrates including complex polysaccharides, lysophospholipids, acyl-CoA esters and other compounds.	Domain of unknown function (DUF303) ; CONTAINS InterPro DOMAIN/s: Protein of unknown function DUF303, acetylesterase putative (InterPro:IPR005181); BEST Arabidopsis thaliana protein match is: Domain of unknown function (DUF303) (TAIR:AT3G53010.1); Has 345 Blast hits to 345 proteins in 104 species: Archae - 2; Bacteria - 231; Metazoa - 0; Fungi - 0; Plants - 88; Viruses - 0; Other Eukaryotes - 24 …
GRMZM2G113800	NA	1.56184	1.80878	1.3263	2.80851	3.36788	2.33663	3.53186	3.45951	2.84797	0.84047	0.00255754	normal	1.05635	6.24006e-05	up	1.45e-107	325	AT1G44750	purine permease 11	Member of a family of proteins related to PUP1, a purine transporter. May be involved in the transport of purine and purine derivatives such as cytokinins, across the plasma membrane.	purine permease 11 (PUP11); CONTAINS InterPro DOMAIN/s: Protein of unknown function DUF250 (InterPro:IPR004853); BEST Arabidopsis thaliana protein match is: Drug/metabolite transporter superfamily protein (TAIR:AT4G08700.1); Has 35333 Blast hits to 34131 proteins in 2444 species: Archae - 798; Bacteria - 22429; Metazoa - 974; Fungi - 991; Plants - 531; Viruses - 0; Other Eukaryotes - 9610 (source…
GRMZM2G113815	NA	1.37944	1.48901	1.68586	0.543488	0.546844	0.517532	0.706927	1.0703	0.917051	-1.51644	3.25383e-07	down	-0.746593	0.0405382	normal	0	535	AT3G16850	Pectin lyase-like superfamily protein	NA	Pectin lyase-like superfamily protein; FUNCTIONS IN: polygalacturonase activity; INVOLVED IN: carbohydrate metabolic process; LOCATED IN: vacuole, plant-type cell wall; EXPRESSED IN: 23 plant structures; EXPRESSED DURING: 13 growth stages; CONTAINS InterPro DOMAIN/s: Pectin lyase fold/virulence factor (InterPro:IPR011050), Glycoside hydrolase, family 28 (InterPro:IPR000743), Pectin lyase fold (In…
GRMZM2G114057	NA	1.21661	1.12904	1.01177	0.649766	0.340546	0.296592	0.308608	0.59003	0.50194	-1.41048	0.00973287	down	-1.32011	0.0324608	down	3.4e-66	207	AT1G44760	Adenine nucleotide alpha hydrolases-like superfamily protein	NA	Adenine nucleotide alpha hydrolases-like superfamily protein; FUNCTIONS IN: molecular_function unknown; INVOLVED IN: response to stress; EXPRESSED IN: 22 plant structures; EXPRESSED DURING: 13 growth stages; CONTAINS InterPro DOMAIN/s: UspA (InterPro:IPR006016), Rossmann-like alpha/beta/alpha sandwich fold (InterPro:IPR014729); BEST Arabidopsis thaliana protein match is: Adenine nucleotide alpha …
GRMZM2G114140	NA	1.1965	0.666974	0.647785	1.87426	1.94383	2.20421	1.82718	2.38695	1.70003	1.26182	1.47031e-06	up	1.22327	0.00155105	up	5.08e-141	421	AT5G55180	O-Glycosyl hydrolases family 17 protein	NA	O-Glycosyl hydrolases family 17 protein; FUNCTIONS IN: cation binding, hydrolase activity, hydrolyzing O-glycosyl compounds, catalytic activity; INVOLVED IN: carbohydrate metabolic process; LOCATED IN: endomembrane system; EXPRESSED IN: 18 plant structures; EXPRESSED DURING: 11 growth stages; CONTAINS InterPro DOMAIN/s: X8 (InterPro:IPR012946), Glycoside hydrolase, catalytic core (InterPro:IPR017…
GRMZM2G114552	NA	0.261417	0.167619	0.194471	0.308656	0.181794	0.342625	0.84872	0.883382	0.606707	--	--	normal	2.03707	0.00551449	up	NA	NA	NA	NA	NA	NA
GRMZM2G114861	NA	2.0937	2.04871	1.06536	3.91191	3.6088	3.23679	1.81561	1.46526	1.20391	1.04671	1.94176e-05	up	-0.204281	0.908817	normal	0	828	AT4G05190	kinesin 5	ATK5 encodes a kinesin protein involved in microtubule spindle morphogenesis. It acts as a minus-end directed motor as well as a plus-end tracking protein (+TIP). Localizes to mitotic spindle midzones and regions rich in growing plus-ends within phragmoplasts.	kinesin 5 (ATK5); FUNCTIONS IN: microtubule motor activity; INVOLVED IN: spindle assembly, microtubule cytoskeleton organization; LOCATED IN: spindle microtubule, nucleus; EXPRESSED IN: 19 plant structures; EXPRESSED DURING: 13 growth stages; CONTAINS InterPro DOMAIN/s: Kinesin, motor region, conserved site (InterPro:IPR019821), Kinesin, motor domain (InterPro:IPR001752); BEST Arabidopsis thalian…
GRMZM2G114918	NA	0.0386856	0.113283	0	0.720804	0.186521	0.219943	2.27525	0.978465	2.07635	--	--	normal	5.20198	2.99889e-07	up	2.37e-46	168	AT5G48930	hydroxycinnamoyl-CoA shikimate/quinate hydroxycinnamoyl transferase	At5g48930 has been shown to encode for the hydroxycinnamoyl-Coenzyme A shikimate/quinate hydroxycinnamoyltransferase (HCT) both synthesizing and catabolizing the hydroxycinnamoylesters (coumaroyl/caffeoyl shikimate and quinate) involved in the phenylpropanoid pathway. Influence on the accumulation of flavonoids which in turn inhibit auxin transport and reduce plant growth.	hydroxycinnamoyl-CoA shikimate/quinate hydroxycinnamoyl transferase (HCT); CONTAINS InterPro DOMAIN/s: Transferase (InterPro:IPR003480); BEST Arabidopsis thaliana protein match is: HXXXD-type acyl-transferase family protein (TAIR:AT5G57840.1); Has 1807 Blast hits to 1807 proteins in 277 species: Archae - 0; Bacteria - 0; Metazoa - 736; Fungi - 347; Plants - 385; Viruses - 0; Other Eukaryotes - 33…
GRMZM2G114945	NA	0.154174	0.0777046	0.201132	0.84473	0.660888	0.697842	0.234494	0.210394	0.177226	2.41164	1.2481e-05	up	--	--	normal	NA	NA	NA	NA	NA	NA
GRMZM2G115070	ZmMYBR95	0	0	0	0.18459	0.789573	0.0695418	1.5436	1.49682	1.55598	--	--	normal	Inf	3.96011e-11	up	1.54e-26	103	AT3G09600	Homeodomain-like superfamily protein	NA	Homeodomain-like superfamily protein; FUNCTIONS IN: DNA binding, sequence-specific DNA binding transcription factor activity; INVOLVED IN: in 9 processes; LOCATED IN: chloroplast; EXPRESSED IN: 22 plant structures; EXPRESSED DURING: 13 growth stages; CONTAINS InterPro DOMAIN/s: SANT, DNA-binding (InterPro:IPR001005), Homeodomain-like (InterPro:IPR009057), Myb, DNA-binding (InterPro:IPR014778), HT…
GRMZM2G115422	NA	0.172824	0.175229	0.0886184	0.928205	1.05666	0.550169	0.528041	0.4656	0.352099	2.69306	2.86348e-05	up	--	--	normal	7.62e-164	477	AT2G39980	HXXXD-type acyl-transferase family protein	NA	HXXXD-type acyl-transferase family protein; FUNCTIONS IN: transferase activity, transferring acyl groups other than amino-acyl groups, transferase activity; INVOLVED IN: response to karrikin; LOCATED IN: cellular_component unknown; EXPRESSED IN: 17 plant structures; EXPRESSED DURING: 10 growth stages; CONTAINS InterPro DOMAIN/s: Transferase (InterPro:IPR003480); BEST Arabidopsis thaliana protein …
GRMZM2G115766	NA	4.15981	4.153	4.95734	10.199	10.4529	8.77621	5.81447	6.27425	5.56625	1.14042	1.84175e-19	up	0.406295	0.0579594	normal	0	545	AT2G34560	P-loop containing nucleoside triphosphate hydrolases superfamily protein	NA	P-loop containing nucleoside triphosphate hydrolases superfamily protein; FUNCTIONS IN: nucleoside-triphosphatase activity, ATPase activity, nucleotide binding, ATP binding; INVOLVED IN: protein metabolic process; EXPRESSED IN: 22 plant structures; EXPRESSED DURING: 13 growth stages; CONTAINS InterPro DOMAIN/s: ATPase, AAA-type, core (InterPro:IPR003959), ATPase, AAA+ type, core (InterPro:IPR0035…
GRMZM2G116087	NA	3.09147	3.64005	2.62419	5.84816	5.18195	5.97507	6.80595	7.42521	7.02882	0.836076	2.24487e-07	normal	1.16651	5.64521e-12	up	7.19e-130	378	AT1G69370	chorismate mutase 3	Encodes chorismate mutase 3 (CM3).	chorismate mutase 3 (CM3); CONTAINS InterPro DOMAIN/s: Chorismate mutase, type II (InterPro:IPR020822), Chorismate mutase, AroQ class, eukaryotic type (InterPro:IPR008238); BEST Arabidopsis thaliana protein match is: chorismate mutase 1 (TAIR:AT3G29200.1); Has 280 Blast hits to 280 proteins in 116 species: Archae - 0; Bacteria - 2; Metazoa - 0; Fungi - 142; Plants - 120; Viruses - 0; Other Eukary…
GRMZM2G116238	NA	0.216259	0.0576997	0.0675385	0.262311	0.416931	0.268753	1.36628	0.884544	0.697735	--	--	normal	3.31478	5.50381e-06	up	6.29e-53	184	AT5G59790	Domain of unknown function (DUF966)	NA	CONTAINS InterPro DOMAIN/s: Protein of unknown function DUF966 (InterPro:IPR010369), Uncharacterised conserved protein UCP031043 (InterPro:IPR021182); BEST Arabidopsis thaliana protein match is: Domain of unknown function (DUF966) (TAIR:AT3G46110.1); Has 1807 Blast hits to 1807 proteins in 277 species: Archae - 0; Bacteria - 0; Metazoa - 736; Fungi - 347; Plants - 385; Viruses - 0; Other Eukaryot…
GRMZM2G116520	NA	8.08313	3.73849	3.36282	9.86422	27.3304	8.63538	45.6503	41.2033	42.3919	1.57862	0.254268	normal	3.09392	1.61136e-91	up	NA	NA	NA	NA	NA	NA
GRMZM2G116902	NA	0.197604	0.115641	0.068044	1.14844	0.802567	0.808255	6.90669	6.89019	6.49437	3.03088	1.45564e-05	up	5.93687	1.48044e-69	up	1.73e-121	357	AT5G19890	Peroxidase superfamily protein	NA	Peroxidase superfamily protein; FUNCTIONS IN: peroxidase activity, heme binding; INVOLVED IN: oxidation reduction, response to oxidative stress; LOCATED IN: nucleus, cytoplasm; EXPRESSED IN: 17 plant structures; EXPRESSED DURING: 10 growth stages; CONTAINS InterPro DOMAIN/s: Haem peroxidase (InterPro:IPR010255), Plant peroxidase (InterPro:IPR000823), Peroxidases heam-ligand binding site (InterPro…
GRMZM2G116966	NA	67.2108	51.2756	54.0521	170.131	179.246	154.95	77.8932	72.1919	89.4754	1.56064	2.67191e-41	up	0.484485	0.00556209	normal	1.7e-82	261	AT5G04370	S-adenosyl-L-methionine-dependent methyltransferases superfamily protein	A member of the Arabidopsis SABATH methyltransferase gene family. Encodes NAMT1, a methyltransferase that methylates nicotinic acid.	NAMT1; CONTAINS InterPro DOMAIN/s: SAM dependent carboxyl methyltransferase (InterPro:IPR005299); BEST Arabidopsis thaliana protein match is: S-adenosyl-L-methionine-dependent methyltransferases superfamily protein (TAIR:AT3G11480.1); Has 1807 Blast hits to 1807 proteins in 277 species: Archae - 0; Bacteria - 0; Metazoa - 736; Fungi - 347; Plants - 385; Viruses - 0; Other Eukaryotes - 339 (source…
GRMZM2G117246	NA	0.45928	0.28038	0.406685	22.3206	21.899	13.3003	11.3518	13.0182	8.13763	5.68244	2.04211e-20	up	4.8589	1.59965e-24	up	7.85e-146	423	AT5G05600	2-oxoglutarate (2OG) and Fe(II)-dependent oxygenase superfamily protein	NA	2-oxoglutarate (2OG) and Fe(II)-dependent oxygenase superfamily protein; FUNCTIONS IN: oxidoreductase activity, iron ion binding; INVOLVED IN: response to salt stress, response to karrikin; EXPRESSED IN: 15 plant structures; EXPRESSED DURING: 9 growth stages; CONTAINS InterPro DOMAIN/s: Isopenicillin N synthase (InterPro:IPR002283), Oxoglutarate/iron-dependent oxygenase (InterPro:IPR005123); BEST…
GRMZM2G117281	NA	37.6707	39.4015	23.5567	234.773	223.697	184.279	356.914	373.373	362.328	2.6366	1.37897e-36	up	3.49495	2.9119e-193	up	NA	NA	NA	NA	NA	NA
GRMZM2G117513	ZmZIM24	33.371	32.168	31.027	68.258	71.47	58.604	39.569	43.7	41.487	1.896	6.18e-05	up	--	--	normal	3.1e-23	95.5	AT1G74950	TIFY domain/Divergent CCT motif family protein	NA	TIFY10B; CONTAINS InterPro DOMAIN/s: Tify (InterPro:IPR010399), CCT domain-like (InterPro:IPR018467); BEST Arabidopsis thaliana protein match is: jasmonate-zim-domain protein 1 (TAIR:AT1G19180.1); Has 432 Blast hits to 427 proteins in 29 species: Archae - 0; Bacteria - 0; Metazoa - 0; Fungi - 0; Plants - 432; Viruses - 0; Other Eukaryotes - 0 (source: NCBI BLink).
GRMZM2G117608	NA	1.24677	1.04695	1.2664	5.59193	5.54882	4.32976	1.6594	1.77933	1.62501	2.12754	5.04277e-26	up	0.519842	0.168095	normal	4.47e-110	333	AT4G02600	Seven transmembrane MLO family protein	A member of a large family of seven-transmembrane domain proteins specific to plants, homologs of the barley mildew resistance locus o (MLO) protein. The Arabidopsis genome contains 15 genes encoding MLO proteins, with localization in plasma membrane. Phylogenetic analysis revealed four clades of closely-related AtMLO genes. ATMLO1 belongs to the clade II, with ATMLO13 and ATMLO15. The gene is ex…	MLO1; FUNCTIONS IN: calmodulin binding; INVOLVED IN: cell death, defense response; LOCATED IN: plasma membrane; EXPRESSED IN: 27 plant structures; EXPRESSED DURING: 15 growth stages; CONTAINS InterPro DOMAIN/s: Mlo-related protein (InterPro:IPR004326); BEST Arabidopsis thaliana protein match is: Seven transmembrane MLO family protein (TAIR:AT2G44110.1); Has 35333 Blast hits to 34131 proteins in 2…
GRMZM2G117706	NA	7.83839	4.46662	4.53211	20.3392	25.4391	17.3411	20.1429	17.5948	16.5473	1.8994	6.21875e-08	up	1.66925	5.44e-26	up	4.6e-133	385	AT5G05340	Peroxidase superfamily protein	NA	Peroxidase superfamily protein; FUNCTIONS IN: protein binding, peroxidase activity; INVOLVED IN: response to oxidative stress, oxidation reduction; LOCATED IN: apoplast, cell wall; EXPRESSED IN: 9 plant structures; EXPRESSED DURING: LP.04 four leaves visible, 4 anthesis, C globular stage, petal differentiation and expansion stage; CONTAINS InterPro DOMAIN/s: Haem peroxidase (InterPro:IPR010255), …
GRMZM2G117942	NA	14.5886	12.6827	13.4238	37.5402	51.7814	35.7255	57.6283	51.0485	51.3567	1.61224	4.53351e-07	up	1.94761	3.94263e-51	up	2.64e-61	191	AT3G04720	pathogenesis-related 4	Encodes a protein similar to the antifungal chitin-binding protein hevein from rubber tree latex. mRNA levels increase in response to ethylene and turnip crinkle virus infection.	pathogenesis-related 4 (PR4); FUNCTIONS IN: chitin binding; INVOLVED IN: in 6 processes; LOCATED IN: endomembrane system; EXPRESSED IN: 20 plant structures; EXPRESSED DURING: 10 growth stages; CONTAINS InterPro DOMAIN/s: Barwin (InterPro:IPR001153), Glycoside hydrolase, family 19, catalytic (InterPro:IPR000726), Barwin-related endoglucanase (InterPro:IPR009009), Chitin-binding, type 1, conserved …
GRMZM2G117963	NA	1.17652	1.72439	0.515655	0.924939	0.514289	0.878491	0.137025	0.180713	0.125269	-0.612163	0.591825	normal	-3.10102	0.0209545	down	5.65e-144	434	AT3G14920	Peptide-N4-(N-acetyl-beta-glucosaminyl)asparagine amidase A protein	NA	Peptide-N4-(N-acetyl-beta-glucosaminyl)asparagine amidase A protein; INVOLVED IN: biological_process unknown; LOCATED IN: plasma membrane, vacuole, plant-type cell wall; EXPRESSED IN: 23 plant structures; EXPRESSED DURING: 13 growth stages; CONTAINS InterPro DOMAIN/s: Peptide-N4-(N-acetyl-beta-glucosaminyl)asparagine amidase A (InterPro:IPR021102); BEST Arabidopsis thaliana protein match is: Pept…
GRMZM2G117971	NA	16.1503	11.5158	12.1457	37.4942	48.3036	34.9217	59.9491	53.5536	57.0785	1.59597	7.28505e-09	up	2.07567	3.52548e-58	up	2.99e-61	191	AT3G04720	pathogenesis-related 4	Encodes a protein similar to the antifungal chitin-binding protein hevein from rubber tree latex. mRNA levels increase in response to ethylene and turnip crinkle virus infection.	pathogenesis-related 4 (PR4); FUNCTIONS IN: chitin binding; INVOLVED IN: in 6 processes; LOCATED IN: endomembrane system; EXPRESSED IN: 20 plant structures; EXPRESSED DURING: 10 growth stages; CONTAINS InterPro DOMAIN/s: Barwin (InterPro:IPR001153), Glycoside hydrolase, family 19, catalytic (InterPro:IPR000726), Barwin-related endoglucanase (InterPro:IPR009009), Chitin-binding, type 1, conserved …
GRMZM2G117989	NA	1.07211	0.999335	0.148356	1.61414	0.478204	1.02143	17.2128	11.846	11.7736	0.504093	0.765256	normal	4.2379	1.48088e-21	up	1.11e-61	195	AT3G04720	pathogenesis-related 4	Encodes a protein similar to the antifungal chitin-binding protein hevein from rubber tree latex. mRNA levels increase in response to ethylene and turnip crinkle virus infection.	pathogenesis-related 4 (PR4); FUNCTIONS IN: chitin binding; INVOLVED IN: in 6 processes; LOCATED IN: endomembrane system; EXPRESSED IN: 20 plant structures; EXPRESSED DURING: 10 growth stages; CONTAINS InterPro DOMAIN/s: Barwin (InterPro:IPR001153), Glycoside hydrolase, family 19, catalytic (InterPro:IPR000726), Barwin-related endoglucanase (InterPro:IPR009009), Chitin-binding, type 1, conserved …
GRMZM2G118047	ZmHSF28	0.618139	0.526221	0.515947	1.44411	1.41674	1.39123	0.746098	0.706836	0.636834	1.3417	0.000533703	up	0.342629	0.843523	normal	1.89e-60	197	AT3G24520	heat shock transcription factor C1	member of Heat Stress Transcription Factor (Hsf) family	heat shock transcription factor C1 (HSFC1); FUNCTIONS IN: DNA binding, sequence-specific DNA binding transcription factor activity; INVOLVED IN: regulation of transcription, DNA-dependent; LOCATED IN: nucleus; EXPRESSED IN: 14 plant structures; EXPRESSED DURING: LP.06 six leaves visible, LP.04 four leaves visible, 4 anthesis, petal differentiation and expansion stage, LP.08 eight leaves visible; …
GRMZM2G118172	NA	0.780362	0.650884	0.598853	10.5246	13.4227	4.91122	10.9419	13.8365	11.1574	3.89164	5.11699e-05	up	4.21842	2.08216e-44	up	1.08e-06	44.3	AT4G37710	VQ motif-containing protein	NA	VQ motif-containing protein; FUNCTIONS IN: molecular_function unknown; INVOLVED IN: biological_process unknown; LOCATED IN: chloroplast; EXPRESSED IN: pollen tube; CONTAINS InterPro DOMAIN/s: VQ (InterPro:IPR008889); BEST Arabidopsis thaliana protein match is: VQ motif-containing protein (TAIR:AT2G22880.1); Has 28 Blast hits to 28 proteins in 9 species: Archae - 0; Bacteria - 0; Metazoa - 0; Fung…
GRMZM2G118610	NA	52.4684	50.5242	41.4383	157.965	169.609	133.938	108.623	99.0246	89.1936	1.65735	1.09441e-22	up	1.03073	2.36176e-15	up	1.16e-156	448	AT4G37970	cinnamyl alcohol dehydrogenase 6	NA	cinnamyl alcohol dehydrogenase 6 (CAD6); FUNCTIONS IN: oxidoreductase activity, zinc ion binding; INVOLVED IN: oxidation reduction; LOCATED IN: cellular_component unknown; EXPRESSED IN: 9 plant structures; EXPRESSED DURING: petal differentiation and expansion stage; CONTAINS InterPro DOMAIN/s: GroES-like (InterPro:IPR011032), Alcohol dehydrogenase GroES-like (InterPro:IPR013154), Alcohol dehydrog…
GRMZM2G119071	NA	1.09848	1.5121	1.03316	0.863259	0.494035	0.570696	0.369345	0.746522	0.398737	-0.957062	0.0721521	normal	-1.32884	0.0267501	down	2.32e-72	217	AT3G45980	Histone superfamily protein	Encodes a histone 2B (H2B) protein. This protein can be ubiquitinated in planta, and this modification depends on the HUB1 and HUB2 E3 ubiquitin ligases as well as the UBC1 and UBC2 E2 ubiquitin conjugating enzymes. Lysine 146 appears to be the site of the ubiquitin addition.	HTB9; FUNCTIONS IN: DNA binding; INVOLVED IN: nucleosome assembly; LOCATED IN: nucleolus; EXPRESSED IN: 23 plant structures; EXPRESSED DURING: 13 growth stages; CONTAINS InterPro DOMAIN/s: Histone H2B (InterPro:IPR000558), Histone-fold (InterPro:IPR009072), Histone core (InterPro:IPR007125); BEST Arabidopsis thaliana protein match is: Histone superfamily protein (TAIR:AT1G07790.1); Has 3616 Blast…
GRMZM2G119150	NA	0.130794	0.159183	0.112202	0.16178	0.293821	0.197332	6.65181	3.57025	4.12683	--	--	normal	5.28999	1.22583e-12	up	0	541	AT2G13810	AGD2-like defense response protein 1	NA	AGD2-like defense response protein 1 (ALD1); FUNCTIONS IN: transferase activity, transferring nitrogenous groups, pyridoxal phosphate binding, transaminase activity, catalytic activity; INVOLVED IN: asparagine catabolic process, biosynthetic process, glutamate catabolic process to oxaloacetate, aspartate transamidation; LOCATED IN: chloroplast; EXPRESSED IN: sepal, root, stamen; EXPRESSED DURING:…
GRMZM2G119168	NA	2.87687	3.16577	1.71014	7.28922	7.14248	6.46211	4.58611	9.64002	6.26176	1.4199	6.26585e-14	up	1.39649	0.0544396	normal	1.69e-64	206	AT4G14465	AT-hook motif nuclear-localized protein 20	NA	AT-hook motif nuclear-localized protein 20 (AHL20); CONTAINS InterPro DOMAIN/s: Protein of unknown function DUF296 (InterPro:IPR005175), Predicted AT-hook DNA-binding (InterPro:IPR014476); BEST Arabidopsis thaliana protein match is: AT-hook motif nuclear-localized protein 19 (TAIR:AT3G04570.1); Has 30201 Blast hits to 17322 proteins in 780 species: Archae - 12; Bacteria - 1396; Metazoa - 17338; F…
GRMZM2G119705	NA	5.71317	6.15347	6.63233	16.0227	19.5896	11.6939	39.5627	36.5896	35.9091	1.35436	0.000185035	up	2.58394	5.01884e-100	up	NA	NA	NA	NA	NA	NA
GRMZM2G119766	NA	7.90457	16.8748	13.7995	4.67009	5.87716	6.08584	6.10844	16.4121	13.387	-1.2457	0.0478462	down	-0.125736	0.978556	normal	1.02e-136	397	AT2G17230	EXORDIUM like 5	NA	EXORDIUM like 5 (EXL5); FUNCTIONS IN: molecular_function unknown; INVOLVED IN: biological_process unknown; LOCATED IN: endomembrane system; EXPRESSED IN: 22 plant structures; EXPRESSED DURING: 13 growth stages; CONTAINS InterPro DOMAIN/s: Phosphate-induced protein 1 (InterPro:IPR006766); BEST Arabidopsis thaliana protein match is: EXORDIUM like 1 (TAIR:AT2G35150.1); Has 402 Blast hits to 401 prot…
GRMZM2G119823	ZmbHLH108	0.565712	1.02328	0.486816	3.45693	2.59042	1.26137	2.57148	7.09825	4.75257	1.84713	0.0122821	up	2.84208	0.00568927	up	2.21e-54	179	AT5G57150	basic helix-loop-helix (bHLH) DNA-binding superfamily protein	NA	basic helix-loop-helix (bHLH) DNA-binding superfamily protein; FUNCTIONS IN: DNA binding, sequence-specific DNA binding transcription factor activity; INVOLVED IN: regulation of transcription; LOCATED IN: nucleus; EXPRESSED IN: 24 plant structures; EXPRESSED DURING: 14 growth stages; CONTAINS InterPro DOMAIN/s: Helix-loop-helix DNA-binding domain (InterPro:IPR001092), Helix-loop-helix DNA-binding…
GRMZM2G119967	NA	3.4737	2.07165	5.09744	4.56375	5.64805	3.43105	8.55559	6.40961	7.06458	0.566604	0.242049	normal	1.20591	0.000179693	up	1.29e-13	64.3	AT5G48290	Heavy metal transport/detoxification superfamily protein	NA	Heavy metal transport/detoxification superfamily protein ; FUNCTIONS IN: metal ion binding; INVOLVED IN: metal ion transport; LOCATED IN: cellular_component unknown; EXPRESSED IN: 6 plant structures; EXPRESSED DURING: 4 anthesis, petal differentiation and expansion stage; CONTAINS InterPro DOMAIN/s: Heavy metal transport/detoxification protein (InterPro:IPR006121); BEST Arabidopsis thaliana prote…
GRMZM2G119970	NA	2.4214	2.83558	3.42068	9.59828	9.83691	8.86779	6.22671	6.26058	5.74802	1.69207	1.9645e-35	up	1.06563	3.93535e-09	up	0	781	AT3G10960	AZA-guanine resistant1	Encodes a homolog of the adenine-guanine-hypoxanthine transporter AzgA of Aspergillus nidulans. Function as a plant adenine-guanine transporter. Two closely related genes exist in Arabidopsis: AT3G10960 (Azg1) and AT5G50300 (Azg2).	AZA-guanine resistant1 (AZG1); FUNCTIONS IN: transmembrane transporter activity, purine transmembrane transporter activity; INVOLVED IN: purine transport; LOCATED IN: membrane; EXPRESSED IN: 22 plant structures; EXPRESSED DURING: 13 growth stages; CONTAINS InterPro DOMAIN/s: Xanthine/uracil/vitamin C permease (InterPro:IPR006043); BEST Arabidopsis thaliana protein match is: Xanthine/uracil permea…
GRMZM2G120320	ZmWRKY48	16.8506	22.674	16.7313	39.4186	55.3748	44.5408	37.5644	61.9084	64.9232	1.27753	8.8688e-06	up	1.51839	0.00249342	up	1.94e-55	187	AT1G80840	WRKY DNA-binding protein 40	Pathogen-induced transcription factor. Binds W-box sequences in vitro. Forms protein complexes with itself and with WRKY40 and WRKY60. Coexpression with WRKY18 or WRKY60 made plants more susceptible to both P. syringae and B. cinerea. WRKY18, WRKY40, and WRKY60 have partially redundant roles in response to the hemibiotrophic bacterial pathogen Pseudomonas syringae and the necrotrophic fungal path…	WRKY DNA-binding protein 40 (WRKY40); CONTAINS InterPro DOMAIN/s: DNA-binding WRKY (InterPro:IPR003657); BEST Arabidopsis thaliana protein match is: WRKY DNA-binding protein 18 (TAIR:AT4G31800.2); Has 3306 Blast hits to 2859 proteins in 187 species: Archae - 0; Bacteria - 0; Metazoa - 0; Fungi - 0; Plants - 3292; Viruses - 0; Other Eukaryotes - 14 (source: NCBI BLink).
GRMZM2G120839	NA	0.418254	0.27836	0.220403	0.738041	0.873434	0.513529	0.685461	0.979081	0.627157	1.23474	0.00722927	up	1.32455	0.00213863	up	0	568	AT3G55950	CRINKLY4 related 3	NA	CRINKLY4 related 3 (CCR3); FUNCTIONS IN: kinase activity; INVOLVED IN: protein amino acid phosphorylation; LOCATED IN: endomembrane system; EXPRESSED IN: 23 plant structures; EXPRESSED DURING: 10 growth stages; CONTAINS InterPro DOMAIN/s: Protein kinase, ATP binding site (InterPro:IPR017441), Regulator of chromosome condensation/beta-lactamase-inhibitor protein II (InterPro:IPR009091), Protein ki…
GRMZM2G121115	NA	0.266558	0.41949	0.184736	3.86814	4.43502	2.34464	2.39236	2.99956	2.3989	3.80832	1.88625e-07	up	3.39495	5.06632e-13	up	3e-67	219	AT3G48360	BTB and TAZ domain protein 2	encodes a protein (BT2) that is an essential component of the TAC1-mediated telomerase activation pathway. Acts redundantly with BT3 and BT1 during female gametophyte development and with BT3 during male gametophyte development. BT2 also mediates multiple responses to nutrients, stresses, and hormones.	BTB and TAZ domain protein 2 (BT2); CONTAINS InterPro DOMAIN/s: BTB/POZ (InterPro:IPR013069), Zinc finger, TAZ-type (InterPro:IPR000197), BTB/POZ fold (InterPro:IPR011333), Kelch related (InterPro:IPR013089), BTB/POZ-like (InterPro:IPR000210); BEST Arabidopsis thaliana protein match is: BTB and TAZ domain protein 1 (TAIR:AT5G63160.1); Has 1199 Blast hits to 1199 proteins in 89 species: Archae - 0…
GRMZM2G121868	NA	6.57224	11.9548	17.1303	3.71989	3.51616	3.27922	4.76731	13.2605	8.40073	-1.79289	0.0227368	down	-0.451535	0.831346	normal	0.003	38.5	AT1G09600	Protein kinase superfamily protein	NA	Protein kinase superfamily protein; FUNCTIONS IN: protein serine/threonine kinase activity, protein kinase activity, kinase activity, ATP binding; INVOLVED IN: protein amino acid phosphorylation, N-terminal protein myristoylation; LOCATED IN: cellular_component unknown; EXPRESSED IN: 18 plant structures; EXPRESSED DURING: 11 growth stages; CONTAINS InterPro DOMAIN/s: Protein kinase, ATP binding s…
GRMZM2G122073	NA	1.49182	1.06039	0.719504	0.974648	0.489966	0.995249	0.370127	0.425858	0.274625	-0.444254	0.572241	normal	-1.68516	0.00718219	down	6.52e-105	322	AT1G70230	TRICHOME BIREFRINGENCE-LIKE 27	Encodes a member of the TBL (TRICHOME BIREFRINGENCE-LIKE) gene family containing a plant-specific DUF231 (domain of unknown function) domain. TBL gene family has 46 members, two of which (TBR/AT5G06700 and TBL3/AT5G01360) have been shown to be involved in the synthesis and deposition of secondary wall cellulose, presumably by influencing the esterification state of pectic polymers. A nomenclature…	TRICHOME BIREFRINGENCE-LIKE 27 (TBL27); INVOLVED IN: biological_process unknown; LOCATED IN: endomembrane system; EXPRESSED IN: 18 plant structures; EXPRESSED DURING: 9 growth stages; CONTAINS InterPro DOMAIN/s: Protein of unknown function DUF231, plant (InterPro:IPR004253); BEST Arabidopsis thaliana protein match is: TRICHOME BIREFRINGENCE-LIKE 25 (TAIR:AT1G01430.1); Has 1336 Blast hits to 1321 …
GRMZM2G122187	NA	4.32117	5.24337	4.10568	2.15848	1.62697	1.84708	4.24181	3.29102	3.32529	-1.30852	6.04349e-09	down	-0.372548	0.314654	normal	1.2e-47	169	AT1G33340	ENTH/ANTH/VHS superfamily protein	NA	ENTH/ANTH/VHS superfamily protein; FUNCTIONS IN: phospholipid binding, clathrin binding, binding, phosphatidylinositol binding; INVOLVED IN: clathrin coat assembly; LOCATED IN: clathrin coat; EXPRESSED IN: 11 plant structures; EXPRESSED DURING: 9 growth stages; CONTAINS InterPro DOMAIN/s: Epsin-like, N-terminal (InterPro:IPR013809), ANTH (InterPro:IPR011417), ENTH/VHS (InterPro:IPR008942), Clathr…
GRMZM2G122276	NA	5.98934	2.99676	1.02661	5.12852	1.91304	4.4641	7.74419	7.57047	7.10846	0.188324	0.92498	normal	1.16771	0.0358211	up	0.000141	38.5	AT2G05540	Glycine-rich protein family	NA	Glycine-rich protein family; LOCATED IN: endomembrane system; EXPRESSED IN: 20 plant structures; EXPRESSED DURING: 9 growth stages; CONTAINS InterPro DOMAIN/s: Glycine rich protein (InterPro:IPR010800); BEST Arabidopsis thaliana protein match is: glycine-rich protein 3 (TAIR:AT2G05520.4); Has 20980 Blast hits to 7546 proteins in 779 species: Archae - 6; Bacteria - 3254; Metazoa - 9284; Fungi - 16…
GRMZM2G122280	NA	0	0	0.0375676	0.690123	0.809153	0.194982	1.7103	1.44755	1.18371	--	--	normal	Inf	2.31861e-16	up	1.42e-151	437	AT3G11180	2-oxoglutarate (2OG) and Fe(II)-dependent oxygenase superfamily protein	NA	2-oxoglutarate (2OG) and Fe(II)-dependent oxygenase superfamily protein; FUNCTIONS IN: oxidoreductase activity, iron ion binding; INVOLVED IN: oxidation reduction; LOCATED IN: cellular_component unknown; EXPRESSED IN: inflorescence meristem, male gametophyte, flower, pollen tube; EXPRESSED DURING: L mature pollen stage, M germinated pollen stage, 4 anthesis, petal differentiation and expansion st…
GRMZM2G122503	NA	0.511752	0.457686	0.565997	0.928027	1.83804	1.45131	0.889764	1.61701	1.45854	1.51939	0.00595553	up	1.43701	0.00798852	up	2.97e-136	405	AT5G17540	HXXXD-type acyl-transferase family protein	NA	HXXXD-type acyl-transferase family protein; FUNCTIONS IN: transferase activity, transferring acyl groups other than amino-acyl groups; INVOLVED IN: biological_process unknown; LOCATED IN: cellular_component unknown; EXPRESSED IN: 9 plant structures; EXPRESSED DURING: 4 anthesis, C globular stage, F mature embryo stage, petal differentiation and expansion stage; CONTAINS InterPro DOMAIN/s: Transfe…
GRMZM2G122618	NA	2.7977	2.16058	1.55721	4.858	5.2626	4.2747	2.199	2.13843	1.66534	1.13201	4.66528e-08	up	-0.102147	0.960324	normal	3.34e-169	479	AT2G28315	Nucleotide/sugar transporter family protein	NA	Nucleotide/sugar transporter family protein; CONTAINS InterPro DOMAIN/s: Protein of unknown function DUF250 (InterPro:IPR004853); BEST Arabidopsis thaliana protein match is: nodulin MtN21 /EamA-like transporter family protein (TAIR:AT1G06890.2); Has 30201 Blast hits to 17322 proteins in 780 species: Archae - 12; Bacteria - 1396; Metazoa - 17338; Fungi - 3422; Plants - 5037; Viruses - 0; Other Euk…
GRMZM2G122654	NA	0.0262643	0.0389627	0.0226247	0.0586785	0.0767156	0	1.55319	0.450642	0.532231	--	--	normal	5.65048	0.00886063	up	1.25e-109	338	AT5G25120	ytochrome p450, family 71, subfamily B, polypeptide 11	putative cytochrome P450	ytochrome p450, family 71, subfamily B, polypeptide 11 (CYP71B11); FUNCTIONS IN: electron carrier activity, monooxygenase activity, iron ion binding, oxygen binding, heme binding; INVOLVED IN: oxidation reduction; LOCATED IN: plasma membrane; EXPRESSED IN: 7 plant structures; EXPRESSED DURING: 6 growth stages; CONTAINS InterPro DOMAIN/s: Cytochrome P450 (InterPro:IPR001128), Cytochrome P450, E-cl…
GRMZM2G123014	NA	0.656467	0.554485	0.934916	0.676468	0.446558	0.410031	0.220899	0.437015	0.509968	0.0192603	1	normal	-1.77532	0.000323082	down	0	568	AT1G11290	Pentatricopeptide repeat (PPR) superfamily protein	Pentatricopeptide Repeat Protein containing the DYW motif. Required for editing of multiple plastid transcripts. Endonuclease activity.	CHLORORESPIRATORY REDUCTION22 (CRR22); CONTAINS InterPro DOMAIN/s: Pentatricopeptide repeat (InterPro:IPR002885); BEST Arabidopsis thaliana protein match is: Tetratricopeptide repeat (TPR)-like superfamily protein (TAIR:AT3G57430.1); Has 48258 Blast hits to 14436 proteins in 289 species: Archae - 1; Bacteria - 2; Metazoa - 166; Fungi - 164; Plants - 47192; Viruses - 0; Other Eukaryotes - 733 (sou…
GRMZM2G123107	NA	0.878723	0.322643	0.376393	1.92482	2.1182	2.13079	0.758688	1.02725	0.74859	1.99024	6.88282e-08	up	--	--	normal	1.14e-75	237	AT3G57270	beta-1,3-glucanase 1	encodes a member of glycosyl hydrolase family 17	beta-1,3-glucanase 1 (BG1); FUNCTIONS IN: cation binding, hydrolase activity, hydrolyzing O-glycosyl compounds, catalytic activity; INVOLVED IN: carbohydrate metabolic process; LOCATED IN: endomembrane system; EXPRESSED IN: male gametophyte; EXPRESSED DURING: L mature pollen stage; CONTAINS InterPro DOMAIN/s: Glycoside hydrolase, catalytic core (InterPro:IPR017853), Glycoside hydrolase, family 17…
GRMZM2G123309	NA	0.316785	0.347569	0.271763	1.39631	1.22431	0.930802	0.645272	0.57154	0.523476	1.95317	2.79224e-07	up	0.912378	0.260472	normal	0	546	AT3G14610	cytochrome P450, family 72, subfamily A, polypeptide 7	putative cytochrome P450	cytochrome P450, family 72, subfamily A, polypeptide 7 (CYP72A7); FUNCTIONS IN: electron carrier activity, monooxygenase activity, iron ion binding, oxygen binding, heme binding; INVOLVED IN: oxidation reduction; LOCATED IN: endoplasmic reticulum; EXPRESSED IN: 16 plant structures; EXPRESSED DURING: 6 growth stages; CONTAINS InterPro DOMAIN/s: Cytochrome P450 (InterPro:IPR001128), Cytochrome P450…
GRMZM2G123394	NA	0.399849	0.520637	0.212007	0.275881	0.536177	0.454829	0.974413	1.36283	1.13473	--	--	normal	1.67582	0.000251682	up	2.33e-130	389	AT2G40000	ortholog of sugar beet HS1 PRO-1 2	NA	ortholog of sugar beet HS1 PRO-1 2 (HSPRO2); CONTAINS InterPro DOMAIN/s: Hs1pro-1, C-terminal (InterPro:IPR009743), Hs1pro-1, N-terminal (InterPro:IPR009869); BEST Arabidopsis thaliana protein match is: Hs1pro-1 protein (TAIR:AT3G55840.1); Has 71 Blast hits to 71 proteins in 18 species: Archae - 0; Bacteria - 0; Metazoa - 0; Fungi - 0; Plants - 60; Viruses - 0; Other Eukaryotes - 11 (source: NCBI…
GRMZM2G123842	NA	4.37074	5.71661	5.6539	1.71036	2.18906	2.64282	6.53527	3.02816	4.74262	-1.25331	1.01803e-09	down	-0.029154	1	normal	NA	NA	NA	NA	NA	NA
GRMZM2G123986	NA	5.64903	6.7146	5.61719	2.33668	1.95788	2.13087	6.37097	5.14807	6.3687	-1.48755	6.33288e-19	down	-0.0450992	0.9684	normal	1.4e-96	291	AT5G48850	Tetratricopeptide repeat (TPR)-like superfamily protein	homologous to the wheat sulphate deficiency-induced gene sdi1. Expression in root and leaf is induced by sulfur starvation. Knockout mutants retained higher root and leaf sulfate concentrations, indicating a role in regulation of stored sulfate pools.	SULPHUR DEFICIENCY-INDUCED 1 (ATSDI1); FUNCTIONS IN: binding; INVOLVED IN: cellular response to sulfur starvation, regulation of sulfur utilization; LOCATED IN: cellular_component unknown; EXPRESSED IN: 20 plant structures; EXPRESSED DURING: 11 growth stages; CONTAINS InterPro DOMAIN/s: Tetratricopeptide-like helical (InterPro:IPR011990), Tetratricopeptide repeat-containing (InterPro:IPR013026), …
GRMZM2G124175	NA	0.703133	0.602556	0.638772	1.84969	1.63147	1.5821	1.5802	0.994118	1.47721	1.38706	2.55972e-07	up	1.06123	0.00240123	up	1.19e-150	462	AT3G43600	aldehyde oxidase 2	Encodes an aldehyde oxidase. AAO2 does not appear to act on abscisic aldehyde in vitro but it is possible that it may function in abscisic acid biosynthesis when the activity of At2g27150 (AAO3), the primary abscisic aldehyde oxidase, is lost.	aldehyde oxidase 2 (AAO2); FUNCTIONS IN: aldehyde oxidase activity; INVOLVED IN: oxidation reduction; EXPRESSED IN: 16 plant structures; EXPRESSED DURING: 13 growth stages; CONTAINS InterPro DOMAIN/s: Aldehyde oxidase/xanthine dehydrogenase (InterPro:IPR016208), Ferredoxin (InterPro:IPR001041), Molybdopterin dehydrogenase, FAD-binding (InterPro:IPR002346), [2Fe-2S]-binding (InterPro:IPR002888), F…
GRMZM2G124759	NA	4.83339	3.7751	2.48745	7.40094	9.30224	6.02698	29.9433	31.5277	32.2451	1.04507	0.00463985	up	3.10581	4.57238e-129	up	6.75e-95	294	AT4G18550	alpha/beta-Hydrolases superfamily protein	NA	alpha/beta-Hydrolases superfamily protein; FUNCTIONS IN: triglyceride lipase activity; INVOLVED IN: lipid metabolic process; LOCATED IN: cellular_component unknown; EXPRESSED IN: 7 plant structures; EXPRESSED DURING: 4 anthesis, petal differentiation and expansion stage; CONTAINS InterPro DOMAIN/s: Lipase, class 3 (InterPro:IPR002921); BEST Arabidopsis thaliana protein match is: alpha/beta-Hydrol…
GRMZM2G124799	NA	0.119335	0.0909291	0.0692362	9.81293	12.1809	3.8571	135.671	78.0454	96.4617	6.83789	1.01393e-07	up	10.426	6.24729e-44	up	7.41e-55	187	AT4G35160	O-methyltransferase family protein	NA	O-methyltransferase family protein; FUNCTIONS IN: methyltransferase activity, O-methyltransferase activity, protein dimerization activity; LOCATED IN: cytosol; CONTAINS InterPro DOMAIN/s: Winged helix-turn-helix transcription repressor DNA-binding (InterPro:IPR011991), Plant methyltransferase dimerisation (InterPro:IPR012967), O-methyltransferase, family 2 (InterPro:IPR001077), O-methyltransferas…
GRMZM2G124815	NA	0.246119	0.421059	0.291729	1.41909	1.29687	1.33197	1.00812	1.09843	1.12502	2.14658	8.38693e-05	up	1.82046	0.00793172	up	4.83e-110	337	AT5G42830	HXXXD-type acyl-transferase family protein	NA	HXXXD-type acyl-transferase family protein; FUNCTIONS IN: transferase activity, transferring acyl groups other than amino-acyl groups, transferase activity; INVOLVED IN: biological_process unknown; LOCATED IN: cellular_component unknown; EXPRESSED IN: 17 plant structures; EXPRESSED DURING: 12 growth stages; CONTAINS InterPro DOMAIN/s: Transferase (InterPro:IPR003480); BEST Arabidopsis thaliana pr…
GRMZM2G125032	NA	0.403013	0.327325	0.301195	0.148612	0.625002	0.341306	1.13583	0.858154	1.08304	--	--	normal	1.62259	0.0288797	up	6.78e-96	292	AT4G16260	Glycosyl hydrolase superfamily protein	NA	Glycosyl hydrolase superfamily protein; FUNCTIONS IN: cation binding, hydrolase activity, hydrolyzing O-glycosyl compounds, catalytic activity; INVOLVED IN: defense response to fungus, incompatible interaction, response to salt stress; LOCATED IN: cell wall, plasma membrane; EXPRESSED IN: 11 plant structures; EXPRESSED DURING: LP.06 six leaves visible, LP.04 four leaves visible, 4 anthesis, petal…
GRMZM2G125092	NA	6.84445	7.59238	7.19064	3.15392	3.19556	2.55281	8.07198	7.56768	9.33686	-1.32496	9.95526e-05	down	0.197781	0.841248	normal	NA	NA	NA	NA	NA	NA
GRMZM2G125268	NA	1.03802	0.963159	0.933467	1.02836	1.04672	1.13086	5.39448	4.21923	4.19501	0.0890255	0.903209	normal	2.24094	6.54965e-27	up	0	826	AT1G23800	aldehyde dehydrogenase 2B7	Encodes a mitochondrial aldehyde dehydrogenase; nuclear gene for mitochondrial product.	aldehyde dehydrogenase 2B7 (ALDH2B7); FUNCTIONS IN: 3-chloroallyl aldehyde dehydrogenase activity, aldehyde dehydrogenase (NAD) activity; INVOLVED IN: oxidation reduction, metabolic process; LOCATED IN: mitochondrion; EXPRESSED IN: 13 plant structures; EXPRESSED DURING: LP.06 six leaves visible, 4 anthesis, LP.10 ten leaves visible, 4 leaf senescence stage, petal differentiation and expansion sta…
GRMZM2G125441	NA	146.637	203.076	111.964	113.307	90.4147	93.0191	65.7313	89.3762	65.7879	-0.648798	0.156043	normal	-1.05371	0.040636	down	2.95e-24	97.4	AT2G42840	protodermal factor 1	Encodes a putative extracellular proline-rich protein is exclusively expressed in the L1 layer of vegetative, inflorescence and floral meristems and the protoderm of organ primordia.	protodermal factor 1 (PDF1); Has 74620 Blast hits to 36810 proteins in 1713 species: Archae - 153; Bacteria - 12776; Metazoa - 27126; Fungi - 11565; Plants - 10582; Viruses - 2385; Other Eukaryotes - 10033 (source: NCBI BLink).
GRMZM2G125653	ZmWRKY53	5.355	6.183	6.8256	10.079	10.227	10.137	9.724	20.433	10.684	--	--	normal	2.034	0.882	up	7.2e-52	175	AT1G80840	WRKY DNA-binding protein 40	Pathogen-induced transcription factor. Binds W-box sequences in vitro. Forms protein complexes with itself and with WRKY40 and WRKY60. Coexpression with WRKY18 or WRKY60 made plants more susceptible to both P. syringae and B. cinerea. WRKY18, WRKY40, and WRKY60 have partially redundant roles in response to the hemibiotrophic bacterial pathogen Pseudomonas syringae and the necrotrophic fungal path…	WRKY DNA-binding protein 40 (WRKY40); CONTAINS InterPro DOMAIN/s: DNA-binding WRKY (InterPro:IPR003657); BEST Arabidopsis thaliana protein match is: WRKY DNA-binding protein 18 (TAIR:AT4G31800.2); Has 3306 Blast hits to 2859 proteins in 187 species: Archae - 0; Bacteria - 0; Metazoa - 0; Fungi - 0; Plants - 3292; Viruses - 0; Other Eukaryotes - 14 (source: NCBI BLink).
GRMZM2G125850	NA	45.5509	34.5172	29.4226	99.7674	80.1088	66.5774	46.9369	58.1072	38.1205	1.14296	0.00108936	up	0.244819	0.69385	normal	0	531	AT1G61800	glucose-6-phosphate/phosphate translocator 2	glucose6-Phosphate/phosphate transporter 2	glucose-6-phosphate/phosphate translocator 2 (GPT2); FUNCTIONS IN: antiporter activity, glucose-6-phosphate transmembrane transporter activity; INVOLVED IN: in 7 processes; LOCATED IN: plasma membrane; EXPRESSED IN: 16 plant structures; EXPRESSED DURING: 10 growth stages; CONTAINS InterPro DOMAIN/s: Tpt phosphate/phosphoenolpyruvate translocator (InterPro:IPR004696), Protein of unknown function D…
GRMZM2G125923	NA	1.92303	2.22442	1.28076	9.25551	10.8402	6.08939	9.20401	9.4742	7.26683	2.26277	7.05301e-06	up	2.23971	8.08055e-28	up	0	565	AT1G08250	arogenate dehydratase 6	Encodes a plastid-localized arogenate dehydratase involved in phenylalanine biosynthesis. Although this enzyme has sequence similarity to prephenate dehydratases, it is 98 times more active with arogenate than prephenate in enzymatic assays.	arogenate dehydratase 6 (ADT6); FUNCTIONS IN: arogenate dehydratase activity, prephenate dehydratase activity; INVOLVED IN: L-phenylalanine biosynthetic process; LOCATED IN: chloroplast; EXPRESSED IN: 21 plant structures; EXPRESSED DURING: 13 growth stages; CONTAINS InterPro DOMAIN/s: Prephenate dehydratase (InterPro:IPR001086), Prephenate dehydratase, conserved site (InterPro:IPR018528); BEST Ar…
GRMZM2G125943	NA	0.114654	0.0685222	0.103061	0.152963	0.142386	0.083883	0.369263	0.312267	0.231918	--	--	normal	1.7453	0.0020307	up	0	970	AT1G27320	histidine kinase 3	Encodes a histidine kinases, a cytokinin receptor that controls cytokinin-mediated leaf longevity through a specific phosphorylation of the response regulator, ARR2.	histidine kinase 3 (HK3); CONTAINS InterPro DOMAIN/s: Signal transduction histidine kinase, homodimeric (InterPro:IPR009082), CHASE (InterPro:IPR006189), Signal transduction histidine kinase, core (InterPro:IPR005467), ATPase-like, ATP-binding domain (InterPro:IPR003594), CheY-like (InterPro:IPR011006), Signal transduction response regulator, receiver domain (InterPro:IPR001789), Signal transduct…
GRMZM2G126062	NA	3.53223	3.11155	3.14621	6.56252	7.01126	7.50682	7.48118	6.27732	7.24656	1.08468	7.55029e-12	up	1.05039	1.68953e-08	up	2.01e-109	325	AT1G59960	NAD(P)-linked oxidoreductase superfamily protein	NA	NAD(P)-linked oxidoreductase superfamily protein; FUNCTIONS IN: oxidoreductase activity; INVOLVED IN: response to salt stress; EXPRESSED IN: 21 plant structures; EXPRESSED DURING: 13 growth stages; CONTAINS InterPro DOMAIN/s: Aldo/keto reductase (InterPro:IPR001395), Aldo/keto reductase subgroup (InterPro:IPR020471), Aldo/keto reductase, conserved site (InterPro:IPR018170); BEST Arabidopsis thali…
GRMZM2G126507	ZmZIM1	104.276	95.7943	99.1369	240.913	241.863	205.334	124.087	119.772	117.972	1.19326	6.2179e-27	up	0.272096	0.0706393	normal	2.31e-20	91.3	AT3G17860	jasmonate-zim-domain protein 3	JAZs are direct targets of the SCFCOI1 E3 ubiquitin-ligase and JA treatment induces their proteasome-mediated degradation. Furthermore, JAI3 negatively regulates the key transcriptional activator of JA responses, AtMYC2. The C-terminal portion of JAZ3, including the Jas domain, appears to be important for JAZ3-COI1 binding in the presence of coronatine.	jasmonate-zim-domain protein 3 (JAZ3); CONTAINS InterPro DOMAIN/s: Tify (InterPro:IPR010399), CCT domain-like (InterPro:IPR018467); BEST Arabidopsis thaliana protein match is: jasmonate-zim-domain protein 4 (TAIR:AT1G48500.1); Has 657 Blast hits to 387 proteins in 36 species: Archae - 0; Bacteria - 0; Metazoa - 2; Fungi - 0; Plants - 365; Viruses - 0; Other Eukaryotes - 290 (source: NCBI BLink).
GRMZM2G126601	NA	3.29669	3.3612	2.76914	6.75892	7.63533	6.33451	4.33035	3.40688	3.39874	1.07066	3.16001e-16	up	0.18955	0.6613	normal	0	709	AT2G47600	magnesium/proton exchanger	Encodes a magnesium/proton exchanger, member of putative Na+/Ca2+ antiporter gene family	magnesium/proton exchanger (MHX); CONTAINS InterPro DOMAIN/s: Sodium/calcium exchanger membrane region (InterPro:IPR004837); Has 2505 Blast hits to 2112 proteins in 583 species: Archae - 12; Bacteria - 368; Metazoa - 1819; Fungi - 7; Plants - 67; Viruses - 0; Other Eukaryotes - 232 (source: NCBI BLink).
GRMZM2G126749	NA	1.853	2.01105	1.80971	3.74147	4.18924	3.98842	2.82837	4.74105	3.8014	1.06181	8.40136e-09	up	0.992931	0.0195512	normal	1.23e-103	319	AT1G73805	Calmodulin binding protein-like	NA	Calmodulin binding protein-like; CONTAINS InterPro DOMAIN/s: Calmodulin binding protein-like (InterPro:IPR012416); BEST Arabidopsis thaliana protein match is: Calmodulin-binding protein (TAIR:AT5G57580.1); Has 30201 Blast hits to 17322 proteins in 780 species: Archae - 12; Bacteria - 1396; Metazoa - 17338; Fungi - 3422; Plants - 5037; Viruses - 0; Other Eukaryotes - 2996 (source: NCBI BLink).
GRMZM2G126772	NA	12.1916	9.74294	7.06993	4.15618	4.02214	4.75474	8.8023	9.26851	9.83217	-1.17908	0.00214512	down	-0.0631763	0.974078	normal	9.77e-71	229	AT4G36470	S-adenosyl-L-methionine-dependent methyltransferases superfamily protein	NA	S-adenosyl-L-methionine-dependent methyltransferases superfamily protein; CONTAINS InterPro DOMAIN/s: SAM dependent carboxyl methyltransferase (InterPro:IPR005299); BEST Arabidopsis thaliana protein match is: S-adenosyl-L-methionine-dependent methyltransferases superfamily protein (TAIR:AT3G11480.1); Has 909 Blast hits to 891 proteins in 125 species: Archae - 0; Bacteria - 69; Metazoa - 9; Fungi …
GRMZM2G127134	NA	0.502907	0.788903	1.05799	0.228939	0.383916	0.28597	0.70745	0.658805	0.610871	-1.56133	0.0148803	down	-0.365819	0.74648	normal	0	761	AT1G33440	Major facilitator superfamily protein	NA	Major facilitator superfamily protein; FUNCTIONS IN: transporter activity; INVOLVED IN: oligopeptide transport; LOCATED IN: plasma membrane, membrane; EXPRESSED IN: 18 plant structures; EXPRESSED DURING: 11 growth stages; CONTAINS InterPro DOMAIN/s: Oligopeptide transporter (InterPro:IPR000109), Major facilitator superfamily, general substrate transporter (InterPro:IPR016196); BEST Arabidopsis th…
GRMZM2G127328	NA	1.61076	1.11077	0.662508	2.40675	3.6077	1.9637	2.88398	3.2646	2.77778	1.23276	0.0360737	up	1.40388	4.39109e-08	up	0	649	AT1G24400	lysine histidine transporter 2	High-affinity transporter for neutral and acidic amino acids, expressed in tapetum tissue of anthers	lysine histidine transporter 2 (LHT2); CONTAINS InterPro DOMAIN/s: Amino acid transporter, transmembrane (InterPro:IPR013057); BEST Arabidopsis thaliana protein match is: Transmembrane amino acid transporter family protein (TAIR:AT1G67640.1); Has 4292 Blast hits to 4283 proteins in 340 species: Archae - 11; Bacteria - 170; Metazoa - 1210; Fungi - 747; Plants - 1636; Viruses - 0; Other Eukaryotes …
GRMZM2G127350	NA	1.37327	1.08613	0.887456	54.8116	51.9419	36.6558	14.5386	12.0367	10.9325	5.41906	5.53248e-40	up	3.49433	1.36278e-31	up	0	721	AT2G38400	alanine:glyoxylate aminotransferase 3	alanine:glyoxylate aminotransferase 2 homolog (AGT3) mRNA,	alanine:glyoxylate aminotransferase 3 (AGT3); FUNCTIONS IN: pyridoxal phosphate binding, transaminase activity, catalytic activity, alanine-glyoxylate transaminase activity; EXPRESSED IN: 22 plant structures; EXPRESSED DURING: 15 growth stages; CONTAINS InterPro DOMAIN/s: Pyridoxal phosphate-dependent transferase, major domain (InterPro:IPR015424), Aminotransferase class-III (InterPro:IPR005814),…
GRMZM2G127418	NA	0.0958701	0.26591	0.194356	9.11638	4.74631	2.27973	57.3381	40.3322	45.0551	4.9046	0.00174003	up	8.04779	2.60874e-72	up	1.35e-44	160	AT4G35160	O-methyltransferase family protein	NA	O-methyltransferase family protein; FUNCTIONS IN: methyltransferase activity, O-methyltransferase activity, protein dimerization activity; LOCATED IN: cytosol; CONTAINS InterPro DOMAIN/s: Winged helix-turn-helix transcription repressor DNA-binding (InterPro:IPR011991), Plant methyltransferase dimerisation (InterPro:IPR012967), O-methyltransferase, family 2 (InterPro:IPR001077), O-methyltransferas…
GRMZM2G127635	NA	3.82086	5.32077	5.17678	1.37154	2.59812	2.55659	1.40989	3.12256	3.8926	-1.15058	0.000696352	down	-0.758725	0.222136	normal	5.34e-10	56.2	AT4G33800	NA	NA	unknown protein; Has 30201 Blast hits to 17322 proteins in 780 species: Archae - 12; Bacteria - 1396; Metazoa - 17338; Fungi - 3422; Plants - 5037; Viruses - 0; Other Eukaryotes - 2996 (source: NCBI BLink).
GRMZM2G128560	NA	1.54855	1.30557	1.27284	0.382359	0.531239	0.760646	0.950114	1.52146	1.83081	-1.3812	0.00737343	down	0.05708	0.998452	normal	4.85e-38	143	AT1G56020	NA	NA	unknown protein; BEST Arabidopsis thaliana protein match is: unknown protein (TAIR:AT3G12970.1); Has 3011 Blast hits to 958 proteins in 192 species: Archae - 0; Bacteria - 193; Metazoa - 479; Fungi - 286; Plants - 158; Viruses - 8; Other Eukaryotes - 1887 (source: NCBI BLink).
GRMZM2G128682	NA	0.0605357	0.154004	0.259213	0.203254	0.204059	0.103607	1.32609	1.09186	0.796278	--	--	normal	2.81215	7.67687e-08	up	0	589	AT1G02810	Plant invertase/pectin methylesterase inhibitor superfamily	NA	Plant invertase/pectin methylesterase inhibitor superfamily; FUNCTIONS IN: enzyme inhibitor activity, pectinesterase activity; INVOLVED IN: cell wall modification; LOCATED IN: endomembrane system, cell wall, plant-type cell wall; EXPRESSED IN: 14 plant structures; EXPRESSED DURING: 6 growth stages; CONTAINS InterPro DOMAIN/s: Pectinesterase, active site (InterPro:IPR018040), Pectin lyase fold/vir…
GRMZM2G128832	NA	12.1669	15.4318	17.8119	6.3835	5.60873	6.47587	12.6949	7.15497	12.9894	-1.32276	5.74839e-06	down	-0.510332	0.361318	normal	NA	NA	NA	NA	NA	NA
GRMZM2G129189	NA	14.8151	16.6343	15.1358	32.5534	35.4225	32.3675	26.7352	43.1496	32.3686	1.0911	7.61102e-22	up	1.1255	0.00460175	up	1.57e-115	337	AT3G54420	homolog of carrot EP3-3 chitinase	encodes an EP3 chitinase that is expressed during somatic embryogenesis in 'nursing' cells surrounding the embryos but not in embryos themselves. The gene is also expressed in mature pollen and growing pollen tubes until they enter the receptive synergid, but not in endosperm and integuments as in carrot. Post-embryonically, expression is found in hydathodes, stipules, root epidermis and emerging…	homolog of carrot EP3-3 chitinase (EP3); FUNCTIONS IN: chitinase activity; INVOLVED IN: somatic embryogenesis, plant-type hypersensitive response; LOCATED IN: cell wall; EXPRESSED IN: 18 plant structures; EXPRESSED DURING: 6 growth stages; CONTAINS InterPro DOMAIN/s: Chitin-binding, type 1, conserved site (InterPro:IPR018371), Glycoside hydrolase, family 19 (InterPro:IPR016283), Chitin-binding, t…
GRMZM2G129403	NA	1.01798	0.807292	1.12232	2.46915	2.39839	2.27127	0.574626	1.76899	0.539428	1.27958	2.89209e-05	up	-0.0446563	1	normal	1.02e-35	134	AT5G48930	hydroxycinnamoyl-CoA shikimate/quinate hydroxycinnamoyl transferase	At5g48930 has been shown to encode for the hydroxycinnamoyl-Coenzyme A shikimate/quinate hydroxycinnamoyltransferase (HCT) both synthesizing and catabolizing the hydroxycinnamoylesters (coumaroyl/caffeoyl shikimate and quinate) involved in the phenylpropanoid pathway. Influence on the accumulation of flavonoids which in turn inhibit auxin transport and reduce plant growth.	hydroxycinnamoyl-CoA shikimate/quinate hydroxycinnamoyl transferase (HCT); CONTAINS InterPro DOMAIN/s: Transferase (InterPro:IPR003480); BEST Arabidopsis thaliana protein match is: HXXXD-type acyl-transferase family protein (TAIR:AT5G57840.1); Has 1807 Blast hits to 1807 proteins in 277 species: Archae - 0; Bacteria - 0; Metazoa - 736; Fungi - 347; Plants - 385; Viruses - 0; Other Eukaryotes - 33…
GRMZM2G129860	NA	5.45025	5.44879	5.12779	12.2328	12.8733	9.16609	5.60057	6.56957	6.44503	1.04564	4.12743e-09	up	0.132919	0.747063	normal	0	560	AT3G14640	cytochrome P450, family 72, subfamily A, polypeptide 10	putative cytochrome P450	cytochrome P450, family 72, subfamily A, polypeptide 10 (CYP72A10); FUNCTIONS IN: electron carrier activity, monooxygenase activity, iron ion binding, oxygen binding, heme binding; INVOLVED IN: oxidation reduction; LOCATED IN: endomembrane system; EXPRESSED IN: 12 plant structures; EXPRESSED DURING: 8 growth stages; CONTAINS InterPro DOMAIN/s: Cytochrome P450 (InterPro:IPR001128), Cytochrome P450…
GRMZM2G130333	NA	2.71927	4.14964	1.68589	1.77334	1.46451	1.45778	0.129603	0.334739	0.14805	-0.871549	0.227877	normal	-3.88336	5.87612e-05	down	0	587	AT1G11910	aspartic proteinase A1	Encodes an aspartic proteinase that forms a heterodimer and is stable over a broad pH range (ph 3-8).	aspartic proteinase A1 (APA1); FUNCTIONS IN: endopeptidase activity; INVOLVED IN: proteolysis, response to salt stress; LOCATED IN: vacuole; EXPRESSED IN: 25 plant structures; EXPRESSED DURING: 16 growth stages; CONTAINS InterPro DOMAIN/s: Saposin-like (InterPro:IPR011001), Peptidase aspartic (InterPro:IPR021109), Peptidase aspartic, catalytic (InterPro:IPR009007), Saposin-like type B, 1 (InterPr…
GRMZM2G130904	NA	0.363445	0.32981	0.558335	0.994358	0.865517	0.964368	2.13792	2.22863	1.7481	1.20132	0.0441852	up	2.32334	5.80625e-09	up	2.74e-126	369	AT5G19890	Peroxidase superfamily protein	NA	Peroxidase superfamily protein; FUNCTIONS IN: peroxidase activity, heme binding; INVOLVED IN: oxidation reduction, response to oxidative stress; LOCATED IN: nucleus, cytoplasm; EXPRESSED IN: 17 plant structures; EXPRESSED DURING: 10 growth stages; CONTAINS InterPro DOMAIN/s: Haem peroxidase (InterPro:IPR010255), Plant peroxidase (InterPro:IPR000823), Peroxidases heam-ligand binding site (InterPro…
GRMZM2G130943	NA	1.36868	1.10473	0.914522	1.36709	2.54705	1.18688	2.15675	2.15824	2.55738	0.591862	0.462954	normal	1.06842	0.000201842	up	3.24e-143	416	AT4G33920	Protein phosphatase 2C family protein	NA	Protein phosphatase 2C family protein; FUNCTIONS IN: protein serine/threonine phosphatase activity, catalytic activity; INVOLVED IN: protein amino acid dephosphorylation; LOCATED IN: mitochondrion, protein serine/threonine phosphatase complex; EXPRESSED IN: 23 plant structures; EXPRESSED DURING: 13 growth stages; CONTAINS InterPro DOMAIN/s: Protein phosphatase 2C, manganese/magnesium aspartate bi…
GRMZM2G131055	NA	1.02993	1.4788	0.776313	1.92369	3.31236	3.22569	2.19926	4.35768	3.43412	1.34697	0.00418493	up	1.59196	0.0112501	up	0	542	AT2G41640	Glycosyltransferase family 61 protein	NA	Glycosyltransferase family 61 protein; FUNCTIONS IN: transferase activity, transferring glycosyl groups; INVOLVED IN: biological_process unknown; EXPRESSED IN: 14 plant structures; EXPRESSED DURING: 8 growth stages; CONTAINS InterPro DOMAIN/s: Glycosyltransferase AER61, uncharacterised (InterPro:IPR007657); BEST Arabidopsis thaliana protein match is: Glycosyltransferase family 61 protein (TAIR:AT…
GRMZM2G131155	NA	8.09467	10.4458	8.88843	3.70122	5.95402	4.12549	7.58399	11.9246	10.4749	-1.02097	0.000475122	down	0.115499	0.943748	normal	4.34e-72	229	AT5G42860	NA	NA	unknown protein; FUNCTIONS IN: molecular_function unknown; INVOLVED IN: biological_process unknown; LOCATED IN: plasma membrane; EXPRESSED IN: 19 plant structures; EXPRESSED DURING: 11 growth stages; BEST Arabidopsis thaliana protein match is: unknown protein (TAIR:AT1G45688.1); Has 1807 Blast hits to 1807 proteins in 277 species: Archae - 0; Bacteria - 0; Metazoa - 736; Fungi - 347; Plants - 385…
GRMZM2G131177	NA	0.759481	0.634121	0.481094	0.679836	0.740458	0.630911	3.37831	4.09112	2.55009	0.545627	0.0833287	normal	2.20914	4.60199e-16	up	0	553	AT3G14067	Subtilase family protein	NA	Subtilase family protein; FUNCTIONS IN: identical protein binding, serine-type endopeptidase activity; INVOLVED IN: proteolysis, negative regulation of catalytic activity; LOCATED IN: apoplast, plasma membrane, vacuole, plant-type cell wall; EXPRESSED IN: 24 plant structures; EXPRESSED DURING: 13 growth stages; CONTAINS InterPro DOMAIN/s: Protease-associated PA (InterPro:IPR003137), Proteinase in…
GRMZM2G131202	NA	3.41709	4.06595	3.54511	9.28999	9.5995	8.79846	5.3715	7.02123	7.73585	1.10932	5.20556e-13	up	0.676476	0.0018576	normal	1.19e-36	128	AT2G15570	Thioredoxin superfamily protein	chloroplast protein similar to prokaryotic thioredoxin.	ATHM3; FUNCTIONS IN: enzyme activator activity; INVOLVED IN: positive regulation of catalytic activity; LOCATED IN: chloroplast; EXPRESSED IN: 22 plant structures; EXPRESSED DURING: 13 growth stages; CONTAINS InterPro DOMAIN/s: Thioredoxin fold (InterPro:IPR012335), Thioredoxin, core (InterPro:IPR015467), Thioredoxin domain (InterPro:IPR013766), Thioredoxin, conserved site (InterPro:IPR017937), T…
GRMZM2G131266	ZmEREB60	0.177942	0.239905	0.451472	0.362583	0.506185	0.279215	0.896004	0.631615	0.794826	--	--	normal	1.51292	0.0400109	up	2.54e-79	254	AT3G54320	Integrase-type DNA-binding superfamily protein	WRINKLED1 encodes transcription factor of the AP2/ERWEBP class. Protein has two plant-specific (AP2/EREB) DNA-binding domains and is involved in the control of storage compound biosynthesis in Arabidopsis. Mutants have wrinkled seed phenotype, due to a defect in the incorporation of sucrose and glucose into triacylglycerols. Transgenic sGsL plants (21-day-old) grown on 6% sucrose for 24 hours had…	WRINKLED 1 (WRI1); CONTAINS InterPro DOMAIN/s: DNA-binding, integrase-type (InterPro:IPR016177), Pathogenesis-related transcriptional factor/ERF, DNA-binding (InterPro:IPR001471); BEST Arabidopsis thaliana protein match is: Integrase-type DNA-binding superfamily protein (TAIR:AT1G79700.2); Has 35333 Blast hits to 34131 proteins in 2444 species: Archae - 798; Bacteria - 22429; Metazoa - 974; Fungi…
GRMZM2G131391	NA	20.3316	18.1582	19.6179	4.5991	4.34268	11.3745	21.3378	18.7519	12.485	-1.52115	1.97823e-06	down	-0.18179	0.818669	normal	NA	NA	NA	NA	NA	NA
GRMZM2G131442	ZmMYB4	1.68864	1.7434	2.26957	6.3405	6.60723	4.11792	4.31999	5.29476	4.62761	1.57758	3.20422e-05	up	1.32401	2.81056e-09	up	9.73e-78	242	AT1G48000	myb domain protein 112	Encodes a putative transcription factor (MYB112).	myb domain protein 112 (MYB112); CONTAINS InterPro DOMAIN/s: SANT, DNA-binding (InterPro:IPR001005), Homeodomain-like (InterPro:IPR009057), Myb, DNA-binding (InterPro:IPR014778), HTH transcriptional regulator, Myb-type, DNA-binding (InterPro:IPR017930), Homeodomain-related (InterPro:IPR012287), Myb transcription factor (InterPro:IPR015495); BEST Arabidopsis thaliana protein match is: myb domain p…
GRMZM2G131822	NA	0.411532	0.833025	0.808459	0.258311	0.323658	0.178226	0.381202	0.396313	0.539137	-1.51242	0.029781	down	-0.665433	0.537626	normal	1.37e-71	231	AT5G05810	RING/U-box superfamily protein	NA	ATL43; FUNCTIONS IN: zinc ion binding; LOCATED IN: endomembrane system; CONTAINS InterPro DOMAIN/s: Zinc finger, RING-type (InterPro:IPR001841), Zinc finger, C3HC4 RING-type (InterPro:IPR018957); BEST Arabidopsis thaliana protein match is: RING/U-box superfamily protein (TAIR:AT2G20030.1); Has 8903 Blast hits to 8881 proteins in 285 species: Archae - 0; Bacteria - 2; Metazoa - 2283; Fungi - 641; …
GRMZM2G132069	NA	11.5337	9.13707	8.76135	26.5936	24.052	20.8733	15.8313	13.7926	12.435	1.24756	1.74639e-13	up	0.494091	0.00867855	normal	0	753	AT4G26270	phosphofructokinase 3	NA	phosphofructokinase 3 (PFK3); CONTAINS InterPro DOMAIN/s: Pyrophosphate-dependent phosphofructokinase TP0108 (InterPro:IPR012004), Phosphofructokinase (InterPro:IPR000023); BEST Arabidopsis thaliana protein match is: phosphofructokinase 7 (TAIR:AT5G56630.1); Has 30201 Blast hits to 17322 proteins in 780 species: Archae - 12; Bacteria - 1396; Metazoa - 17338; Fungi - 3422; Plants - 5037; Viruses -…
GRMZM2G132212	NA	1.37067	0.947418	1.00389	2.58401	2.49992	1.85258	3.10125	2.42289	2.34822	1.05217	0.000113581	up	1.23488	1.44665e-09	up	0	608	AT1G28440	HAESA-like 1	NA	HAESA-like 1 (HSL1); FUNCTIONS IN: protein serine/threonine kinase activity, kinase activity, ATP binding; INVOLVED IN: transmembrane receptor protein tyrosine kinase signaling pathway, protein amino acid phosphorylation; EXPRESSED IN: 22 plant structures; EXPRESSED DURING: 13 growth stages; CONTAINS InterPro DOMAIN/s: Protein kinase, ATP binding site (InterPro:IPR017441), Protein kinase, catalyt…
GRMZM2G132331	NA	5.6096	5.39585	4.3254	13.0094	10.6876	12.5263	21.9908	21.8829	16.9821	1.22791	1.2821e-14	up	1.97458	5.65492e-33	up	5.27e-60	201	AT5G55050	GDSL-like Lipase/Acylhydrolase superfamily protein	NA	GDSL-like Lipase/Acylhydrolase superfamily protein; FUNCTIONS IN: hydrolase activity, acting on ester bonds, lipase activity, carboxylesterase activity; INVOLVED IN: lipid metabolic process; LOCATED IN: endomembrane system; EXPRESSED IN: 17 plant structures; EXPRESSED DURING: 10 growth stages; CONTAINS InterPro DOMAIN/s: Lipase, GDSL, active site (InterPro:IPR008265), Lipase, GDSL (InterPro:IPR00…
GRMZM2G132461	NA	8.83304	9.90811	6.52408	16.8245	16.845	13.9759	25.2366	31.9172	25.041	0.912545	7.96974e-06	normal	1.67965	2.42157e-12	up	7.93e-77	241	AT2G38750	annexin 4	Annexins are a family of calcium dependent membrane binding proteins though to be involved in Golgi mediated secretion. This is one of four annexins identified in Arabidopsis.	annexin 4 (ANNAT4); FUNCTIONS IN: calcium-dependent phospholipid binding, calcium ion binding; INVOLVED IN: in 6 processes; LOCATED IN: cell surface; EXPRESSED IN: 21 plant structures; EXPRESSED DURING: 14 growth stages; CONTAINS InterPro DOMAIN/s: Annexin like protein (InterPro:IPR015472), Annexin repeat (InterPro:IPR018502), Annexin (InterPro:IPR001464); BEST Arabidopsis thaliana protein match …
GRMZM2G132478	NA	0.30441	0.359258	0.460372	0.7033	0.817787	0.663565	1.00373	0.850872	0.874926	0.976504	0.0539227	normal	1.31425	0.00591384	up	3.34e-118	361	AT3G56630	cytochrome P450, family 94, subfamily D, polypeptide 2	member of CYP94D	cytochrome P450, family 94, subfamily D, polypeptide 2 (CYP94D2); FUNCTIONS IN: electron carrier activity, monooxygenase activity, iron ion binding, oxygen binding, heme binding; INVOLVED IN: oxidation reduction; LOCATED IN: endomembrane system; EXPRESSED IN: 22 plant structures; EXPRESSED DURING: 12 growth stages; CONTAINS InterPro DOMAIN/s: Cytochrome P450 (InterPro:IPR001128), Cytochrome P450,…
GRMZM2G132875	NA	1.98976	1.31869	1.74036	2.85355	4.31238	3.49341	1.62493	1.77838	1.48785	1.07765	0.00103994	up	-0.0617969	0.984684	normal	2.81e-107	320	AT1G59960	NAD(P)-linked oxidoreductase superfamily protein	NA	NAD(P)-linked oxidoreductase superfamily protein; FUNCTIONS IN: oxidoreductase activity; INVOLVED IN: response to salt stress; EXPRESSED IN: 21 plant structures; EXPRESSED DURING: 13 growth stages; CONTAINS InterPro DOMAIN/s: Aldo/keto reductase (InterPro:IPR001395), Aldo/keto reductase subgroup (InterPro:IPR020471), Aldo/keto reductase, conserved site (InterPro:IPR018170); BEST Arabidopsis thali…
GRMZM2G133311	NA	1.25011	1.2495	1.14183	1.07055	0.838011	0.897583	0.374326	0.613338	0.371537	-0.347272	0.535366	normal	-1.47336	0.00359001	down	8.1e-27	106	AT5G04820	ovate family protein 13	NA	ovate family protein 13 (OFP13); INVOLVED IN: biological_process unknown; LOCATED IN: endomembrane system; EXPRESSED IN: 23 plant structures; EXPRESSED DURING: 14 growth stages; CONTAINS InterPro DOMAIN/s: Protein of unknown function DUF623 (InterPro:IPR006458); BEST Arabidopsis thaliana protein match is: ovate family protein 15 (TAIR:AT2G36050.1); Has 1807 Blast hits to 1807 proteins in 277 spec…
GRMZM2G133400	NA	30.4431	34.4646	32.5599	103.868	116.767	89.8398	58.7532	75.6141	58.9431	1.64276	1.16633e-17	up	0.971026	6.08563e-06	normal	2.93e-112	328	AT5G13720	Uncharacterised protein family (UPF0114)	NA	Uncharacterised protein family (UPF0114); LOCATED IN: chloroplast, chloroplast inner membrane, chloroplast envelope; EXPRESSED IN: 21 plant structures; EXPRESSED DURING: 13 growth stages; CONTAINS InterPro DOMAIN/s: Uncharacterised protein family UPF0114, plant (InterPro:IPR016804), Uncharacterised protein family UPF0114 (InterPro:IPR005134); BEST Arabidopsis thaliana protein match is: Uncharacte…
GRMZM2G133407	NA	30.253	30.5446	28.8375	79.6586	76.1472	65.6739	53.3411	60.6768	53.2567	1.29809	1.22021e-23	up	0.884461	1.98693e-14	normal	6.43e-116	342	AT4G02340	alpha/beta-Hydrolases superfamily protein	NA	alpha/beta-Hydrolases superfamily protein; FUNCTIONS IN: epoxide hydrolase activity, catalytic activity; LOCATED IN: peroxisome; EXPRESSED IN: 22 plant structures; EXPRESSED DURING: 13 growth stages; CONTAINS InterPro DOMAIN/s: Epoxide hydrolase-like (InterPro:IPR000639), Alpha/beta hydrolase fold-1 (InterPro:IPR000073); BEST Arabidopsis thaliana protein match is: alpha/beta-Hydrolases superfamil…
GRMZM2G133430	NA	9.75213	8.55968	6.80474	15.5614	25.6978	17.8475	13.1966	24.2687	18.2565	1.21468	0.00324024	up	1.13941	0.0293191	up	NA	NA	NA	NA	NA	NA
GRMZM2G133475	NA	1.12791	2.66062	1.10559	0.319436	0.151759	0.485713	0	0.175622	0.112055	-2.44096	0.0401372	down	-4.27569	0.00381715	down	3.82e-121	355	AT5G05340	Peroxidase superfamily protein	NA	Peroxidase superfamily protein; FUNCTIONS IN: protein binding, peroxidase activity; INVOLVED IN: response to oxidative stress, oxidation reduction; LOCATED IN: apoplast, cell wall; EXPRESSED IN: 9 plant structures; EXPRESSED DURING: LP.04 four leaves visible, 4 anthesis, C globular stage, petal differentiation and expansion stage; CONTAINS InterPro DOMAIN/s: Haem peroxidase (InterPro:IPR010255), …
GRMZM2G133718	NA	5.87874	6.48711	9.28321	27.2134	31.3453	20.0628	8.2232	14.0779	13.537	1.74749	8.2715e-07	up	0.500679	0.486462	normal	0	573	AT2G35780	serine carboxypeptidase-like 26	NA	serine carboxypeptidase-like 26 (scpl26); FUNCTIONS IN: serine-type carboxypeptidase activity; INVOLVED IN: proteolysis; LOCATED IN: vacuole; EXPRESSED IN: 22 plant structures; EXPRESSED DURING: 13 growth stages; CONTAINS InterPro DOMAIN/s: Peptidase S10, serine carboxypeptidase (InterPro:IPR001563), Peptidase S10, serine carboxypeptidase, active site (InterPro:IPR018202); BEST Arabidopsis thalia…
GRMZM2G133781	NA	0.281976	0.131574	0.0916734	0.371262	0.240902	0.119399	3.52924	3.11805	2.32797	--	--	normal	4.28359	2.90552e-23	up	1.37e-50	172	AT5G24090	chitinase A	Chitinase A (class III) expressed exclusively under environmental stress conditions.	chitinase A (CHIA); FUNCTIONS IN: cation binding, hydrolase activity, hydrolyzing O-glycosyl compounds, catalytic activity; INVOLVED IN: response to salt stress, response to cold, cellular response to water deprivation, response to wounding, response to light intensity; LOCATED IN: endomembrane system; EXPRESSED IN: 20 plant structures; EXPRESSED DURING: 13 growth stages; CONTAINS InterPro DOMAIN…
GRMZM2G134023	NA	0.732603	0.424684	0.637948	1.53038	3.98241	1.72881	4.05238	5.16977	5.21389	2.03463	0.0808271	normal	3.05166	3.22495e-21	up	7.65e-17	74.7	AT3G61460	brassinosteroid-responsive RING-H2	Encodes a novel ring finger protein and forms an N-terminal hydrophobic domain and a C-terminal RING-H2 signature. Expression is down regulated by brassinolide.	brassinosteroid-responsive RING-H2 (BRH1); FUNCTIONS IN: zinc ion binding; INVOLVED IN: response to brassinosteroid stimulus, response to chitin; LOCATED IN: endomembrane system; EXPRESSED IN: 22 plant structures; EXPRESSED DURING: 13 growth stages; CONTAINS InterPro DOMAIN/s: Zinc finger, RING-type (InterPro:IPR001841), Zinc finger, C3HC4 RING-type (InterPro:IPR018957); BEST Arabidopsis thaliana…
GRMZM2G134045	NA	4.82765	4.7733	5.15123	10.008	9.62883	7.00587	10.5593	9.69312	9.32325	0.85173	0.000212276	normal	1.01643	5.77443e-13	up	2.66e-167	479	AT4G17890	ARF-GAP domain 8	A member of ARF GAP domain (AGD), A thaliana has 15 members, grouped into four classes.	ARF-GAP domain 8 (AGD8); FUNCTIONS IN: ARF GTPase activator activity, DNA binding, zinc ion binding; INVOLVED IN: regulation of ARF GTPase activity; LOCATED IN: nucleus; EXPRESSED IN: 24 plant structures; EXPRESSED DURING: 15 growth stages; CONTAINS InterPro DOMAIN/s: Arf GTPase activating protein (InterPro:IPR001164); BEST Arabidopsis thaliana protein match is: ARF-GAP domain 9 (TAIR:AT5G46750.1…
GRMZM2G134264	NA	232.858	267.654	219.013	574.335	569.109	612.139	193.937	244.397	224.331	1.27436	1.26519e-49	up	-0.137525	0.741264	normal	NA	NA	NA	NA	NA	NA
GRMZM2G134708	NA	6.89081	5.62868	5.12028	14.3166	13.0673	12.3077	12.8201	12.6811	11.765	1.16237	1.79131e-19	up	1.07896	4.39758e-17	up	0	542	AT3G09940	monodehydroascorbate reductase	Encodes a member of the monodehydroascorbate reductase gene family. Critical for a mutualistic symbiosis between the host Arabidopsis and the root colonizing fungus Piriformospora indica.	monodehydroascorbate reductase (MDHAR); FUNCTIONS IN: monodehydroascorbate reductase (NADH) activity; INVOLVED IN: response to jasmonic acid stimulus, regulation of symbiosis, encompassing mutualism through parasitism, response to water deprivation, response to salt stress, response to symbiotic fungus; LOCATED IN: cytosol; EXPRESSED IN: 13 plant structures; EXPRESSED DURING: 7 growth stages; CON…
GRMZM2G134888	NA	10.929	11.471	13.8613	4.44896	5.74576	5.64251	15.1644	15.6895	16.6423	-1.20922	4.02017e-11	down	0.392522	0.00710312	normal	0	598	AT2G39130	Transmembrane amino acid transporter family protein	NA	Transmembrane amino acid transporter family protein; FUNCTIONS IN: amino acid transmembrane transporter activity; INVOLVED IN: biological_process unknown; LOCATED IN: plasma membrane; EXPRESSED IN: 24 plant structures; EXPRESSED DURING: 15 growth stages; CONTAINS InterPro DOMAIN/s: Amino acid transporter, transmembrane (InterPro:IPR013057); BEST Arabidopsis thaliana protein match is: Transmembran…
GRMZM2G135385	NA	6.70545	3.71281	4.13589	6.34815	8.75623	4.72885	10.6148	11.1326	7.88424	0.452784	0.495	normal	1.01138	0.00119208	up	5.01e-44	144	AT5G53560	cytochrome B5 isoform E	Encodes a cytochrome b5 isoform that can be reduced by AtCBR, a cytochrome b5 reductase.	cytochrome B5 isoform E (CB5-E); FUNCTIONS IN: heme binding; LOCATED IN: chloroplast thylakoid membrane, endoplasmic reticulum, plasma membrane, endoplasmic reticulum membrane, vacuole; EXPRESSED IN: 26 plant structures; EXPRESSED DURING: 13 growth stages; CONTAINS InterPro DOMAIN/s: Cytochrome b5, heme-binding site (InterPro:IPR018506), Cytochrome b5 (InterPro:IPR001199); BEST Arabidopsis thalia…
GRMZM2G135387	NA	0.851354	0.669918	0.35409	0.817958	1.06377	0.808585	2.04175	1.48446	1.61753	0.496444	0.351022	normal	1.42707	2.19466e-05	up	3.79e-114	351	AT3G26300	cytochrome P450, family 71, subfamily B, polypeptide 34	putative cytochrome P450	cytochrome P450, family 71, subfamily B, polypeptide 34 (CYP71B34); FUNCTIONS IN: electron carrier activity, monooxygenase activity, iron ion binding, oxygen binding, heme binding; INVOLVED IN: oxidation reduction; LOCATED IN: endomembrane system; EXPRESSED IN: 22 plant structures; EXPRESSED DURING: 13 growth stages; CONTAINS InterPro DOMAIN/s: Cytochrome P450 (InterPro:IPR001128), Cytochrome P45…
GRMZM2G136158	NA	1.25348	2.156	1.92906	0.821553	0.817732	0.857341	0.64874	3.8007	3.08518	-1.15512	0.0219112	down	0.51298	0.868593	normal	1.99e-87	270	AT2G39040	Peroxidase superfamily protein	NA	Peroxidase superfamily protein; FUNCTIONS IN: peroxidase activity, heme binding; INVOLVED IN: response to oxidative stress, oxidation reduction; LOCATED IN: endomembrane system; EXPRESSED IN: root; CONTAINS InterPro DOMAIN/s: Haem peroxidase (InterPro:IPR010255), Plant peroxidase (InterPro:IPR000823), Peroxidases heam-ligand binding site (InterPro:IPR019793), Haem peroxidase, plant/fungal/bacteri…
GRMZM2G136270	NA	9.35814	11.6255	9.37886	33.3213	30.3979	24.94	20.5483	20.7726	17.2232	1.53957	1.30276e-12	up	0.907421	0.000157307	normal	NA	NA	NA	NA	NA	NA
GRMZM2G136353	NA	1.44657	1.48163	2.2468	0.763435	0.766485	0.617774	1.73535	1.44068	1.293	-1.30663	0.00110006	down	-0.230827	0.806086	normal	0	928	AT1G28440	HAESA-like 1	NA	HAESA-like 1 (HSL1); FUNCTIONS IN: protein serine/threonine kinase activity, kinase activity, ATP binding; INVOLVED IN: transmembrane receptor protein tyrosine kinase signaling pathway, protein amino acid phosphorylation; EXPRESSED IN: 22 plant structures; EXPRESSED DURING: 13 growth stages; CONTAINS InterPro DOMAIN/s: Protein kinase, ATP binding site (InterPro:IPR017441), Protein kinase, catalyt…
GRMZM2G136372	NA	0.266991	0.145709	0.0569315	0.197489	0.382548	0.225296	1.02239	1.9142	1.31098	--	--	normal	3.51725	1.23958e-05	up	7.86e-44	148	AT4G11650	osmotin 34	osmotin-like protein	osmotin 34 (OSM34); INVOLVED IN: defense response to fungus, incompatible interaction, response to salt stress, defense response to bacterium, incompatible interaction, response to other organism; LOCATED IN: endomembrane system; EXPRESSED IN: 6 plant structures; EXPRESSED DURING: 4 anthesis; CONTAINS InterPro DOMAIN/s: Thaumatin, conserved site (InterPro:IPR017949), Thaumatin, pathogenesis-relat…
GRMZM2G136453	NA	16.9189	20.489	16.1873	115.021	126.058	97.2725	31.6561	54.0339	35.2335	2.64084	1.32566e-32	up	1.16224	0.0183781	up	0	792	AT1G13750	Purple acid phosphatases superfamily protein	NA	Purple acid phosphatases superfamily protein; FUNCTIONS IN: hydrolase activity, protein serine/threonine phosphatase activity, metal ion binding, acid phosphatase activity; INVOLVED IN: biological_process unknown; LOCATED IN: endomembrane system; EXPRESSED IN: 21 plant structures; EXPRESSED DURING: 13 growth stages; CONTAINS InterPro DOMAIN/s: Purple acid phosphatase, N-terminal (InterPro:IPR0159…
GRMZM2G136508	NA	0.679289	0.347337	0.37767	1.01305	1.06887	0.797965	1.19116	0.82731	0.912021	1.03075	0.00355377	up	1.06102	0.0107357	up	2.82e-135	406	AT2G01170	bidirectional amino acid transporter 1	Encodes a bidirectional amino acid transporter that can transport ala, arg, glu and lys but not GABA or pro with both export and import activity. Its expression is localized in the vascular tissues suggesting a function in amino acids export from the phloem into sink tissue.	bidirectional amino acid transporter 1 (BAT1); FUNCTIONS IN: arginine transmembrane transporter activity, L-lysine transmembrane transporter activity, L-alanine transmembrane transporter activity, L-glutamate transmembrane transporter activity; INVOLVED IN: amino acid transport, transport, transmembrane transport; LOCATED IN: integral to membrane, membrane; EXPRESSED IN: 24 plant structures; EXPR…
GRMZM2G136534	NA	9.02412	14.2426	15.8271	4.4883	6.75629	6.30412	5.91087	20.4373	19.0426	-1.15745	0.00333968	down	0.259845	0.927681	normal	7.66e-117	345	AT4G37530	Peroxidase superfamily protein	NA	Peroxidase superfamily protein; FUNCTIONS IN: protein binding, peroxidase activity; INVOLVED IN: response to salt stress; LOCATED IN: endomembrane system; EXPRESSED IN: root; CONTAINS InterPro DOMAIN/s: Haem peroxidase (InterPro:IPR010255), Plant peroxidase (InterPro:IPR000823), Peroxidases heam-ligand binding site (InterPro:IPR019793), Haem peroxidase, plant/fungal/bacterial (InterPro:IPR002016)…
GRMZM2G136580	NA	6.40837	6.45135	6.34067	2.81203	3.03167	2.85438	5.72055	5.28104	6.97933	-1.16573	1.63288e-12	down	-0.109026	0.87393	normal	2.35e-159	468	AT3G10320	Glycosyltransferase family 61 protein	NA	Glycosyltransferase family 61 protein; FUNCTIONS IN: transferase activity, transferring glycosyl groups; INVOLVED IN: biological_process unknown; LOCATED IN: cellular_component unknown; EXPRESSED IN: 8 plant structures; EXPRESSED DURING: 4 anthesis, petal differentiation and expansion stage; CONTAINS InterPro DOMAIN/s: Glycosyltransferase AER61, uncharacterised (InterPro:IPR007657); BEST Arabidop…
GRMZM2G136970	NA	0.178227	0.0680012	0	0.0666653	0.355413	0	2.71639	2.94563	1.96487	--	--	normal	5.50138	3.67974e-11	up	NA	NA	NA	NA	NA	NA
GRMZM2G137341	ZmEREB16	0.218153	0.557683	0	1.17634	1.41076	0.988246	0.11174	3.7307	2.313	2.21658	0.000924334	up	3.02973	0.28093	normal	1.42e-54	178	AT4G25470	C-repeat/DRE binding factor 2	Encodes a member of the DREB subfamily A-1 of ERF/AP2 transcription factor family (CBF2). The protein contains one AP2 domain. There are six members in this subfamily, including CBF1, CBF2, and CBF3. This gene is involved in response to low temperature, abscisic acid, and circadian rhythm. Overexpressing this gene leads to increased freeze tolerance and induces the expression level of 85 cold-ind…	C-repeat/DRE binding factor 2 (CBF2); CONTAINS InterPro DOMAIN/s: DNA-binding, integrase-type (InterPro:IPR016177), Pathogenesis-related transcriptional factor/ERF, DNA-binding (InterPro:IPR001471); BEST Arabidopsis thaliana protein match is: C-repeat/DRE binding factor 1 (TAIR:AT4G25490.1); Has 30201 Blast hits to 17322 proteins in 780 species: Archae - 12; Bacteria - 1396; Metazoa - 17338; Fung…
GRMZM2G137535	NA	52.6424	110.489	89.3092	6.88256	6.05843	10.6963	82.5844	41.561	88.4618	-3.43172	3.44597e-07	down	-0.265142	0.89182	normal	1.2e-104	314	AT4G16260	Glycosyl hydrolase superfamily protein	NA	Glycosyl hydrolase superfamily protein; FUNCTIONS IN: cation binding, hydrolase activity, hydrolyzing O-glycosyl compounds, catalytic activity; INVOLVED IN: defense response to fungus, incompatible interaction, response to salt stress; LOCATED IN: cell wall, plasma membrane; EXPRESSED IN: 11 plant structures; EXPRESSED DURING: LP.06 six leaves visible, LP.04 four leaves visible, 4 anthesis, petal…
GRMZM2G137788	NA	3.41587	5.31304	6.22932	1.7872	2.7591	1.98304	3.21165	5.17434	5.62968	-1.21476	0.00596222	down	-0.0998246	0.96704	normal	0	846	AT1G24650	Leucine-rich repeat protein kinase family protein	NA	Leucine-rich repeat protein kinase family protein; FUNCTIONS IN: protein serine/threonine kinase activity, protein kinase activity, ATP binding; INVOLVED IN: protein amino acid phosphorylation; LOCATED IN: endomembrane system; EXPRESSED IN: sperm cell; CONTAINS InterPro DOMAIN/s: Protein kinase, ATP binding site (InterPro:IPR017441), Protein kinase, catalytic domain (InterPro:IPR000719), Leucine-…
GRMZM2G137930	NA	12.7095	12.5676	11.8775	26.4529	25.2214	22.1243	14.1626	14.9293	13.4942	1.00434	5.88421e-22	up	0.215634	0.327233	normal	2.08e-135	383	AT3G53620	pyrophosphorylase 4	Encodes a soluble protein with inorganic pyrophosphatase activity that is highly specific for Mg-inorganic pyrophosphate.	pyrophosphorylase 4 (PPa4); FUNCTIONS IN: inorganic diphosphatase activity; INVOLVED IN: response to cadmium ion, metabolic process; LOCATED IN: membrane, cytoplasm; EXPRESSED IN: 24 plant structures; EXPRESSED DURING: 13 growth stages; CONTAINS InterPro DOMAIN/s: Inorganic pyrophosphatase (InterPro:IPR008162); BEST Arabidopsis thaliana protein match is: pyrophosphorylase 1 (TAIR:AT1G01050.1); Ha…
GRMZM2G138008	NA	0.0651931	0.165593	0.0835018	0.751028	0.717804	0.333226	1.26445	1.26163	1.46565	2.68254	0.00242987	up	3.86715	4.16371e-13	up	0	561	AT1G13710	cytochrome P450, family 78, subfamily A, polypeptide 5	Encodes the cytochrome P450 CYP78A5 monooxygenase. Contributes to the generation of a growth-stimulating signal distinct from the classical phytohormones that prevents proliferation arrest, promoting organ growth.	cytochrome P450, family 78, subfamily A, polypeptide 5 (CYP78A5); FUNCTIONS IN: electron carrier activity, monooxygenase activity, iron ion binding, oxygen binding, heme binding; INVOLVED IN: in 7 processes; LOCATED IN: endoplasmic reticulum; EXPRESSED IN: 10 plant structures; EXPRESSED DURING: F mature embryo stage, petal differentiation and expansion stage, E expanded cotyledon stage, D bilater…
GRMZM2G138338	NA	0.873352	0.886605	0.716107	0.35812	0.355331	0.422815	0.621114	0.572195	0.430909	-1.16587	0.00024969	down	-0.642992	0.133388	normal	0	1014	AT3G28040	Leucine-rich receptor-like protein kinase family protein	NA	Leucine-rich receptor-like protein kinase family protein; FUNCTIONS IN: protein serine/threonine kinase activity, kinase activity, ATP binding; INVOLVED IN: transmembrane receptor protein tyrosine kinase signaling pathway, protein amino acid phosphorylation; LOCATED IN: endomembrane system; EXPRESSED IN: 23 plant structures; EXPRESSED DURING: 13 growth stages; CONTAINS InterPro DOMAIN/s: Protein …
GRMZM2G138355	NA	0.25758	0.406905	0.432935	2.19121	2.12727	2.06153	1.37572	1.11133	0.993641	2.59949	1.51473e-09	up	1.6622	0.0168164	up	9.86e-60	189	AT3G26690	nudix hydrolase homolog 13	Encodes AtNUDT13, a mitochondrial Nudix hydrolase specific for long-chain diadenosine polyphosphates.	nudix hydrolase homolog 13 (NUDX13); CONTAINS InterPro DOMAIN/s: NUDIX hydrolase domain-like (InterPro:IPR015797), NUDIX hydrolase, conserved site (InterPro:IPR020084), NUDIX hydrolase domain (InterPro:IPR000086); BEST Arabidopsis thaliana protein match is: nudix hydrolase homolog 12 (TAIR:AT1G12880.1); Has 1216 Blast hits to 1215 proteins in 350 species: Archae - 0; Bacteria - 513; Metazoa - 242…
GRMZM2G138710	NA	1.7394	2.57764	2.00383	1.73085	1.45694	1.88071	1.02638	0.434043	0.395202	-0.335779	0.384978	normal	-1.83184	9.06475e-05	down	5.89e-158	454	AT4G24220	NAD(P)-binding Rossmann-fold superfamily protein	encodes a novel protein containing mammalian death domain involved in programmed cell death. Gene is expressed in vascular system and mutants carrying dominant mutation in the gene have defective vascular patterning. Gene expression is induced specifically by wounding.	VEIN PATTERNING 1 (VEP1); FUNCTIONS IN: binding, catalytic activity; INVOLVED IN: xylem and phloem pattern formation, response to wounding; LOCATED IN: cellular_component unknown; EXPRESSED IN: 25 plant structures; EXPRESSED DURING: 15 growth stages; CONTAINS InterPro DOMAIN/s: NAD(P)-binding domain (InterPro:IPR016040); BEST Arabidopsis thaliana protein match is: NAD(P)-binding Rossmann-fold sup…
GRMZM2G139284	ZmMYB70	0.467149	0.823228	0.433146	0.750412	0.522842	0.76158	1.55508	1.47779	1.4571	--	--	normal	1.37868	0.00385232	up	1.64e-92	282	AT3G47600	myb domain protein 94	Encodes a putative transcription factor (MYB94).	myb domain protein 94 (MYB94); CONTAINS InterPro DOMAIN/s: SANT, DNA-binding (InterPro:IPR001005), Homeodomain-like (InterPro:IPR009057), Myb, DNA-binding (InterPro:IPR014778), HTH transcriptional regulator, Myb-type, DNA-binding (InterPro:IPR017930), Homeodomain-related (InterPro:IPR012287), Myb transcription factor (InterPro:IPR015495); BEST Arabidopsis thaliana protein match is: myb domain pro…
GRMZM2G139535	ZmHSF21	0.33916	0.22864	0.239735	0.732964	0.56568	0.45174	0.871009	0.889216	0.908204	--	--	normal	1.7614	0.00168802	up	3.61e-57	188	AT4G36990	heat shock factor 4	encodes a protein whose sequence is similar to heat shock factors that regulate the expression of heat shock proteins. Transcript level is increased in response to heat shock. However, overexpression of this gene did not result in the increase of decrease of heat shock proteins.	heat shock factor 4 (HSF4); FUNCTIONS IN: transcription repressor activity, DNA binding, sequence-specific DNA binding transcription factor activity; INVOLVED IN: response to cyclopentenone, response to heat; LOCATED IN: nucleus; CONTAINS InterPro DOMAIN/s: Winged helix-turn-helix transcription repressor DNA-binding (InterPro:IPR011991), Heat shock factor (HSF)-type, DNA-binding (InterPro:IPR0002…
GRMZM2G139852	NA	2.49505	3.52435	1.63911	2.5855	1.96995	1.57334	0.361016	0.900354	0.443748	-0.550454	0.411517	normal	-2.6791	0.000255902	down	2.6e-54	174	AT4G16442	Uncharacterised protein family (UPF0497)	NA	Uncharacterised protein family (UPF0497); FUNCTIONS IN: molecular_function unknown; INVOLVED IN: biological_process unknown; LOCATED IN: endomembrane system; EXPRESSED IN: 21 plant structures; EXPRESSED DURING: 13 growth stages; CONTAINS InterPro DOMAIN/s: Uncharacterised protein family UPF0497, trans-membrane plant (InterPro:IPR006702), Uncharacterised protein family UPF0497, trans-membrane plan…
GRMZM2G140455	NA	16.525	17.5452	9.28262	16.52	13.4754	16.3389	3.35706	6.55573	7.49546	0.0761168	0.918778	normal	-1.32683	0.0289783	down	4.53e-74	220	AT2G19770	profilin 5	Encodes profilin 5, originally named profilin 4 (PRO4/PFN4). Low-molecular weight, actin monomer-binding protein that regulates the organization of actin cytoskeleton. Pollen-specific plant profilin present predominantly in mature pollen and growing pollen tubes.	profilin 5 (PRF5); CONTAINS InterPro DOMAIN/s: Profilin/allergen (InterPro:IPR002097), Profilin, plant (InterPro:IPR005455); BEST Arabidopsis thaliana protein match is: profilin 4 (TAIR:AT4G29340.1); Has 915 Blast hits to 914 proteins in 244 species: Archae - 0; Bacteria - 2; Metazoa - 138; Fungi - 121; Plants - 583; Viruses - 0; Other Eukaryotes - 71 (source: NCBI BLink).
GRMZM2G140674	NA	1.48807	1.01272	1.37206	3.13189	2.83518	2.02806	3.77119	4.09605	2.94216	1.05721	0.00470604	up	1.47013	3.64308e-05	up	5.76e-39	135	AT5G67620	NA	NA	unknown protein; FUNCTIONS IN: molecular_function unknown; INVOLVED IN: N-terminal protein myristoylation; LOCATED IN: microtubule; BEST Arabidopsis thaliana protein match is: unknown protein (TAIR:AT5G62900.1); Has 1807 Blast hits to 1807 proteins in 277 species: Archae - 0; Bacteria - 0; Metazoa - 736; Fungi - 347; Plants - 385; Viruses - 0; Other Eukaryotes - 339 (source: NCBI BLink).
GRMZM2G140721	NA	1.56408	1.97612	1.89829	3.73888	4.89355	3.40211	2.55755	3.24208	2.69987	1.12952	6.51141e-05	up	0.629744	0.0115664	normal	0	542	AT4G05200	cysteine-rich RLK (RECEPTOR-like protein kinase) 25	Encodes a cysteine-rich receptor-like protein kinase.	cysteine-rich RLK (RECEPTOR-like protein kinase) 25 (CRK25); FUNCTIONS IN: kinase activity; INVOLVED IN: protein amino acid phosphorylation; LOCATED IN: endomembrane system; EXPRESSED IN: root; CONTAINS InterPro DOMAIN/s: Protein kinase, ATP binding site (InterPro:IPR017441), Protein kinase, catalytic domain (InterPro:IPR000719), Protein of unknown function DUF26 (InterPro:IPR002902), Serine-thre…
GRMZM2G140752	NA	0.629857	0.472945	0.386958	1.84311	1.94181	1.43652	2.38894	2.66514	2.04715	1.82261	2.96558e-11	up	2.26441	4.46731e-17	up	0	552	AT4G05200	cysteine-rich RLK (RECEPTOR-like protein kinase) 25	Encodes a cysteine-rich receptor-like protein kinase.	cysteine-rich RLK (RECEPTOR-like protein kinase) 25 (CRK25); FUNCTIONS IN: kinase activity; INVOLVED IN: protein amino acid phosphorylation; LOCATED IN: endomembrane system; EXPRESSED IN: root; CONTAINS InterPro DOMAIN/s: Protein kinase, ATP binding site (InterPro:IPR017441), Protein kinase, catalytic domain (InterPro:IPR000719), Protein of unknown function DUF26 (InterPro:IPR002902), Serine-thre…
GRMZM2G140996	NA	12.0159	12.6073	10.2417	32.2289	29.6341	21.1231	40.3912	34.5286	28.9428	1.23118	2.40668e-05	up	1.56017	2.51195e-11	up	7.85e-62	206	AT4G35160	O-methyltransferase family protein	NA	O-methyltransferase family protein; FUNCTIONS IN: methyltransferase activity, O-methyltransferase activity, protein dimerization activity; LOCATED IN: cytosol; CONTAINS InterPro DOMAIN/s: Winged helix-turn-helix transcription repressor DNA-binding (InterPro:IPR011991), Plant methyltransferase dimerisation (InterPro:IPR012967), O-methyltransferase, family 2 (InterPro:IPR001077), O-methyltransferas…
GRMZM2G141026	NA	3.59164	2.94023	1.99356	17.978	16.2748	10.925	16.5324	11.542	11.5216	2.39024	1.37195e-08	up	2.19387	3.71835e-12	up	8.25e-61	203	AT4G35160	O-methyltransferase family protein	NA	O-methyltransferase family protein; FUNCTIONS IN: methyltransferase activity, O-methyltransferase activity, protein dimerization activity; LOCATED IN: cytosol; CONTAINS InterPro DOMAIN/s: Winged helix-turn-helix transcription repressor DNA-binding (InterPro:IPR011991), Plant methyltransferase dimerisation (InterPro:IPR012967), O-methyltransferase, family 2 (InterPro:IPR001077), O-methyltransferas…
GRMZM2G141219	ZmEREB143	3.80815	3.28306	2.3337	4.6135	3.86282	4.18654	1.53277	1.99855	1.49709	0.413026	0.0749138	normal	-1.03231	0.00218597	down	8.73e-107	322	AT1G16060	ARIA-interacting double AP2 domain protein	Encodes ADAP, an AP2-domain protein that interacts with ARIA. ADAP is a positive regulator of the ABA response and is also involved in regulating seedling growth.	ARIA-interacting double AP2 domain protein (ADAP); CONTAINS InterPro DOMAIN/s: DNA-binding, integrase-type (InterPro:IPR016177), Pathogenesis-related transcriptional factor/ERF, DNA-binding (InterPro:IPR001471); BEST Arabidopsis thaliana protein match is: Integrase-type DNA-binding superfamily protein (TAIR:AT1G79700.2); Has 6422 Blast hits to 4728 proteins in 256 species: Archae - 0; Bacteria - …
GRMZM2G141399	NA	0.243656	0.20662	0.184665	0.813996	0.548871	0.450045	1.36955	0.93945	0.907766	1.51851	0.00232251	up	2.37229	2.58356e-06	up	0	1271	AT1G11720	starch synthase 3	Encodes a starch synthase that in addition to its role in starch biosynthesis also has a negative regulatory function in the biosynthesis of transient starch. The protein apparently contains a starch-binding domain (SBD).	starch synthase 3 (SS3); CONTAINS InterPro DOMAIN/s: Glycogen/starch synthases, ADP-glucose type (InterPro:IPR011835), Starch synthase, catalytic domain (InterPro:IPR013534), Glycosyl transferase, group 1 (InterPro:IPR001296), Carbohydrate binding domain, family 25 (InterPro:IPR005085); BEST Arabidopsis thaliana protein match is: starch synthase 4 (TAIR:AT4G18240.1).
GRMZM2G141535	NA	0.705131	0.689955	1.34246	2.36534	1.93881	1.4625	2.51846	1.48803	1.17775	1.12478	0.00100916	up	0.804909	0.011375	normal	0	1477	AT1G04580	aldehyde oxidase 4	Encodes aldehyde oxidase AAO4 preferentially expressed in developing seeds.	aldehyde oxidase 4 (AO4); CONTAINS InterPro DOMAIN/s: Aldehyde oxidase/xanthine dehydrogenase (InterPro:IPR016208), Ferredoxin (InterPro:IPR001041), Molybdopterin dehydrogenase, FAD-binding (InterPro:IPR002346), Beta-grasp fold, ferredoxin-type (InterPro:IPR012675), [2Fe-2S]-binding (InterPro:IPR002888), FAD-binding, type 2 (InterPro:IPR016166), CO dehydrogenase flavoprotein, C-terminal (InterPro…
GRMZM2G141584	NA	2.05241	2.18668	1.85857	1.65748	2.10535	2.03629	0.250334	0.766732	0.408698	-0.0879618	0.881496	normal	-2.15352	2.26841e-09	down	4.41e-124	364	AT1G25230	Calcineurin-like metallo-phosphoesterase superfamily protein	NA	Calcineurin-like metallo-phosphoesterase superfamily protein; FUNCTIONS IN: hydrolase activity, protein serine/threonine phosphatase activity; INVOLVED IN: biological_process unknown; LOCATED IN: endomembrane system; EXPRESSED IN: 22 plant structures; EXPRESSED DURING: 13 growth stages; CONTAINS InterPro DOMAIN/s: Metallophosphoesterase (InterPro:IPR004843); BEST Arabidopsis thaliana protein matc…
GRMZM2G141785	NA	1.38438	0.710728	0.861443	0.218805	1.05857	0.177024	1.53079	0.927701	1.65423	-1.29094	0.0315088	down	0.502703	0.697984	normal	NA	NA	NA	NA	NA	NA
GRMZM2G142342	NA	2.39309	3.88093	1.89119	2.68688	2.23742	2.26655	0.101863	0.270445	0.287879	-0.218612	0.804761	normal	-3.88141	8.89865e-05	down	1.81e-58	187	AT5G61750	RmlC-like cupins superfamily protein	NA	RmlC-like cupins superfamily protein; FUNCTIONS IN: manganese ion binding, nutrient reservoir activity; INVOLVED IN: response to salt stress; LOCATED IN: endomembrane system, apoplast; EXPRESSED IN: inflorescence meristem, hypocotyl, flower; EXPRESSED DURING: petal differentiation and expansion stage; CONTAINS InterPro DOMAIN/s: Cupin, RmlC-type (InterPro:IPR011051), Cupin 1 (InterPro:IPR006045),…
GRMZM2G142584	NA	0.0897963	0.121009	0.270275	0.521819	0.411546	0.488873	0.179102	0.167304	0.304608	2.10813	0.00278537	up	--	--	normal	0	692	AT1G55560	SKU5 similar 14	NA	SKU5 similar 14 (sks14); FUNCTIONS IN: oxidoreductase activity, copper ion binding; INVOLVED IN: oxidation reduction; LOCATED IN: endomembrane system; EXPRESSED IN: 9 plant structures; EXPRESSED DURING: L mature pollen stage, M germinated pollen stage, 4 anthesis, C globular stage, petal differentiation and expansion stage; CONTAINS InterPro DOMAIN/s: Multicopper oxidase, type 3 (InterPro:IPR0117…
GRMZM2G142667	NA	0.251949	0.229627	0.195349	0.668473	0.488282	0.452236	0.331814	0.256459	0.291481	1.0729	0.0330781	up	--	--	normal	0	580	AT3G15470	Transducin/WD40 repeat-like superfamily protein	NA	Transducin/WD40 repeat-like superfamily protein; CONTAINS InterPro DOMAIN/s: WD40 repeat 2 (InterPro:IPR019782), WD40 repeat, conserved site (InterPro:IPR019775), WD40 repeat (InterPro:IPR001680), G-protein beta WD-40 repeat, region (InterPro:IPR020472), WD40 repeat-like-containing domain (InterPro:IPR011046), WD40-repeat-containing domain (InterPro:IPR017986), WD40/YVTN repeat-like-containing do…
GRMZM2G142802	NA	142.234	149.653	127.632	54.2349	54.3706	66.0091	174.24	82.2707	110.009	-1.29327	3.62389e-21	down	-0.225775	0.833899	normal	8.07e-116	338	AT4G27450	Aluminium induced protein with YGL and LRDR motifs	NA	Aluminium induced protein with YGL and LRDR motifs; FUNCTIONS IN: molecular_function unknown; INVOLVED IN: biological_process unknown; LOCATED IN: cytosol, nucleus, plasma membrane; EXPRESSED IN: 25 plant structures; EXPRESSED DURING: 14 growth stages; BEST Arabidopsis thaliana protein match is: Aluminium induced protein with YGL and LRDR motifs (TAIR:AT3G15450.1); Has 30201 Blast hits to 17322 p…
GRMZM2G143046	ZmMYB100	0.143403	0.309868	0.326626	0.996965	0.869899	0.749759	0.589588	1.06121	0.675904	1.92825	0.00540059	up	--	--	normal	4.41e-73	230	AT1G48000	myb domain protein 112	Encodes a putative transcription factor (MYB112).	myb domain protein 112 (MYB112); CONTAINS InterPro DOMAIN/s: SANT, DNA-binding (InterPro:IPR001005), Homeodomain-like (InterPro:IPR009057), Myb, DNA-binding (InterPro:IPR014778), HTH transcriptional regulator, Myb-type, DNA-binding (InterPro:IPR017930), Homeodomain-related (InterPro:IPR012287), Myb transcription factor (InterPro:IPR015495); BEST Arabidopsis thaliana protein match is: myb domain p…
GRMZM2G143139	NA	1.11216	0.974376	1.10387	3.04083	2.59689	1.7391	2.48925	2.43161	2.81515	1.13458	0.00154871	up	1.1985	2.61256e-13	up	0	2011	AT1G15520	pleiotropic drug resistance 12	ABC transporter family involved in ABA transport and resistance to lead. Localizes to plasma membrane. Upregulated by lead. Expressed in leaves, flowers, stomata and roots.	pleiotropic drug resistance 12 (PDR12); CONTAINS InterPro DOMAIN/s: ATPase, AAA+ type, core (InterPro:IPR003593), ABC transporter-like (InterPro:IPR003439), Plant PDR ABC transporter associated (InterPro:IPR013581), ABC-2 type transporter (InterPro:IPR013525); BEST Arabidopsis thaliana protein match is: pleiotropic drug resistance 11 (TAIR:AT1G66950.1); Has 377983 Blast hits to 279992 proteins in…
GRMZM2G143373	NA	38.7701	50.5565	27.7827	38.0194	36.8866	33.7123	13.005	18.2039	13.5659	-0.128308	0.835704	normal	-1.39875	0.00696691	down	1.06e-96	295	AT5G50600	hydroxysteroid dehydrogenase 1	Encodes a hydroxysteroid dehydrogenase HSD1. Two copies of HSD1 (At5g50600 and At5g50700) exist in the Arabidopsis genome as a result of an exact 33-kb duplication on chromosome 5 encompassing seven genes. There are five homologs of HSD1 in Arabidopsis (HSD2-At3g47350, HSD3-At3g47360, HSD4-At5g50590, HSD4-At5g50690 and HSD6-At5g50770; HSD4 has two copies due to the same gene duplication event occ…	hydroxysteroid dehydrogenase 1 (HSD1); FUNCTIONS IN: oxidoreductase activity, binding, catalytic activity; INVOLVED IN: response to abscisic acid stimulus, response to brassinosteroid stimulus; LOCATED IN: endomembrane system; EXPRESSED IN: 9 plant structures; CONTAINS InterPro DOMAIN/s: Short-chain dehydrogenase/reductase, conserved site (InterPro:IPR020904), NAD(P)-binding domain (InterPro:IPR0…
GRMZM2G143400	NA	1.18145	1.58173	1.5757	0.497284	0.894447	0.579518	0.718519	1.19859	1.84096	-1.21034	0.00257061	down	-0.223685	0.924873	normal	4.13e-167	489	AT5G19700	MATE efflux family protein	NA	MATE efflux family protein; FUNCTIONS IN: antiporter activity, drug transmembrane transporter activity, transporter activity; INVOLVED IN: drug transmembrane transport, transmembrane transport; LOCATED IN: membrane; CONTAINS InterPro DOMAIN/s: Multi antimicrobial extrusion protein MatE (InterPro:IPR002528); BEST Arabidopsis thaliana protein match is: MATE efflux family protein (TAIR:AT4G29140.1);…
GRMZM2G144420	NA	0.356289	0.482217	0.406512	0.956018	0.993634	0.882431	0.918955	1.37041	1.06861	1.17046	0.000177662	up	1.41236	0.000109459	up	0	1090	AT3G22910	ATPase E1-E2 type family protein / haloacid dehalogenase-like hydrolase family protein	NA	ATPase E1-E2 type family protein / haloacid dehalogenase-like hydrolase family protein; FUNCTIONS IN: calcium-transporting ATPase activity, calmodulin binding; INVOLVED IN: cation transport, calcium ion transport, metabolic process, ATP biosynthetic process; LOCATED IN: membrane; EXPRESSED IN: 12 plant structures; EXPRESSED DURING: LP.04 four leaves visible, 4 anthesis, C globular stage, petal di…
[truncated: 453 more rows]
