# Supplementary material for: Transcriptome profiling revealed novel transcriptional regulators in maize responses to Ostrinia furnacalis and jasmonic acid
Source: PLoS One. 2017 May 16;12(5):e0177739. doi: 10.1371/journal.pone.0177739 (PMC5433750; doi:10.1371/journal.pone.0177739)
Supplement: S6 Table — (XLSX) [file pone.0177739.s009.xlsx]

## Sheet: Differential exon usage
Group	geneID	exonID	log2(FC)	FDR	Best hit in Arabidopsis	Short_description of the best hit in Arabidopsis
Control vs. ACB	GRMZM2G025860	E001	1.09425	0.0144983	AT3G28345	ABC transporter family protein
Control vs. ACB	GRMZM2G036534	E001	-1.57687	0.0361136	AT1G34430	2-oxoacid dehydrogenases acyltransferase family protein,embryo defective 3003 (EMB3003)
Control vs. ACB	GRMZM2G043336	E003	-1.04188	0.00707929	AT5G54000	2-oxoglutarate (2OG) and Fe(II)-dependent oxygenase superfamily protein
Control vs. ACB	GRMZM2G156861	E011	1.06367	5.31846e-16	AT1G55020	lipoxygenase 1 (LOX1)
Control vs. ACB	GRMZM2G427369	E001	1.35444	0.0227107	ATCG00020	Encodes chlorophyll binding protein D1, a part of the photosystem II reaction center core
Control vs. JA	GRMZM2G061023	E007	1.10125	8.31064e-19	AT5G41150	Restriction endonuclease, type II-like superfamily protein,ULTRAVIOLET HYPERSENSITIVE 1 (UVH1)
Control vs. JA	GRMZM2G061023	E006	1.29993	1.47086e-18	AT5G41150	Restriction endonuclease, type II-like superfamily protein
Control vs. JA	GRMZM2G177098	E011	1.07128	8.51557e-27	AT5G23960	terpene synthase 21
Control vs. JA	GRMZM2G177098	E017	1.10115	1.26396e-36	AT5G23960	terpene synthase 21
Control vs. JA	GRMZM2G177098	E012	1.13025	1.73096e-32	AT5G23960	terpene synthase 21
Control vs. JA	GRMZM2G177098	E013	1.14243	3.78656e-35	AT5G23960	terpene synthase 21
Control vs. JA	GRMZM2G177098	E016	1.2386	3.59781e-42	AT5G23960	terpene synthase 21
Control vs. JA	GRMZM2G177098	E010	1.297	3.25e-08	AT5G23960	terpene synthase 21
Control vs. JA	GRMZM2G177098	E015	1.31973	3.19827e-36	AT5G23960	terpene synthase 21
Control vs. JA	GRMZM2G177098	E014	1.32281	2.32145e-39	AT5G23960	terpene synthase 21
Control vs. JA	GRMZM2G417658	E003	-1.00823	1.19758e-26	AT2G42230	C-CAP/cofactor C-like domain-containing protein
